# Supplementary material for: Novel proteome and acetylome of Bemisia tabaci Q in response to Cardinium infection
Source: BMC Genomics. 2018 Jul 5;19:523. doi: 10.1186/s12864-018-4907-3 (PMC6034306; doi:10.1186/s12864-018-4907-3)
Supplement: Supplementary file 2 — Table S1. List of proteins identified and quantified by the TMT analysis in the experiment. Table S2. List of differential expressed proteins by the TMT analysis in the experiment. Table S3. Subcellular location of differentially expressed proteins compared C*+ to C− strains. Table S4. Gene Ontology classification of differentially expressed proteins compared C*+ to C− strains. Table S5. GO annotation of differentially expressed proteins compared C*+ to C− strains. Table S6. KEGG pathway of differentially expressed proteins compared C*+ to C− strains. Table S7. Detailed information on identified acetylated peptides compared C*+ to C− strains. Table S8. Detailed information of differentially expressed acetylation peptides compared C*+ to C− strains. Table S9. Amino acid sequence analysis from the − 10 to + 10 positions around the acetylated lysine. Table S10. GO functional classification of differentially expressed acetylated proteins compared C*+ to C− strains. Table S11. GO enrichment analysis of differentially expressed lysine acetylated proteins using Blast2GO. Table S12. KEGG pathway enrichment analysis of differentially expressed acetylated proteins compared C*+ to C− strains. Table S13. Domain enrichment analysis of differentially expressed acetylated proteins compared C*+ to C− strains. Table S14. Interaction networks of differentially expressed Kac proteins compared C*+ to C− strains. (ZIP 953 kb) [file 12864_2018_4907_MOESM2_ESM.zip › Table S1 List of proteins .xlsx]

## Sheet: Sheet1
Table S1 List of proteins identified and quantified by the TMT analysis in the experiment.
Protein accession: protein accession number of database used for search
Protein name: protein functional description
MW [kDa]: protein molecular weight, unit [kDa]
MP: number of matched unique peptides
AASC [%]: amino acid sequence coverage
P-value: p＜0.05
Protein accession	Protein name	MW [kDa]	AASC [%]	MP	C+*/C- Ratio	C+/C- P value	Subcellular Location	Biological Process	Cellular Component	Molecular Function	KEGG KO No.	KEGG Gene	KEGG pathway	Domain description
comp10064_c0_seq1	Ryanodine receptor	18.365	15.9	2	1.069	0.145	nuclear	transport; divalent inorganic cation transport; single-organism localization; calcium ion transport; cation transport; ion transport; metal ion transport; single-organism process; localization; single-organism transport; establishment of localization; divalent metal ion transport;	membrane;	ligand-gated ion channel activity; ligand-gated channel activity; intracellular ligand-gated calcium channel activity; ion transmembrane transporter activity; passive transmembrane transporter activity; calcium-release channel activity; ryanodine-sensitive calcium-release channel activity; substrate-specific transporter activity; channel activity; substrate-specific transmembrane transporter acti…	K04962	RYR2; ryanodine receptor 2	ko04261 Adrenergic signaling in cardiomyocytes; ko05410 Hypertrophic cardiomyopathy (HCM); ko04020 Calcium signaling pathway; ko05412 Arrhythmogenic right ventricular cardiomyopathy (ARVC); ko04260 Cardiac muscle contraction; ko04911 Insulin secretion; ko05414 Dilated cardiomyopathy; ko04921 Oxytocin signaling pathway; ko04972 Pancreatic secretion; ko04024 cAMP signaling pathway; ko04713 Circadia…	Inositol 1,4,5-trisphosphate/ryanodine receptor; MIR motif;
comp1008701_c0_seq1	Unknown	4.1928	26.3	1	1.225	0.012	extracellular
comp1015697_c0_seq1	Unknown	6.6095	16.7	1	1.189	0.073	extracellular
comp1016486_c0_seq1	Unknown	5.5824	16.7	1			cytosol
comp102726_c0_seq1	Unknown	46.943	4.9	2	1.009	0.629	cytosol	biosynthetic process; metabolic process;		lyase activity; oxo-acid-lyase activity; catalytic activity; carbon-carbon lyase activity;				Anthranilate synthase component I, N-terminal; Chorismate-utilising enzyme, C-terminal; ADC synthase;
comp1031373_c0_seq1	Unknown	4.2341	21.6	1	1.169	0.219	cytosol
comp1052557_c0_seq1	Sodium/potassium-transporting ATPase subunit alpha	9.8901	52.7	1	0.854	0.001	cytoskeleton				K01539	ATP1A; sodium/potassium-transporting ATPase subunit alpha [EC:3.6.3.9]	ko04976 Bile secretion; ko04261 Adrenergic signaling in cardiomyocytes; ko04970 Salivary secretion; ko04971 Gastric acid secretion; ko04961 Endocrine and other factor-regulated calcium reabsorption; ko04960 Aldosterone-regulated sodium reabsorption; ko04978 Mineral absorption; ko04973 Carbohydrate digestion and absorption; ko04918 Thyroid hormone synthesis; ko04972 Pancreatic secretion; ko04024 c…	HAD-like domain;
comp1055242_c0_seq1	Alpha-tubulin	7.3501	86.6	2	1.040	0.451	extracellular	single-organism cellular process; single-organism process; microtubule-based process; cellular process;	intracellular organelle; microtubule; intracellular non-membrane-bounded organelle; cytoskeletal part; intracellular organelle part; macromolecular complex; intracellular part; cell; organelle part; non-membrane-bounded organelle; organelle; cytoskeleton; microtubule cytoskeleton; cell part; intracellular; protein complex;	nucleoside phosphate binding; nucleoside binding; ion binding; hydrolase activity, acting on acid anhydrides; hydrolase activity; nucleotide binding; nucleoside-triphosphatase activity; organic cyclic compound binding; heterocyclic compound binding; ribonucleoside binding; carbohydrate derivative binding; pyrophosphatase activity; catalytic activity; structural constituent of cytoskeleton; ribonu…	K07374	TUBA; tubulin alpha	ko04145 Phagosome; ko05130 Pathogenic Escherichia coli infection; ko04540 Gap junction; ko04210 Apoptosis;	Tubulin/FtsZ, GTPase domain;
comp1104_c0_seq1	ACYPI000041 protein	11.721	6.5	1	1.575	0.005	mitochondria			organic cyclic compound binding; heterocyclic compound binding; electron carrier activity; heme binding; tetrapyrrole binding; binding;	K08738	CYC; cytochrome c	ko04115 p53 signaling pathway; ko05164 Influenza A; ko05161 Hepatitis B; ko05145 Toxoplasmosis; ko05200 Pathways in cancer; ko05010 Alzheimer's disease; ko05210 Colorectal cancer; ko01524 Platinum drug resistance; ko05152 Tuberculosis; ko04215 Apoptosis - multiple species; ko05012 Parkinson's disease; ko05416 Viral myocarditis; ko01100 Metabolic pathways; ko00920 Sulfur metabolism; ko05014 Amyotr…	Cytochrome c-like domain;
comp112976_c0_seq1	Unknown	20.29	30.1	4	7.772	0.003	mitochondria
comp1132700_c0_seq1	Unknown	9.4306	13.8	1			cytoskeleton
comp1135293_c0_seq1	ACYPI006288 protein	7.5958	34.3	2	0.955	0.211	cytosol	nucleoside metabolic process; nucleotide biosynthetic process; cellular aromatic compound metabolic process; nucleotide metabolic process; single-organism process; biosynthetic process; cellular metabolic process; phosphate-containing compound metabolic process; organic substance metabolic process; metabolic process; heterocycle metabolic process; aromatic compound biosynthetic process; nucleobas…		magnesium ion binding; ribose phosphate diphosphokinase activity; catalytic activity; binding; ion binding; metal ion binding; cation binding; diphosphotransferase activity; transferase activity; transferase activity, transferring phosphorus-containing groups;	K00948	PRPS; ribose-phosphate pyrophosphokinase [EC:2.7.6.1]	ko00030 Pentose phosphate pathway; ko00230 Purine metabolism; ko01120 Microbial metabolism in diverse environments; ko01130 Biosynthesis of antibiotics; ko01200 Carbon metabolism; ko01110 Biosynthesis of secondary metabolites; ko01230 Biosynthesis of amino acids; ko01100 Metabolic pathways;	Phosphoribosyltransferase domain; Phosphoribosyltransferase-like;
comp1175746_c0_seq1	Unknown	8.9441	14.7	1			extracellular				K19326
comp1176513_c0_seq1	Sodium/potassium-transporting ATPase subunit alpha	8.9913	30.1	1	1.023	0.344	cytosol				K01539	ATP1A; sodium/potassium-transporting ATPase subunit alpha [EC:3.6.3.9]	ko04976 Bile secretion; ko04261 Adrenergic signaling in cardiomyocytes; ko04970 Salivary secretion; ko04971 Gastric acid secretion; ko04961 Endocrine and other factor-regulated calcium reabsorption; ko04960 Aldosterone-regulated sodium reabsorption; ko04978 Mineral absorption; ko04973 Carbohydrate digestion and absorption; ko04918 Thyroid hormone synthesis; ko04972 Pancreatic secretion; ko04024 c…	P-type ATPase, transmembrane domain; Cation-transporting P-type ATPase, C-terminal;
comp12230_c0_seq1	Unknown	13.751	46.6	5	1.057	0.290	cytosol				K19326
comp1228521_c0_seq1	Unknown	7.4106	13.1	1	1.053	0.433	extracellular
comp1231855_c0_seq1	Unknown	8.3306	17.1	1			nuclear
comp12430_c0_seq1	Unknown	7.7427	11.3	1			cytosol, nuclear
comp13166_c0_seq1	Unknown	27.107	8.3	3	0.964	0.336	nuclear
comp13457_c0_seq1	Unknown	22.723	9.6	2	1.041	0.614	cytosol		membrane;	ligand-gated ion channel activity; signaling receptor activity; extracellular ligand-gated ion channel activity; ligand-gated channel activity; ion transmembrane transporter activity; passive transmembrane transporter activity; substrate-specific transporter activity; extracellular-glutamate-gated ion channel activity; transmembrane signaling receptor activity; signal transducer activity; channel…	K05313			Periplasmic binding protein-like I; Receptor, ligand binding region; Ionotropic glutamate receptor, L-glutamate and glycine-binding domain;
comp1386538_c0_seq1	Putative cathepsin D	8.4615	20	1	1.040	0.251	nuclear	proteolysis; metabolic process; macromolecule metabolic process; protein metabolic process; primary metabolic process; organic substance metabolic process;		endopeptidase activity; peptidase activity; catalytic activity; aspartic-type endopeptidase activity; peptidase activity, acting on L-amino acid peptides; hydrolase activity; aspartic-type peptidase activity;	K01379	CTSD; cathepsin D [EC:3.4.23.5]	ko05152 Tuberculosis; ko04071 Sphingolipid signaling pathway; ko04142 Lysosome; ko04210 Apoptosis;	Peptidase family A1 domain; Aspartic peptidase domain;
comp142011_c0_seq1	Putative heat shock protein hslU	29.213	30.4	7	1.082	0.029	cytosol			ATP binding; nucleoside phosphate binding; nucleoside binding; ion binding; nucleotide binding; organic cyclic compound binding; heterocyclic compound binding; ribonucleoside binding; carbohydrate derivative binding; ribonucleotide binding; binding; purine ribonucleoside binding; anion binding; purine ribonucleotide binding; adenyl ribonucleotide binding; adenyl nucleotide binding; purine nucleos…	K03544	clpX; ATP-dependent Clp protease ATP-binding subunit ClpX	ko04112 Cell cycle - Caulobacter;	Clp ATPase, C-terminal; ATPase, AAA-type, core; P-loop containing nucleoside triphosphate hydrolase;
comp1456783_c0_seq1	Unknown	4.3303	23.7	1			extracellular
comp1521145_c0_seq1	Unknown	9.0464	10.7	1	1.022	0.708	extracellular
comp15379_c0_seq2	Unknown	8.2696	12.8	1			cytosol
comp1540916_c0_seq1	ATP synthase subunit beta	7.8632	41.9	2	1.049	0.346	cytosol			ATP binding; nucleoside phosphate binding; nucleoside binding; ion binding; nucleotide binding; organic cyclic compound binding; heterocyclic compound binding; ribonucleoside binding; carbohydrate derivative binding; ribonucleotide binding; binding; purine ribonucleoside binding; anion binding; purine ribonucleotide binding; adenyl ribonucleotide binding; adenyl nucleotide binding; purine nucleos…	K02133	ATPeF1B; F-type H+-transporting ATPase subunit beta [EC:3.6.3.14]	ko05010 Alzheimer's disease; ko00190 Oxidative phosphorylation; ko01100 Metabolic pathways; ko05016 Huntington's disease; ko05012 Parkinson's disease;	ATPase, F1/V1/A1 complex, alpha/beta subunit, nucleotide-binding domain; P-loop containing nucleoside triphosphate hydrolase;
comp1592106_c0_seq1	Unknown	9.5716	24.7	2	0.973	0.475	extracellular				K19326
comp159669_c0_seq1	Putative heat shock protein hslU	8.6903	11.7	1			cytosol			ATP binding; nucleoside phosphate binding; nucleoside binding; ion binding; nucleotide binding; organic cyclic compound binding; heterocyclic compound binding; ribonucleoside binding; carbohydrate derivative binding; ribonucleotide binding; binding; purine ribonucleoside binding; anion binding; purine ribonucleotide binding; adenyl ribonucleotide binding; adenyl nucleotide binding; purine nucleos…	K03544	clpX; ATP-dependent Clp protease ATP-binding subunit ClpX	ko04112 Cell cycle - Caulobacter;	ATPase, AAA-type, core; P-loop containing nucleoside triphosphate hydrolase;
comp163012_c0_seq1	70 kDa heat shock protein (Fragment)	7.4844	20	1	0.897	0.078	cytosol, nuclear				K03283	HSPA1_8; heat shock 70kDa protein 1/8	ko04612 Antigen processing and presentation; ko04915 Estrogen signaling pathway; ko05164 Influenza A; ko04144 Endocytosis; ko05145 Toxoplasmosis; ko04141 Protein processing in endoplasmic reticulum; ko03040 Spliceosome; ko05169 Epstein-Barr virus infection; ko05162 Measles; ko05134 Legionellosis; ko04213 Longevity regulating pathway - multiple species; ko04010 MAPK signaling pathway;
comp16678_c0_seq1	Unknown	11.294	9.1	1			cytosol
comp1716_c0_seq1	Unknown	4.0308	29.4	1	0.683	0.001	extracellular
comp17875_c0_seq1	Unknown	43.086	7.6	2	1.087	0.095	cytosol	organic acid biosynthetic process; cellular aromatic compound metabolic process; tryptophan biosynthetic process; single-organism process; biosynthetic process; organonitrogen compound biosynthetic process; indole-containing compound biosynthetic process; cellular metabolic process; cellular biogenic amine metabolic process; organic substance metabolic process; metabolic process; cellular amino a…		lyase activity; hydro-lyase activity; tryptophan synthase activity; catalytic activity; carbon-oxygen lyase activity;				Tryptophan synthase beta subunit-like PLP-dependent enzyme;
comp18354_c0_seq1	Unknown	71.308	1.2	1	0.989	0.823	nuclear				K15133	MED17; mediator of RNA polymerase II transcription subunit 17	ko04919 Thyroid hormone signaling pathway;
comp18373_c0_seq1	Putative peroxidase (Fragment)	23.489	5.2	1	1.004	0.951	cytosol	metabolic process; response to stress; oxidation-reduction process; single-organism metabolic process; response to oxidative stress; single-organism process; response to stimulus;		organic cyclic compound binding; heterocyclic compound binding; heme binding; catalytic activity; binding; antioxidant activity; peroxidase activity; tetrapyrrole binding; oxidoreductase activity; oxidoreductase activity, acting on peroxide as acceptor;
comp18441_c0_seq1	ACYPI004502 protein	40.55	14.6	3	0.999	0.975	cytosol			nucleoside phosphate binding; nucleoside binding; ion binding; nucleotide binding; organic cyclic compound binding; heterocyclic compound binding; ribonucleoside binding; carbohydrate derivative binding; ribonucleotide binding; binding; purine ribonucleoside binding; anion binding; purine ribonucleotide binding; purine nucleoside binding; guanyl ribonucleotide binding; guanyl nucleotide binding; …	K06944			Small GTP-binding protein domain; TGS; GTP binding domain; OBG-type guanine nucleotide-binding (G) domain; GTP binding protein, second domain; P-loop containing nucleoside triphosphate hydrolase;
comp18453_c0_seq1	ACYPI009121 protein	58.446	3	2	0.906	0.126	mitochondria
comp18458_c0_seq1	ACYPI008315 protein	35.206	3.7	1			nuclear				K14846			Brix domain; Anticodon-binding;
comp18459_c0_seq1	ACYPI008340 protein	34.384	25.5	8	0.959	0.185	cytosol	metabolic process;	intracellular part; cell; cell part; intracellular; cytoplasm;	glutathione transferase activity; transferase activity, transferring alkyl or aryl (other than methyl) groups; protein binding; catalytic activity; transferase activity; binding;	K00310	SE; pyrimidodiazepine synthase [EC:1.5.4.1]	ko00790 Folate biosynthesis; ko00480 Glutathione metabolism;	Glutathione S-transferase, C-terminal-like; Glutathione S-transferase, N-terminal; Thioredoxin-like fold;
comp18464_c0_seq1	Putative ubiquinol-cytochrome c reductase	59.832	15.9	8	0.994	0.756	nuclear	proteolysis; metabolic process; macromolecule metabolic process; protein metabolic process; primary metabolic process; organic substance metabolic process;		endopeptidase activity; metalloendopeptidase activity; peptidase activity; catalytic activity; binding; ion binding; peptidase activity, acting on L-amino acid peptides; cation binding; metal ion binding; metallopeptidase activity; hydrolase activity;	K01412			Peptidase M16, C-terminal; Peptidase M16, N-terminal; Metalloenzyme, LuxS/M16 peptidase-like; Peptidase M16 domain;
comp18468_c0_seq1	ACYPI009666 protein	26.18	15.7	4	0.929	0.019	cytosol	NADP metabolic process; pyridine nucleotide metabolic process; cellular aromatic compound metabolic process; nicotinamide nucleotide metabolic process; organophosphate catabolic process; nucleotide metabolic process; single-organism process; cellular metabolic process; pyridine-containing compound metabolic process; phosphate-containing compound metabolic process; organic substance metabolic proc…		isomerase activity; intramolecular oxidoreductase activity; ribose-5-phosphate isomerase activity; catalytic activity; intramolecular oxidoreductase activity, interconverting aldoses and ketoses;	K01807	rpiA; ribose 5-phosphate isomerase A [EC:5.3.1.6]	ko00030 Pentose phosphate pathway; ko01130 Biosynthesis of antibiotics; ko01110 Biosynthesis of secondary metabolites; ko00710 Carbon fixation in photosynthetic organisms; ko01230 Biosynthesis of amino acids; ko01100 Metabolic pathways; ko01120 Microbial metabolism in diverse environments; ko01200 Carbon metabolism;
comp18469_c0_seq1	ATP synthase subunit alpha	52.253	19.4	8	1.192	0.004	cytosol	nucleoside metabolic process; purine nucleoside metabolic process; purine ribonucleoside monophosphate metabolic process; nucleotide metabolic process; energy coupled proton transmembrane transport, against electrochemical gradient; single-organism process; biosynthetic process; nucleoside biosynthetic process; purine ribonucleoside biosynthetic process; ribonucleoside monophosphate biosynthetic …	proton-transporting ATP synthase complex, catalytic core F(1); membrane; membrane part; cell part; intracellular; proton-transporting two-sector ATPase complex; macromolecular complex; proton-transporting two-sector ATPase complex, catalytic domain; intracellular part; protein complex; cell; proton-transporting ATP synthase complex;	ATPase activity, coupled to transmembrane movement of ions; nucleoside phosphate binding; primary active transmembrane transporter activity; substrate-specific transporter activity; ATPase activity, coupled to transmembrane movement of ions, rotational mechanism; hydrolase activity, acting on acid anhydrides; monovalent inorganic cation transmembrane transporter activity; hydrolase activity; hydr…	K02132	ATPeF1A; F-type H+-transporting ATPase subunit alpha	ko05010 Alzheimer's disease; ko00190 Oxidative phosphorylation; ko01100 Metabolic pathways; ko05016 Huntington's disease; ko05012 Parkinson's disease;	ATPase, F1/V1/A1 complex, alpha/beta subunit, C-terminal; ATPase, F1 complex alpha/beta subunit, N-terminal domain; ATPase, F1/V1/A1 complex, alpha/beta subunit, nucleotide-binding domain; P-loop containing nucleoside triphosphate hydrolase; ATPase, F1 complex, alpha subunit nucleotide-binding domain; ATP synthase subunit alpha-like domain;
comp18470_c0_seq1	ACYPI009497 protein	25.533	9.9	2	0.984	0.428	peroxisome	transport; localization; vesicle-mediated transport; establishment of localization;	intrinsic component of membrane; membrane; integral component of membrane; membrane part;		K08515	VAMP7; vesicle-associated membrane protein 7	ko04130 SNARE interactions in vesicular transport;	Longin domain; Longin-like domain; Synaptobrevin;
comp18477_c0_seq1	Cytosolic Fe-S cluster assembly factor NUBP1 homolog	33.705	6.3	1	0.935	0.215	cytosol	cellular component biogenesis; iron-sulfur cluster assembly; cellular component organization; biosynthetic process; metabolic process; metallo-sulfur cluster assembly; cellular component assembly; cellular component organization or biogenesis;		4 iron, 4 sulfur cluster binding; binding; iron-sulfur cluster binding; metal cluster binding;				P-loop containing nucleoside triphosphate hydrolase;
comp184884_c0_seq1	Unknown	13.765	8.7	1			extracellular	metabolic process;		transferase activity, transferring glycosyl groups; catalytic activity; transferase activity;				Glycosyl transferase family 3, N-terminal domain; Glycosyl transferase, family 3;
comp18498_c0_seq1	Unknown	88.922	15.9	15	1.162	0.003	cytosol	sulfur amino acid biosynthetic process; organic acid biosynthetic process; aspartate family amino acid metabolic process; single-organism process; biosynthetic process; organonitrogen compound biosynthetic process; cellular metabolic process; sulfur amino acid metabolic process; sulfur compound biosynthetic process; methionine biosynthetic process; organic substance metabolic process; metabolic p…		5-methyltetrahydropteroyltri-L-glutamate-dependent methyltransferase activity; methyltransferase activity; transition metal ion binding; catalytic activity; binding; S-methyltransferase activity; ion binding; transferase activity, transferring one-carbon groups; metal ion binding; cation binding; zinc ion binding; transferase activity; 5-methyltetrahydropteroyltriglutamate-homocysteine S-methyltr…				Cobalamin-independent methionine synthase MetE, N-terminal; Cobalamin-independent methionine synthase MetE, C-terminal/archaeal;
comp18500_c0_seq1	Unknown	61.145	13.4	6	0.906	0.008	cytosol			binding;				Armadillo-like helical; Armadillo-type fold;
comp18504_c0_seq1	Unknown	119.38	4.4	4	0.919	0.232	cytosol			protein binding; binding;	K17973			Tetratricopeptide-like helical domain; Tetratricopeptide repeat-containing domain;
comp18507_c0_seq1	Poly [ADP-ribose] polymerase	85.94	5	4	0.928	0.121	cytosol			protein binding; binding;	K16726			Ankyrin repeat-containing domain;
comp18509_c0_seq1	Putative tubulin beta-1 chain (Fragment)	26.108	30.6	3	0.898	0.207	extracellular	single-organism cellular process; single-organism process; microtubule-based process; cellular process;	intracellular organelle; microtubule; intracellular non-membrane-bounded organelle; cytoskeletal part; intracellular organelle part; macromolecular complex; intracellular part; cell; organelle part; non-membrane-bounded organelle; organelle; cytoskeleton; microtubule cytoskeleton; cell part; intracellular; protein complex;	nucleoside phosphate binding; nucleoside binding; ion binding; hydrolase activity, acting on acid anhydrides; hydrolase activity; nucleotide binding; nucleoside-triphosphatase activity; organic cyclic compound binding; heterocyclic compound binding; ribonucleoside binding; carbohydrate derivative binding; pyrophosphatase activity; catalytic activity; structural constituent of cytoskeleton; ribonu…	K07375	TUBB; tubulin beta	ko04145 Phagosome; ko05130 Pathogenic Escherichia coli infection; ko04540 Gap junction;	Tubulin/FtsZ, GTPase domain; Tubulin, C-terminal; Tubulin/FtsZ, C-terminal; Tubulin/FtsZ, 2-layer sandwich domain;
comp18510_c0_seq1	Unknown	24.042	17.1	3	0.998	0.951	cytosol
comp18513_c0_seq1	Carboxypeptidase	52.177	16.7	7	0.928	0.076	extracellular	proteolysis; metabolic process; macromolecule metabolic process; protein metabolic process; primary metabolic process; organic substance metabolic process;		carboxypeptidase activity; peptidase activity; exopeptidase activity; catalytic activity; serine hydrolase activity; serine-type peptidase activity; peptidase activity, acting on L-amino acid peptides; hydrolase activity; serine-type carboxypeptidase activity; serine-type exopeptidase activity;	K09645			Alpha/Beta hydrolase fold;
comp18515_c0_seq1	Unknown	69.216	1.9	1	1.002	0.950	cytosol	single-organism process; metabolic process; primary metabolic process; single-organism metabolic process; lipid metabolic process; organic substance metabolic process;						Acyl transferase/acyl hydrolase/lysophospholipase; Patatin/Phospholipase A2-related;
comp18517_c0_seq1	ACYPI007336 protein	17.367	20	2	0.923	0.050	nuclear	cellular protein metabolic process; biosynthetic process; primary metabolic process; cellular metabolic process; organic substance biosynthetic process; cellular biosynthetic process; organic substance metabolic process; metabolic process; cellular macromolecule biosynthetic process; cellular macromolecule metabolic process; gene expression; macromolecule metabolic process; protein metabolic proc…	ribosome; organelle; intracellular organelle; intracellular non-membrane-bounded organelle; cell part; intracellular; cytoplasm; macromolecular complex; intracellular part; cell; ribonucleoprotein complex; cytoplasmic part; non-membrane-bounded organelle;	organic cyclic compound binding; heterocyclic compound binding; RNA binding; binding; nucleic acid binding; structural molecule activity; structural constituent of ribosome; rRNA binding;	K02887	RP-L20; large subunit ribosomal protein L20	ko03010 Ribosome;
comp18520_c0_seq1	Eukaryotic translation initiation factor 3 subunit J	26.236	27.8	6	1.046	0.308	cytosol		cell part; intracellular; cytoplasm; macromolecular complex; intracellular part; cell; protein complex; cytoplasmic part; eukaryotic translation initiation factor 3 complex;	organic cyclic compound binding; heterocyclic compound binding; RNA binding; translation factor activity, nucleic acid binding; binding; nucleic acid binding; translation initiation factor activity;	K03245	EIF3J; translation initiation factor 3 subunit J	ko03013 RNA transport;	Eukaryotic translation initiation factor 3-like domain;
comp18522_c0_seq1	"1,2-dihydroxy-3-keto-5-methylthiopentene dioxygenase"	21.703	46.2	7	0.934	0.071	cytosol	sulfur amino acid biosynthetic process; organic acid biosynthetic process; L-methionine biosynthetic process from methylthioadenosine; aspartate family amino acid metabolic process; single-organism process; biosynthetic process; organonitrogen compound biosynthetic process; cellular metabolic process; sulfur amino acid metabolic process; sulfur compound biosynthetic process; organic substance met…		oxidoreductase activity, acting on single donors with incorporation of molecular oxygen, incorporation of two atoms of oxygen; acireductone dioxygenase [iron(II)-requiring] activity; oxidoreductase activity, acting on single donors with incorporation of molecular oxygen; catalytic activity; dioxygenase activity; oxidoreductase activity;	K08967	mtnD; 1,2-dihydroxy-3-keto-5-methylthiopentene dioxygenase [EC:1.13.11.53 1.13.11.54]"	ko00270 Cysteine and methionine metabolism; ko01100 Metabolic pathways;	RmlC-like cupin domain; RmlC-like jelly roll fold;
comp18524_c0_seq1	DnaJ-lik protein	25.414	31.4	6	0.999	0.957	mitochondria				K19374			DnaJ domain;
comp18528_c0_seq1	Cytochrome b-c1 complex subunit 7	13.91	54.3	11	1.011	0.561	mitochondria	phosphorylation; nucleoside metabolic process; purine nucleoside metabolic process; cellular aromatic compound metabolic process; purine ribonucleoside monophosphate metabolic process; ATP synthesis coupled electron transport; ribonucleotide metabolic process; nucleotide metabolic process; single-organism process; respiratory electron transport chain; cellular metabolic process; phosphate-contain…	membrane; organelle membrane; cytoplasm; intrinsic component of membrane; macromolecular complex; intracellular part; mitochondrial membrane part; cell; organelle part; mitochondrial envelope; catalytic complex; mitochondrial respiratory chain complex III; membrane part; cell part; intracellular; organelle inner membrane; transporter complex; membrane-bounded organelle; mitochondrial inner membra…		K00417	QCR7; ubiquinol-cytochrome c reductase subunit 7	ko04260 Cardiac muscle contraction; ko05010 Alzheimer's disease; ko00190 Oxidative phosphorylation; ko01100 Metabolic pathways; ko05016 Huntington's disease; ko04932 Non-alcoholic fatty liver disease (NAFLD); ko05012 Parkinson's disease;
comp18529_c0_seq1	Putative ribosomal protein S7e	26.958	31.6	10	1.002	0.950	cytosol, nuclear	cellular protein metabolic process; biosynthetic process; primary metabolic process; cellular metabolic process; organic substance biosynthetic process; cellular biosynthetic process; organic substance metabolic process; metabolic process; cellular macromolecule biosynthetic process; cellular macromolecule metabolic process; gene expression; macromolecule metabolic process; protein metabolic proc…	ribosome; organelle; intracellular organelle; intracellular non-membrane-bounded organelle; cell part; intracellular; cytoplasm; macromolecular complex; intracellular part; cell; ribonucleoprotein complex; cytoplasmic part; non-membrane-bounded organelle;	structural constituent of ribosome; structural molecule activity;	K02993	RP-S7e; small subunit ribosomal protein S7e	ko03010 Ribosome;
comp18530_c0_seq1	Putative translation elongation factor 1-gamma	47.621	54.1	23	0.964	0.094	nuclear	translational elongation; cellular protein metabolic process; biosynthetic process; primary metabolic process; cellular metabolic process; organic substance biosynthetic process; cellular biosynthetic process; organic substance metabolic process; metabolic process; cellular macromolecule biosynthetic process; cellular macromolecule metabolic process; gene expression; macromolecule metabolic proce…		organic cyclic compound binding; heterocyclic compound binding; RNA binding; translation factor activity, nucleic acid binding; protein binding; translation elongation factor activity; binding; nucleic acid binding;	K03233	EEF1G; elongation factor 1-gamma	ko05134 Legionellosis;	Glutathione S-transferase, C-terminal; Glutathione S-transferase, C-terminal-like; Translation elongation factor EF1B, gamma chain, conserved; Glutathione S-transferase, N-terminal; Thioredoxin-like fold;
comp18531_c0_seq1	ACYPI008057 protein	36.73	19.9	7	0.886	0.001	mitochondria				K17426			Tim44-like domain; NTF2-like domain;
comp18532_c0_seq1	ACYPI008325 protein	29.768	31.2	8	1.037	0.143	cytosol	cellular protein metabolic process; biosynthetic process; primary metabolic process; cellular metabolic process; organic substance biosynthetic process; cellular biosynthetic process; organic substance metabolic process; metabolic process; cellular macromolecule biosynthetic process; cellular macromolecule metabolic process; gene expression; macromolecule metabolic process; protein metabolic proc…	ribosome; intracellular organelle; intracellular non-membrane-bounded organelle; small ribosomal subunit; intracellular organelle part; cytoplasm; macromolecular complex; intracellular part; cell; organelle part; non-membrane-bounded organelle; organelle; ribosomal subunit; intracellular; cell part; ribonucleoprotein complex; cytoplasmic part;	organic cyclic compound binding; heterocyclic compound binding; RNA binding; binding; nucleic acid binding; structural molecule activity; structural constituent of ribosome;	K02981	RP-S2e; small subunit ribosomal protein S2e	ko03010 Ribosome;	Double-stranded RNA-binding domain; Ribosomal protein S5, C-terminal; Ribosomal protein S5 domain 2-type fold; Ribosomal protein S5 domain 2-type fold, subgroup; Ribosomal protein S5, N-terminal;
comp18533_c0_seq1	ACYPI006043 protein	22.499	58.9	12	1.027	0.023	nuclear			cation binding; metal ion binding; calcium ion binding; binding; ion binding;				EF-hand domain pair; EF-hand domain;
comp18537_c0_seq1	Vitellogenin (Fragment)	10.436	71.3	7	0.818	0.001	extracellular
comp18541_c0_seq1	Ribosomal protein L14-like	26.758	18.7	5	0.952	0.237	nuclear	cellular protein metabolic process; biosynthetic process; primary metabolic process; cellular metabolic process; organic substance biosynthetic process; cellular biosynthetic process; organic substance metabolic process; metabolic process; cellular macromolecule biosynthetic process; cellular macromolecule metabolic process; gene expression; macromolecule metabolic process; protein metabolic proc…	ribosome; organelle; intracellular organelle; intracellular non-membrane-bounded organelle; cell part; intracellular; cytoplasm; macromolecular complex; intracellular part; cell; ribonucleoprotein complex; cytoplasmic part; non-membrane-bounded organelle;	structural constituent of ribosome; structural molecule activity;	K02875	RP-L14e; large subunit ribosomal protein L14e	ko03010 Ribosome;	Translation protein SH3-like domain; Ribosomal protein L14e domain; Ribosomal protein L2 domain 2;
comp18543_c0_seq1	Ribosomal protein L37	12.247	16	2	1.117	0.035	cytosol	cellular protein metabolic process; biosynthetic process; primary metabolic process; cellular metabolic process; organic substance biosynthetic process; cellular biosynthetic process; organic substance metabolic process; metabolic process; cellular macromolecule biosynthetic process; cellular macromolecule metabolic process; gene expression; macromolecule metabolic process; protein metabolic proc…	ribosome; organelle; intracellular organelle; intracellular non-membrane-bounded organelle; cell part; intracellular; cytoplasm; macromolecular complex; intracellular part; cell; ribonucleoprotein complex; cytoplasmic part; non-membrane-bounded organelle;	structural constituent of ribosome; structural molecule activity;	K02922	RP-L37e; large subunit ribosomal protein L37e	ko03010 Ribosome;	Zinc-binding ribosomal protein; Ribosomal protein L37ae/L37e;
comp18544_c0_seq1	60S ribosomal protein L5	34.492	45.3	16	0.934	0.020	nuclear	cellular protein metabolic process; biosynthetic process; primary metabolic process; cellular metabolic process; organic substance biosynthetic process; cellular biosynthetic process; organic substance metabolic process; metabolic process; cellular macromolecule biosynthetic process; cellular macromolecule metabolic process; gene expression; macromolecule metabolic process; protein metabolic proc…	ribosome; organelle; intracellular organelle; intracellular non-membrane-bounded organelle; cell part; intracellular; cytoplasm; macromolecular complex; intracellular part; cell; ribonucleoprotein complex; cytoplasmic part; non-membrane-bounded organelle;	organic cyclic compound binding; heterocyclic compound binding; RNA binding; 5S rRNA binding; binding; nucleic acid binding; structural molecule activity; structural constituent of ribosome; rRNA binding;	K02932	RP-L5e; large subunit ribosomal protein L5e	ko03010 Ribosome;	Ribosomal protein L5 eukaryotic/L18 archaeal, C-terminal;
comp18545_c0_seq1	40S ribosomal protein SA	33.844	38.4	9	0.983	0.350	cytosol	cellular protein metabolic process; biosynthetic process; primary metabolic process; cellular metabolic process; organic substance biosynthetic process; cellular biosynthetic process; organic substance metabolic process; metabolic process; cellular macromolecule biosynthetic process; cellular macromolecule metabolic process; gene expression; macromolecule metabolic process; protein metabolic proc…	ribosome; intracellular organelle; intracellular non-membrane-bounded organelle; small ribosomal subunit; intracellular organelle part; cytoplasm; macromolecular complex; intracellular part; cell; organelle part; non-membrane-bounded organelle; organelle; ribosomal subunit; intracellular; cell part; ribonucleoprotein complex; cytoplasmic part;	structural constituent of ribosome; structural molecule activity;	K02998	RP-SAe; small subunit ribosomal protein SAe	ko03010 Ribosome;	Ribosomal protein S2, flavodoxin-like domain; 40S ribosomal protein SA, C-terminal domain;
comp18548_c0_seq1	Putative 14-3-3 protein	28.089	54.7	4	0.979	0.402	cytosol			protein domain specific binding; protein binding; binding;	K16197	YWHAB_Q_Z; 14-3-3 protein beta/theta/zeta	ko04212 Longevity regulating pathway - worm; ko04110 Cell cycle; ko04391 Hippo signaling pathway - fly; ko05203 Viral carcinogenesis; ko05161 Hepatitis B; ko04390 Hippo signaling pathway; ko04151 PI3K-Akt signaling pathway; ko04013 MAPK signaling pathway - fly; ko04114 Oocyte meiosis; ko05169 Epstein-Barr virus infection;	14-3-3 domain;
comp18551_c0_seq1	ACYPI003867 protein	29.745	31.6	8	0.983	0.329	nuclear	regulation of cellular process; regulation of gene expression; regulation of transcription, DNA-templated; regulation of cellular biosynthetic process; regulation of primary metabolic process; regulation of macromolecule metabolic process; regulation of nucleobase-containing compound metabolic process; regulation of macromolecule biosynthetic process; regulation of cellular metabolic process; reg…		organic cyclic compound binding; heterocyclic compound binding; DNA binding; binding; nucleic acid binding;	K09276			Nucleic acid-binding, OB-fold; Cold shock protein; Cold-shock protein, DNA-binding;
comp18552_c0_seq1	Putative mitochondrial acetyl-coenzyme A acyltransferase 2 (Fragment)	41.622	56.6	16	1.044	0.017	mitochondria	metabolic process;		transferase activity, transferring acyl groups; transferase activity, transferring acyl groups other than amino-acyl groups; catalytic activity; transferase activity;	K07508	ACAA2; acetyl-CoA acyltransferase 2 [EC:2.3.1.16]	ko01130 Biosynthesis of antibiotics; ko00071 Fatty acid degradation; ko01110 Biosynthesis of secondary metabolites; ko01212 Fatty acid metabolism; ko01100 Metabolic pathways; ko04931 Insulin resistance; ko00062 Fatty acid elongation;	Thiolase-like; Thiolase, N-terminal; Thiolase, C-terminal;
comp18553_c0_seq1	ACYPI009695 protein	31.178	20.2	4	0.900	0.008	nuclear		organelle; intracellular membrane-bounded organelle; intracellular organelle; nucleus; cell part; intracellular; intracellular part; membrane-bounded organelle; cell;		K11585			Chromo domain subgroup; Chromo shadow domain; Chromo domain; Chromo domain-like; Chromo/chromo shadow domain;
comp18555_c0_seq1	Ribosomal protein L28-like protein	18.124	24.4	5	1.004	0.929	mitochondria, nuclear				K02903	RP-L28e; large subunit ribosomal protein L28e	ko03010 Ribosome;	Ribosomal L28e/Mak16;
comp18556_c0_seq1	Unknown	26.101	50.2	9	0.997	0.863	cytosol			hydrolase activity; catalytic activity;	K13987	NUDT5; ADP-sugar pyrophosphatase / 8-oxo-dGDP phosphatase [EC:3.6.1.13 3.6.1.58 3.6.1.-]	ko00230 Purine metabolism;	NUDIX hydrolase domain-like; NUDIX hydrolase domain;
comp18559_c0_seq1	Ribosomal protein L36A-like protein	14.962	7.8	1	0.772	0.194	mitochondria	cellular protein metabolic process; biosynthetic process; primary metabolic process; cellular metabolic process; organic substance biosynthetic process; cellular biosynthetic process; organic substance metabolic process; metabolic process; cellular macromolecule biosynthetic process; cellular macromolecule metabolic process; gene expression; macromolecule metabolic process; protein metabolic proc…	ribosome; organelle; intracellular organelle; intracellular non-membrane-bounded organelle; cell part; intracellular; cytoplasm; macromolecular complex; intracellular part; cell; ribonucleoprotein complex; cytoplasmic part; non-membrane-bounded organelle;	structural constituent of ribosome; structural molecule activity;	K02920	RP-L36e; large subunit ribosomal protein L36e	ko03010 Ribosome;
comp18564_c0_seq1	40S ribosomal protein S12	14.82	63.5	8	0.960	0.001	extracellular	cellular protein metabolic process; biosynthetic process; primary metabolic process; cellular metabolic process; organic substance biosynthetic process; cellular biosynthetic process; organic substance metabolic process; metabolic process; cellular macromolecule biosynthetic process; cellular macromolecule metabolic process; gene expression; macromolecule metabolic process; protein metabolic proc…	ribosome; organelle; intracellular organelle; intracellular non-membrane-bounded organelle; cell part; intracellular; cytoplasm; macromolecular complex; intracellular part; cell; ribonucleoprotein complex; cytoplasmic part; non-membrane-bounded organelle;	structural constituent of ribosome; structural molecule activity;	K02951	RP-S12e; small subunit ribosomal protein S12e	ko03010 Ribosome;	50S ribosomal protein L30e-like; Ribosomal protein L7Ae/L30e/S12e/Gadd45;
comp18568_c0_seq1	Putative ribosomal protein L9	21.543	10	2	0.846	0.004	cytosol	cellular protein metabolic process; biosynthetic process; primary metabolic process; cellular metabolic process; organic substance biosynthetic process; cellular biosynthetic process; organic substance metabolic process; metabolic process; cellular macromolecule biosynthetic process; cellular macromolecule metabolic process; gene expression; macromolecule metabolic process; protein metabolic proc…	ribosome; organelle; intracellular organelle; intracellular non-membrane-bounded organelle; cell part; intracellular; cytoplasm; macromolecular complex; intracellular part; cell; ribonucleoprotein complex; cytoplasmic part; non-membrane-bounded organelle;	organic cyclic compound binding; heterocyclic compound binding; RNA binding; binding; nucleic acid binding; structural molecule activity; structural constituent of ribosome; rRNA binding;	K02940	RP-L9e; large subunit ribosomal protein L9e	ko03010 Ribosome;	Ribosomal protein L6, alpha-beta domain;
comp18571_c0_seq1	S-formylglutathione hydrolase	32.367	25.7	6	0.923	0.015	cytosol	single-organism catabolic process; small molecule metabolic process; single-organism cellular process; cellular aldehyde metabolic process; single-organism process; small molecule catabolic process; cellular metabolic process; organic substance metabolic process; organic substance catabolic process; metabolic process; aldehyde catabolic process; single-organism metabolic process; cellular catabol…		hydrolase activity; thiolester hydrolase activity; catalytic activity; S-formylglutathione hydrolase activity; hydrolase activity, acting on ester bonds;	K01070	frmB; S-formylglutathione hydrolase [EC:3.1.2.12]	ko01120 Microbial metabolism in diverse environments; ko01200 Carbon metabolism; ko00680 Methane metabolism;	Alpha/Beta hydrolase fold;
comp18572_c0_seq1	ACYPI001492 protein	26.479	23.1	5	0.983	0.542	cytosol			protein binding; binding;				Ubiquitin-conjugating enzyme/RWD-like; RWD domain;
comp185739_c0_seq1	Acetyltransferase component of pyruvate dehydrogenase complex	17.346	11.6	2			cytosol	metabolic process;		transferase activity, transferring acyl groups; catalytic activity; transferase activity;	K00658	DLST; 2-oxoglutarate dehydrogenase E2 component (dihydrolipoamide succinyltransferase) [EC:2.3.1.61]	ko00310 Lysine degradation; ko00020 Citrate cycle (TCA cycle); ko01120 Microbial metabolism in diverse environments; ko01130 Biosynthesis of antibiotics; ko01200 Carbon metabolism; ko01110 Biosynthesis of secondary metabolites; ko01100 Metabolic pathways;	2-oxoacid dehydrogenase acyltransferase, catalytic domain; Chloramphenicol acetyltransferase-like domain;
comp18573_c0_seq1	Unknown	51.495	12.2	6	0.899	0.020	cytosol			protein binding; binding;	K12176			Winged helix-turn-helix DNA-binding domain; Proteasome component (PCI) domain; Tetratricopeptide-like helical domain;
comp18575_c0_seq1	Unknown	14.012	8.1	1	1.005	0.895	extracellular	regulation of cellular process; single organism signaling; cellular response to stimulus; signal transduction; regulation of biological process; cell communication; intracellular signal transduction; single-organism cellular process; single-organism process; small GTPase mediated signal transduction; signaling; response to stimulus; cellular process; biological regulation;		molecular function regulator; guanyl-nucleotide exchange factor activity;	K19952			Mss4/translationally controlled tumour-associated TCTP; Mss4-like;
comp18578_c0_seq1	ACYPI008665 protein	40.565	6.9	2	0.994	0.808	nuclear	cellular component biogenesis; ribosome biogenesis; ribonucleoprotein complex biogenesis; cellular component organization or biogenesis;	organelle; intracellular membrane-bounded organelle; intracellular organelle; nucleus; cell part; intracellular; intracellular part; membrane-bounded organelle; cell;		K14852
comp18581_c0_seq1	ACYPI006947 protein	17.098	17.2	2	1.098	0.150	mitochondria		membrane;	electron carrier activity; oxidoreductase activity, acting on NAD(P)H; NADH dehydrogenase activity; catalytic activity; NADH dehydrogenase (quinone) activity; NADH dehydrogenase (ubiquinone) activity; oxidoreductase activity, acting on NAD(P)H, quinone or similar compound as acceptor; oxidoreductase activity;	K18160
comp18589_c0_seq1	ACYPI008030 protein	24.7	18.8	4	1.131	0.266	nuclear		organelle; intracellular membrane-bounded organelle; intracellular organelle; cell part; intracellular; cytoplasm; intracellular part; membrane-bounded organelle; cell; mitochondrion; cytoplasmic part;	structural constituent of ribosome; structural molecule activity;	K17412
comp18590_c0_seq1	Histone H2A	13.477	13.3	1	1.005	0.921	nuclear		intracellular organelle; intracellular non-membrane-bounded organelle; intracellular organelle part; macromolecular complex; intracellular part; cell; organelle part; DNA bending complex; chromosomal part; nucleosome; non-membrane-bounded organelle; intracellular membrane-bounded organelle; organelle; nucleus; chromatin; intracellular; cell part; chromosome; protein complex; membrane-bounded orga…	organic cyclic compound binding; heterocyclic compound binding; DNA binding; protein heterodimerization activity; binding; protein dimerization activity; nucleic acid binding; protein binding;	K11251	H2A; histone H2A	ko05034 Alcoholism; ko05322 Systemic lupus erythematosus;	Histone H2A, C-terminal domain; Histone-fold; Histone H2A/H2B/H3;
comp18595_c0_seq1	Mitochondrial 28S ribosomal protein 18c (Fragment)	19.712	6.5	1	1.039	0.331	mitochondria	cellular protein metabolic process; biosynthetic process; primary metabolic process; cellular metabolic process; organic substance biosynthetic process; cellular biosynthetic process; organic substance metabolic process; metabolic process; cellular macromolecule biosynthetic process; cellular macromolecule metabolic process; gene expression; macromolecule metabolic process; protein metabolic proc…	ribosome; organelle; intracellular organelle; intracellular non-membrane-bounded organelle; cell part; intracellular; cytoplasm; macromolecular complex; intracellular part; cell; ribonucleoprotein complex; cytoplasmic part; non-membrane-bounded organelle;	structural constituent of ribosome; structural molecule activity;	K02963	RP-S18; small subunit ribosomal protein S18	ko03010 Ribosome;
comp18596_c0_seq1	Ribosomal protein L35e-like protein	14.529	18.7	3	0.962	0.498	cytosol	cellular protein metabolic process; biosynthetic process; primary metabolic process; cellular metabolic process; organic substance biosynthetic process; cellular biosynthetic process; organic substance metabolic process; metabolic process; cellular macromolecule biosynthetic process; cellular macromolecule metabolic process; gene expression; macromolecule metabolic process; protein metabolic proc…	ribosome; organelle; intracellular organelle; intracellular non-membrane-bounded organelle; cell part; intracellular; cytoplasm; macromolecular complex; intracellular part; cell; ribonucleoprotein complex; cytoplasmic part; non-membrane-bounded organelle;	structural constituent of ribosome; structural molecule activity;	K02918	RP-L35e; large subunit ribosomal protein L35e	ko03010 Ribosome;
comp18599_c0_seq1	Unknown	15.515	29	2	0.897	0.106	extracellular
comp18605_c0_seq1	Unknown	9.9155	14.5	2	1.645	0.009	mitochondria
comp18609_c0_seq1	ACYPI009103 protein	21.911	68.7	15	0.978	0.322	cytosol				K03966	NDUFB10; NADH dehydrogenase (ubiquinone) 1 beta subcomplex subunit 10	ko05010 Alzheimer's disease; ko00190 Oxidative phosphorylation; ko01100 Metabolic pathways; ko05016 Huntington's disease; ko04932 Non-alcoholic fatty liver disease (NAFLD); ko05012 Parkinson's disease;
comp18610_c1_seq1	ACYPI008564 protein	18.148	24.2	3	1.086	0.048	nuclear			organic cyclic compound binding; heterocyclic compound binding; nucleoside phosphate binding; binding; nucleic acid binding; nucleotide binding; small molecule binding;	K12741	HNRNPA1_3; heterogeneous nuclear ribonucleoprotein A1/A3	ko03040 Spliceosome;	RNA recognition motif domain; Nucleotide-binding alpha-beta plait domain;
comp18611_c0_seq1	ACYPI005270 protein	13.983	24.4	3	1.018	0.709	cytosol	cellular component biogenesis; ribosome biogenesis; ribonucleoprotein complex biogenesis; cellular component organization or biogenesis;	intracellular organelle; intracellular non-membrane-bounded organelle; intracellular organelle part; macromolecular complex; nuclear lumen; intracellular part; nucleolus; cell; organelle part; non-membrane-bounded organelle; organelle; intracellular membrane-bounded organelle; membrane-enclosed lumen; nucleus; intracellular organelle lumen; cell part; intracellular; ribonucleoprotein complex; mem…	organic cyclic compound binding; heterocyclic compound binding; RNA binding; binding; nucleic acid binding;	K12845	SNU13; U4/U6 small nuclear ribonucleoprotein SNU13	ko03008 Ribosome biogenesis in eukaryotes; ko03040 Spliceosome;	50S ribosomal protein L30e-like; Ribosomal protein L7Ae/L30e/S12e/Gadd45;
comp18612_c0_seq1	Profilin	13.768	84.9	11	1.150	0.001	cytosol			actin binding; protein binding; cytoskeletal protein binding; binding;	K05759	PFN; profilin	ko04013 MAPK signaling pathway - fly; ko05132 Salmonella infection; ko04810 Regulation of actin cytoskeleton; ko05131 Shigellosis; ko04015 Rap1 signaling pathway;
comp18614_c0_seq2	"Electron transfer flavoprotein-ubiquinone oxidoreductase, mitochondrial"	65.819	30.6	16	0.934	0.129	mitochondria	single-organism process; metabolic process; oxidation-reduction process; single-organism metabolic process;		catalytic activity; iron-sulfur cluster binding; binding; oxidoreductase activity; metal cluster binding;	K00311			4Fe-4S ferredoxin-type, iron-sulphur binding domain; FAD/NAD(P)-binding domain;
comp18617_c0_seq1	ACYPI000104 protein	34.105	35	10	0.915	0.010	plasma membrane			organic cyclic compound binding; heterocyclic compound binding; electron carrier activity; heme binding; tetrapyrrole binding; binding;	K00413	CYC1; ubiquinol-cytochrome c reductase cytochrome c1 subunit	ko01100 Metabolic pathways; ko04932 Non-alcoholic fatty liver disease (NAFLD); ko02020 Two-component system; ko04260 Cardiac muscle contraction; ko05010 Alzheimer's disease; ko00190 Oxidative phosphorylation; ko05016 Huntington's disease; ko05012 Parkinson's disease;	Cytochrome c1, transmembrane anchor, C-terminal; Cytochrome c-like domain;
comp18622_c0_seq1	Unknown	121.51	1.6	2			nuclear			metal ion binding; cation binding; binding; ion binding;				Zinc finger, CCCH-type;
comp18630_c0_seq1	ACYPI006320 protein	16.981	24.2	3	0.960	0.381	nuclear			organic cyclic compound binding; heterocyclic compound binding; nucleoside phosphate binding; binding; nucleic acid binding; nucleotide binding; small molecule binding;				RNA recognition motif domain; Nucleotide-binding alpha-beta plait domain;
comp18632_c0_seq1	ACYPI003858 protein	34.969	8	3	1.029	0.374	cytosol, nuclear				K15101			Mitochondrial carrier domain;
comp18643_c0_seq2	Dolichyl-diphosphooligosaccharide--protein glycosyltransferase subunit DAD1	12.797	15.2	2	0.966	0.532	plasma membrane		membrane; intracellular organelle; endoplasmic reticulum; nuclear outer membrane-endoplasmic reticulum membrane network; bounding membrane of organelle; organelle membrane; cytoplasm; intracellular organelle part; intrinsic component of membrane; endomembrane system; macromolecular complex; intracellular part; oligosaccharyltransferase complex; transferase complex; cell; integral component of mem…	dolichyl-diphosphooligosaccharide-protein glycotransferase activity; transferase activity, transferring glycosyl groups; transferase activity, transferring hexosyl groups; catalytic activity; transferase activity; oligosaccharyl transferase activity;	K12668	OST2; oligosaccharyltransferase complex subunit epsilon	ko04141 Protein processing in endoplasmic reticulum; ko00513 Various types of N-glycan biosynthesis; ko01100 Metabolic pathways; ko00510 N-Glycan biosynthesis;
comp18647_c0_seq2	Sucrase	74.5	15.2	8	1.106	0.077	plasma membrane	metabolic process; carbohydrate metabolic process; primary metabolic process; organic substance metabolic process;		catalytic activity;	K01187	malZ; alpha-glucosidase [EC:3.2.1.20]	ko00500 Starch and sucrose metabolism; ko00052 Galactose metabolism; ko01100 Metabolic pathways;	Glycoside hydrolase superfamily; Glycosyl hydrolase, family 13, catalytic domain; Glycoside hydrolase, catalytic domain;
comp18653_c0_seq1	ACYPI002040 protein	24.19	25.8	5	0.910	0.132	cytosol	cellular protein metabolic process; biosynthetic process; primary metabolic process; cellular metabolic process; organic substance biosynthetic process; cellular biosynthetic process; organic substance metabolic process; metabolic process; cellular macromolecule biosynthetic process; cellular macromolecule metabolic process; gene expression; macromolecule metabolic process; protein metabolic proc…	ribosome; organelle; intracellular organelle; intracellular non-membrane-bounded organelle; cell part; intracellular; cytoplasm; macromolecular complex; intracellular part; cell; ribonucleoprotein complex; cytoplasmic part; non-membrane-bounded organelle;	structural constituent of ribosome; structural molecule activity;	K02890	RP-L22; large subunit ribosomal protein L22	ko03010 Ribosome;
comp18694_c0_seq1	Unknown	48.801	30.3	11	0.987	0.230	cytosol			binding;	K16865	PDCD4; programmed cell death protein 4	ko05205 Proteoglycans in cancer; ko05206 MicroRNAs in cancer;	Initiation factor eIF-4 gamma, MA3; Armadillo-type fold; MIF4G-like domain;
comp18702_c0_seq1	ACYPI005114 protein	44.622	4.2	2			cytosol				K13205			AAR2, N-terminal; AAR2, C-terminal;
comp18730_c0_seq1	Heat shock protein	59.148	32.8	17	0.938	0.005	cytosol	protein folding; metabolic process; cellular protein metabolic process; cellular macromolecule metabolic process; macromolecule metabolic process; protein metabolic process; primary metabolic process; cellular process; cellular metabolic process; organic substance metabolic process;		ATP binding; nucleoside phosphate binding; nucleoside binding; ion binding; protein binding; nucleotide binding; organic cyclic compound binding; heterocyclic compound binding; ribonucleoside binding; carbohydrate derivative binding; ribonucleotide binding; binding; purine ribonucleoside binding; anion binding; purine ribonucleotide binding; unfolded protein binding; adenyl ribonucleotide binding…	K09497			TCP-1-like chaperonin intermediate domain; GroEL-like apical domain; GroEL-like equatorial domain;
comp18732_c0_seq1	ACYPI008979 protein	36.658	25	7	0.998	0.911	cytosol, nuclear			protein binding; binding;	K09292	TFG; protein TFG	ko05216 Thyroid cancer; ko05200 Pathways in cancer;	PB1 domain;
comp18738_c0_seq1	Unknown	19.69	5.3	1			extracellular	proteolysis; metabolic process; macromolecule metabolic process; protein metabolic process; primary metabolic process; organic substance metabolic process;		peptidase activity, acting on L-amino acid peptides; hydrolase activity; peptidase activity; catalytic activity; serine hydrolase activity; serine-type peptidase activity;				Alpha/Beta hydrolase fold;
comp18740_c0_seq1	ACYPI008716 protein	47.044	12.8	4	0.954	0.102	mitochondria				K17419
comp18760_c0_seq1	ACYPI007365 protein	24.368	42.9	8	0.926	0.041	cytosol				K03956	NDUFA11; NADH dehydrogenase (ubiquinone) 1 alpha subcomplex subunit 11	ko05010 Alzheimer's disease; ko00190 Oxidative phosphorylation; ko01100 Metabolic pathways; ko05016 Huntington's disease; ko04932 Non-alcoholic fatty liver disease (NAFLD); ko05012 Parkinson's disease;
comp18772_c0_seq1	Unknown	44.923	36.7	17	0.982	0.274	mitochondria	single-organism biosynthetic process; oxidation-reduction process; steroid metabolic process; organic cyclic compound metabolic process; single-organism process; biosynthetic process; primary metabolic process; organic substance biosynthetic process; organic substance metabolic process; lipid biosynthetic process; steroid biosynthetic process; metabolic process; single-organism metabolic process;…		steroid dehydrogenase activity; oxidoreductase activity, acting on CH-OH group of donors; oxidoreductase activity, acting on the CH-OH group of donors, NAD or NADP as acceptor; steroid dehydrogenase activity, acting on the CH-OH group of donors, NAD or NADP as acceptor; catalytic activity; 3-beta-hydroxy-delta5-steroid dehydrogenase activity; oxidoreductase activity;	K03953	NDUFA9; NADH dehydrogenase (ubiquinone) 1 alpha subcomplex subunit 9	ko05010 Alzheimer's disease; ko00190 Oxidative phosphorylation; ko01100 Metabolic pathways; ko05016 Huntington's disease; ko04932 Non-alcoholic fatty liver disease (NAFLD); ko05012 Parkinson's disease;	NAD(P)-binding domain; 3-beta hydroxysteroid dehydrogenase/isomerase;
comp18781_c0_seq1	AKH preprohormone	8.1856	40.8	2	0.982	0.878	extracellular		extracellular region;	protein binding; receptor binding; binding; hormone activity;
comp18799_c0_seq1	GTP-binding nuclear protein	24.519	22.9	5	1.161	0.021	cytosol	regulation of cellular process; single organism signaling; cellular response to stimulus; intracellular transport; intracellular signal transduction; single-organism cellular process; single-organism process; nuclear transport; organic substance transport; small GTPase mediated signal transduction; signaling; response to stimulus; protein transport; establishment of localization; cellular localiz…		nucleoside phosphate binding; nucleoside binding; ion binding; hydrolase activity, acting on acid anhydrides; hydrolase activity; nucleotide binding; nucleoside-triphosphatase activity; organic cyclic compound binding; heterocyclic compound binding; ribonucleoside binding; carbohydrate derivative binding; pyrophosphatase activity; catalytic activity; ribonucleotide binding; binding; GTPase activi…	K07936	RAN; GTP-binding nuclear protein Ran	ko03008 Ribosome biogenesis in eukaryotes; ko05169 Epstein-Barr virus infection; ko05166 HTLV-I infection; ko03013 RNA transport;	Small GTP-binding protein domain; P-loop containing nucleoside triphosphate hydrolase;
comp18802_c0_seq1	ACYPI003905 protein	44.215	21.6	7	1.029	0.519	mitochondria	cellular protein metabolic process; biosynthetic process; primary metabolic process; cellular metabolic process; organic substance biosynthetic process; cellular biosynthetic process; organic substance metabolic process; metabolic process; cellular macromolecule biosynthetic process; cellular macromolecule metabolic process; gene expression; macromolecule metabolic process; protein metabolic proc…	ribosome; organelle; intracellular organelle; intracellular non-membrane-bounded organelle; cell part; intracellular; cytoplasm; macromolecular complex; intracellular part; cell; ribonucleoprotein complex; cytoplasmic part; non-membrane-bounded organelle;	structural constituent of ribosome; structural molecule activity;	K02906	RP-L3; large subunit ribosomal protein L3	ko03010 Ribosome;	Translation protein, beta-barrel domain;
comp18860_c0_seq1	cGMP-dependent protein kinase	43.087	48.4	16	0.960	0.002	cytosol	regulation of cellular process; regulation of phosphorylation; regulation of phosphorus metabolic process; regulation of biological process; regulation of cellular protein metabolic process; regulation of primary metabolic process; regulation of macromolecule metabolic process; regulation of protein metabolic process; regulation of protein modification process; regulation of protein phosphorylati…	catalytic complex; cell part; intracellular; macromolecular complex; intracellular part; serine/threonine protein kinase complex; transferase complex; protein complex; cell; protein kinase complex; cAMP-dependent protein kinase complex;	cAMP-dependent protein kinase regulator activity; kinase regulator activity; protein kinase regulator activity; enzyme regulator activity; molecular function regulator;	K04739	PRKAR; cAMP-dependent protein kinase regulator	ko04910 Insulin signaling pathway;	Cyclic nucleotide-binding domain; Cyclic nucleotide-binding-like; cAMP-dependent protein kinase regulatory subunit, dimerization-anchoring domain; RmlC-like jelly roll fold;
comp18867_c0_seq1	ACYPI002804 protein	21.979	18.6	3	0.907	0.038	cytosol	nucleotide biosynthetic process; organic acid biosynthetic process; cellular aromatic compound metabolic process; nucleotide metabolic process; single-organism process; biosynthetic process; glycine metabolic process; organonitrogen compound biosynthetic process; cellular metabolic process; phosphate-containing compound metabolic process; organic substance metabolic process; metabolic process; ce…		organic cyclic compound binding; heterocyclic compound binding; oxidoreductase activity, acting on the CH-NH group of donors; oxidoreductase activity, acting on the CH-NH group of donors, NAD or NADP as acceptor; nucleoside phosphate binding; catalytic activity; dihydrofolate reductase activity; binding; NADP binding; nucleotide binding; cofactor binding; oxidoreductase activity; coenzyme binding…	K00287	folA; dihydrofolate reductase [EC:1.5.1.3]	ko00790 Folate biosynthesis; ko00670 One carbon pool by folate; ko01100 Metabolic pathways;	Dihydrofolate reductase domain; Dihydrofolate reductase-like domain;
comp18892_c0_seq1	Sideroflexin	35.768	4	1	0.962	0.148	mitochondria	transport; transmembrane transport; single-organism localization; ion transport; single-organism cellular process; single-organism process; localization; cellular process; single-organism transport; establishment of localization;	membrane;	substrate-specific transporter activity; ion transmembrane transporter activity; transporter activity; transmembrane transporter activity; substrate-specific transmembrane transporter activity;
comp18894_c0_seq1	ACYPI003573 protein	37.893	6.8	2			nuclear			protein binding; binding;	K08266	MLST8; target of rapamycin complex subunit LST8	ko04150 mTOR signaling pathway; ko04151 PI3K-Akt signaling pathway;	WD40-repeat-containing domain; WD40/YVTN repeat-like-containing domain;
comp19041_c0_seq1	Unknown	33.627	24	5	0.964	0.145	nuclear	regulation of cellular process; regulation of actin filament polymerization; cellular component organization; regulation of biological quality; negative regulation of actin filament depolymerization; regulation of actin cytoskeleton organization; negative regulation of cellular component organization; single-organism process; regulation of cellular component biogenesis; negative regulation of bio…	intracellular organelle; intracellular non-membrane-bounded organelle; cytoskeletal part; intracellular organelle part; F-actin capping protein complex; macromolecular complex; intracellular part; cell; actin cytoskeleton; organelle part; non-membrane-bounded organelle; organelle; cytoskeleton; cell part; intracellular; protein complex;		K10364	CAPZA; capping protein (actin filament) muscle Z-line, alpha"	ko04144 Endocytosis;
comp19112_c0_seq1	Unknown	15.546	7.5	1	1.075	0.190	nuclear
comp1912123_c0_seq1	Unknown	8.9395	13	1	0.963	0.384	extracellular
comp19239_c0_seq1	Unknown	63.137	2.9	1			cytosol							AAA-ATPase-like domain;
comp19325_c0_seq1	T-complex protein 1 subunit gamma	59.488	41	19	0.952	0.004	cytosol	protein folding; metabolic process; cellular protein metabolic process; cellular macromolecule metabolic process; macromolecule metabolic process; protein metabolic process; primary metabolic process; cellular process; cellular metabolic process; organic substance metabolic process;		ATP binding; nucleoside phosphate binding; nucleoside binding; ion binding; protein binding; nucleotide binding; organic cyclic compound binding; heterocyclic compound binding; ribonucleoside binding; carbohydrate derivative binding; ribonucleotide binding; binding; purine ribonucleoside binding; anion binding; purine ribonucleotide binding; unfolded protein binding; adenyl ribonucleotide binding…	K09499			TCP-1-like chaperonin intermediate domain; GroEL-like apical domain; GroEL-like equatorial domain;
comp19349_c0_seq1	Unknown	46.388	26.4	9	1.006	0.720	nuclear			structural constituent of cuticle; structural molecule activity;
comp19354_c0_seq1	Unknown	13.536	19.4	1	0.855	0.019	extracellular
comp1938736_c0_seq1	Unknown	8.2092	38	1			cytosol			protein binding; binding;	K05699	ACTN; actinin alpha	ko05322 Systemic lupus erythematosus; ko04670 Leukocyte transendothelial migration; ko04810 Regulation of actin cytoskeleton; ko05203 Viral carcinogenesis; ko05412 Arrhythmogenic right ventricular cardiomyopathy (ARVC); ko04510 Focal adhesion; ko04530 Tight junction; ko04520 Adherens junction; ko05146 Amoebiasis;	Calponin homology domain;
comp19440_c0_seq1	Unknown	14.544	24.6	5	1.003	0.984	cytosol
comp19443_c0_seq1	Unknown	52.157	29.4	11	0.947	0.118	cytosol				K14565	NOP58; nucleolar protein 58	ko03008 Ribosome biogenesis in eukaryotes;	Nop domain; NOP5, N-terminal; NOSIC;
comp19559_c0_seq1	SUMO-conjugating enzyme	18.164	11.9	2	0.941	0.234	cytosol				K10577	UBE2I; ubiquitin-conjugating enzyme E2 I	ko05206 MicroRNAs in cancer; ko04064 NF-kappa B signaling pathway; ko03013 RNA transport; ko04120 Ubiquitin mediated proteolysis;	Ubiquitin-conjugating enzyme/RWD-like; Ubiquitin-conjugating enzyme E2;
comp19607_c0_seq1	Methionine aminopeptidase 2	44.266	40.6	17	1.006	0.654	cytosol							Winged helix-turn-helix DNA-binding domain; Peptidase M24, structural domain;
comp19651_c0_seq1	ACYPI004408 protein	53.703	2.1	1			nuclear			protein binding; binding;				PH domain-like; PTB/PI domain;
comp19792_c0_seq1	Putative 26S protease regulatory subunit 8	49.203	26.8	12	0.986	0.437	cytosol, nuclear	organic substance catabolic process; metabolic process; protein catabolic process; macromolecule catabolic process; macromolecule metabolic process; protein metabolic process; primary metabolic process; catabolic process; organic substance metabolic process;	intracellular part; cell; cell part; intracellular; cytoplasm;	ATP binding; nucleoside phosphate binding; nucleoside binding; ion binding; hydrolase activity; nucleotide binding; organic cyclic compound binding; heterocyclic compound binding; ribonucleoside binding; carbohydrate derivative binding; catalytic activity; ribonucleotide binding; binding; purine ribonucleoside binding; purine ribonucleotide binding; anion binding; adenyl ribonucleotide binding; a…	K03062	PSMC1; 26S proteasome regulatory subunit T2	ko05169 Epstein-Barr virus infection; ko03050 Proteasome; ko05203 Viral carcinogenesis;	AAA+ ATPase domain; ATPase, AAA-type, core; P-loop containing nucleoside triphosphate hydrolase;
comp19839_c0_seq1	Unknown	28.82	6	2	1.039	0.415	cytosol, nuclear				K15438
comp200352_c0_seq1	Unknown	12.934	27.3	3	0.814	0.009	cytosol
comp20114_c0_seq1	ACYPI009243 protein	21.776	7.2	1			extracellular							COMM domain;
comp203018_c0_seq1	Unknown	34.909	10	3	0.878	0.028	cytosol	cellular protein metabolic process; biosynthetic process; primary metabolic process; cellular metabolic process; organic substance biosynthetic process; cellular biosynthetic process; organic substance metabolic process; metabolic process; cellular macromolecule biosynthetic process; cellular macromolecule metabolic process; gene expression; macromolecule metabolic process; protein metabolic proc…	ribosome; organelle; intracellular organelle; intracellular non-membrane-bounded organelle; cell part; intracellular; cytoplasm; macromolecular complex; intracellular part; cell; ribonucleoprotein complex; cytoplasmic part; non-membrane-bounded organelle;	organic cyclic compound binding; heterocyclic compound binding; RNA binding; binding; nucleic acid binding; structural molecule activity; structural constituent of ribosome;				Nucleic acid-binding, OB-fold; S1 domain; RNA-binding domain, S1;
comp20332_c0_seq1	Defective in cullin neddylation protein	30.713	11.5	3	0.962	0.415	cytosol			protein binding; binding;	K17822			Potentiating neddylation domain; UBA-like;
comp20528_c0_seq1	Unknown	43.534	7.8	2	1.147	0.003	nuclear
comp20811_c0_seq1	Pyruvate kinase	27.331	7.5	2	1.104	0.012	cytosol	single-organism carbohydrate catabolic process; glycolytic process; single-organism catabolic process; small molecule metabolic process; single-organism cellular process; single-organism process; carbohydrate metabolic process; primary metabolic process; cellular metabolic process; organic substance metabolic process; carbohydrate catabolic process; single-organism carbohydrate metabolic process;…		magnesium ion binding; pyruvate kinase activity; kinase activity; phosphotransferase activity, alcohol group as acceptor; catalytic activity; binding; ion binding; potassium ion binding; metal ion binding; cation binding; alkali metal ion binding; transferase activity; transferase activity, transferring phosphorus-containing groups;	K00873	PK; pyruvate kinase [EC:2.7.1.40]	ko00230 Purine metabolism; ko01130 Biosynthesis of antibiotics; ko01110 Biosynthesis of secondary metabolites; ko01230 Biosynthesis of amino acids; ko01100 Metabolic pathways; ko05203 Viral carcinogenesis; ko04930 Type II diabetes mellitus; ko01120 Microbial metabolism in diverse environments; ko00010 Glycolysis / Gluconeogenesis; ko01200 Carbon metabolism; ko05230 Central carbon metabolism in ca…	Pyruvate/Phosphoenolpyruvate kinase-like domain; Pyruvate kinase, alpha/beta; Pyruvate kinase, C-terminal; Pyruvate kinase, barrel;
comp21578_c0_seq2	Unknown	40.591	2.8	1	0.576	0.000	extracellular
comp21625_c0_seq1	Unknown	72.31	1.7	1	0.559	0.000	cytosol
comp219013_c0_seq1	Unknown	14.045	9	1	0.996	0.965	cytosol	proteolysis; metabolic process; macromolecule metabolic process; protein metabolic process; primary metabolic process; organic substance metabolic process;		peptidase activity, acting on L-amino acid peptides; hydrolase activity; peptidase activity; catalytic activity; serine hydrolase activity; serine-type peptidase activity;				Alpha/Beta hydrolase fold;
comp222142_c0_seq1	Unknown	8.1332	10	1	0.936	0.228	extracellular
comp22695_c0_seq1	Unknown	28.588	13.8	3			extracellular
comp22929_c0_seq1	Unknown	9.5506	20	1			cytosol
comp23249_c0_seq1	Unknown	21.728	23.6	4	1.026	0.235	extracellular							C-type lectin; C-type lectin fold; C-type lectin-like;
comp2401_c0_seq1	UDP-glucuronosyltransferase	20.43	10.7	2	0.970	0.256	cytosol	metabolic process;		transferase activity, transferring glycosyl groups; transferase activity, transferring hexosyl groups; catalytic activity; transferase activity;	K00699	UGT; glucuronosyltransferase [EC:2.4.1.17]	ko00830 Retinol metabolism; ko00500 Starch and sucrose metabolism; ko00983 Drug metabolism - other enzymes; ko01100 Metabolic pathways; ko00053 Ascorbate and aldarate metabolism; ko05204 Chemical carcinogenesis; ko00040 Pentose and glucuronate interconversions; ko00860 Porphyrin and chlorophyll metabolism; ko00980 Metabolism of xenobiotics by cytochrome P450; ko00982 Drug metabolism - cytochrome …
comp244351_c0_seq1	Unknown	18.324	21.6	4	1.176	0.001	extracellular	cellular amino acid biosynthetic process; aromatic amino acid family metabolic process; organic acid biosynthetic process; single-organism biosynthetic process; cellular aromatic compound metabolic process; small molecule metabolic process; single-organism cellular process; single-organism process; nitrogen compound metabolic process; organic cyclic compound metabolic process; biosynthetic proces…		lyase activity; chorismate synthase activity; carbon-oxygen lyase activity, acting on phosphates; catalytic activity; carbon-oxygen lyase activity;
comp24781_c0_seq2	Enolase isoform 2	22.048	15.5	3	1.042	0.423	cytosol	single-organism carbohydrate catabolic process; glycolytic process; single-organism catabolic process; small molecule metabolic process; single-organism cellular process; single-organism process; carbohydrate metabolic process; primary metabolic process; cellular metabolic process; organic substance metabolic process; carbohydrate catabolic process; single-organism carbohydrate metabolic process;…	catalytic complex; cell part; intracellular; cytoplasm; macromolecular complex; intracellular part; cytosolic part; cell; cytosol; protein complex; phosphopyruvate hydratase complex; cytoplasmic part;	magnesium ion binding; phosphopyruvate hydratase activity; catalytic activity; binding; ion binding; metal ion binding; cation binding; lyase activity; hydro-lyase activity; carbon-oxygen lyase activity;	K01689	ENO; enolase [EC:4.2.1.11]	ko01130 Biosynthesis of antibiotics; ko01110 Biosynthesis of secondary metabolites; ko01230 Biosynthesis of amino acids; ko01100 Metabolic pathways; ko00680 Methane metabolism; ko01120 Microbial metabolism in diverse environments; ko01200 Carbon metabolism; ko00010 Glycolysis / Gluconeogenesis; ko03018 RNA degradation; ko04066 HIF-1 signaling pathway;	Enolase C-terminal domain-like; Enolase, C-terminal TIM barrel domain; Enolase N-terminal domain-like; Enolase, N-terminal;
comp25555_c0_seq1	Unknown	18.172	9.2	2	0.951	0.266	cytosol		cell; intracellular; cell part;	actin binding; protein binding; cytoskeletal protein binding; binding;	K20520			ADF-H/Gelsolin-like domain; Actin-depolymerising factor homology domain;
comp25727_c0_seq1	ACYPI002902 protein	37.351	11.7	5	1.033	0.198	extracellular	regulation of cellular process; homeostatic process; regulation of biological quality; regulation of biological process; cell redox homeostasis; single-organism cellular process; cellular homeostasis; single-organism process; cellular process; biological regulation;						Thioredoxin domain; Thioredoxin-like fold;
comp262388_c0_seq1	Unknown	5.4764	25	1	1.051	0.613	extracellular
comp26722_c0_seq1	Unknown	63.074	3	2	7.588	0.000	cytosol
comp271647_c0_seq1	Unknown	15.597	18.1	2	0.913	0.167	cytosol, nuclear	cellular protein metabolic process; biosynthetic process; primary metabolic process; cellular metabolic process; organic substance biosynthetic process; cellular biosynthetic process; organic substance metabolic process; metabolic process; cellular macromolecule biosynthetic process; cellular macromolecule metabolic process; gene expression; macromolecule metabolic process; protein metabolic proc…	ribosome; organelle; intracellular organelle; intracellular non-membrane-bounded organelle; cell part; intracellular; cytoplasm; macromolecular complex; intracellular part; cell; ribonucleoprotein complex; cytoplasmic part; non-membrane-bounded organelle;	organic cyclic compound binding; heterocyclic compound binding; RNA binding; binding; nucleic acid binding; structural molecule activity; structural constituent of ribosome;				Nucleic acid-binding, OB-fold; S1 domain;
comp27358_c0_seq1	ATP synthase subunit beta	16.03	17.6	2	1.027	0.448	cytosol	nucleoside metabolic process; purine nucleoside metabolic process; cellular aromatic compound metabolic process; purine ribonucleoside monophosphate metabolic process; ribonucleotide metabolic process; nucleotide metabolic process; single-organism process; cellular metabolic process; phosphate-containing compound metabolic process; establishment of localization; organic substance metabolic proces…			K02133	ATPeF1B; F-type H+-transporting ATPase subunit beta [EC:3.6.3.14]	ko05010 Alzheimer's disease; ko00190 Oxidative phosphorylation; ko01100 Metabolic pathways; ko05016 Huntington's disease; ko05012 Parkinson's disease;	ATPase, F1 complex alpha/beta subunit, N-terminal domain; P-loop containing nucleoside triphosphate hydrolase;
comp27469_c0_seq1	Protein kinase C	28.272	3.2	1	0.960	0.557	mitochondria	regulation of cellular process; single organism signaling; cellular response to stimulus; signal transduction; regulation of biological process; cell communication; intracellular signal transduction; single-organism cellular process; single-organism process; signaling; response to stimulus; cellular process; biological regulation;			K06068	PRKCD; novel protein kinase C delta type [EC:2.7.11.13]	ko04912 GnRH signaling pathway; ko04722 Neurotrophin signaling pathway; ko04062 Chemokine signaling pathway; ko04915 Estrogen signaling pathway; ko04930 Type II diabetes mellitus; ko04933 AGE-RAGE signaling pathway in diabetic complications; ko04666 Fc gamma R-mediated phagocytosis; ko04270 Vascular smooth muscle contraction; ko04750 Inflammatory mediator regulation of TRP channels; ko04530 Tight…	Protein kinase C-like, phorbol ester/diacylglycerol-binding domain; Diacylglycerol/phorbol-ester binding;
comp27693_c0_seq2	Unknown	16.335	26.4	3	0.574	0.002	extracellular	response to chemical; response to inorganic substance; response to stimulus; response to metal ion;			K03926			Nitrogen regulatory PII-like, alpha/beta;
comp28188_c0_seq1	Unknown	28.82	10	2			cytoskeleton				K13343	PEX14; peroxin-14	ko04146 Peroxisome;	Peroxisome membrane anchor protein Pex14p, N-terminal;
comp2823779_c0_seq1	Unknown	5.8226	21.2	1	1.000	0.995	extracellular
comp283584_c0_seq1	Ryanodine receptor	8.3983	17.6	1	0.983	0.729	nuclear		membrane;		K04962	RYR2; ryanodine receptor 2	ko04261 Adrenergic signaling in cardiomyocytes; ko05410 Hypertrophic cardiomyopathy (HCM); ko04020 Calcium signaling pathway; ko05412 Arrhythmogenic right ventricular cardiomyopathy (ARVC); ko04260 Cardiac muscle contraction; ko04911 Insulin secretion; ko05414 Dilated cardiomyopathy; ko04921 Oxytocin signaling pathway; ko04972 Pancreatic secretion; ko04024 cAMP signaling pathway; ko04713 Circadia…	MIR motif;
comp28383_c0_seq1	ACYPI004093 protein	21.546	30.2	6	1.030	0.239	extracellular	glucosamine-containing compound metabolic process; metabolic process; chitin metabolic process; carbohydrate derivative metabolic process; nitrogen compound metabolic process; amino sugar metabolic process; macromolecule metabolic process; aminoglycan metabolic process; organonitrogen compound metabolic process; organic substance metabolic process;	extracellular region;	chitin binding; carbohydrate derivative binding; binding;				Chitin binding domain;
comp28816_c0_seq1	Unknown	12.887	17.1	2	0.982	0.675	cytosol	cellular protein metabolic process; biosynthetic process; primary metabolic process; cellular metabolic process; organic substance biosynthetic process; cellular biosynthetic process; organic substance metabolic process; metabolic process; cellular macromolecule biosynthetic process; cellular macromolecule metabolic process; gene expression; macromolecule metabolic process; protein metabolic proc…	ribosome; organelle; intracellular organelle; intracellular non-membrane-bounded organelle; cell part; intracellular; cytoplasm; macromolecular complex; intracellular part; cell; ribonucleoprotein complex; cytoplasmic part; non-membrane-bounded organelle;	organic cyclic compound binding; heterocyclic compound binding; RNA binding; 5S rRNA binding; binding; nucleic acid binding; structural molecule activity; structural constituent of ribosome; rRNA binding;				Ribosomal protein L25, beta domain; Ribosomal protein L25/Gln-tRNA synthetase, anti-codon-binding domain;
comp29291_c0_seq1	ACYPI000889 protein	14.609	41.9	4	1.176	0.182	cytosol			structural constituent of cuticle; structural molecule activity;
comp29354_c0_seq1	Unknown	43.025	16.3	5	0.922	0.096	cytosol			protein binding; kinase binding; binding; enzyme binding; protein kinase binding;	K09554	CDC37; cell division cycle protein 37	ko04151 PI3K-Akt signaling pathway;	Cdc37, N-terminal domain; Cdc37, Hsp90 binding; Cdc37, C-terminal;
comp29495_c0_seq1	Unknown	9.4693	32.1	2	1.008	0.737	cytosol	regulation of cellular process; regulation of cell division; regulation of biological process; biological regulation;		transcription factor binding transcription factor activity; transcription corepressor activity; transcription cofactor activity; protein binding transcription factor activity;	K19765	HSBP1; heat shock factor-binding protein 1	ko04212 Longevity regulating pathway - worm;	Septum formation inhibitor MinC, N-terminal;
comp29531_c0_seq1	Unknown	76.978	19.6	14	0.999	0.972	mitochondria				K17659			Pentacotripeptide-repeat region of PROPR;
comp29553_c0_seq1	ACYPI008489 protein	49.573	3.9	2			nuclear			ATP binding; nucleoside phosphate binding; nucleoside binding; ion binding; nucleotide binding; organic cyclic compound binding; heterocyclic compound binding; ribonucleoside binding; carbohydrate derivative binding; ribonucleotide binding; binding; nucleic acid binding; purine ribonucleoside binding; anion binding; purine ribonucleotide binding; adenyl ribonucleotide binding; adenyl nucleotide b…	K14777			RNA helicase, DEAD-box type, Q motif; DEAD/DEAH box helicase domain; P-loop containing nucleoside triphosphate hydrolase; Helicase superfamily 1/2, ATP-binding domain; Helicase, C-terminal;
comp29562_c0_seq1	ACYPI007430 protein	59.593	31.4	14	0.970	0.173	cytosol, nuclear	cellular aromatic compound metabolic process; cellular protein metabolic process; single-organism process; aspartyl-tRNA aminoacylation; biosynthetic process; tRNA aminoacylation; cellular metabolic process; organic substance metabolic process; metabolic process; cellular amino acid metabolic process; heterocycle metabolic process; nucleobase-containing compound metabolic process; cellular nitrog…	intracellular part; cell; cell part; intracellular; cytoplasm;	ligase activity, forming aminoacyl-tRNA and related compounds; ATP binding; nucleoside phosphate binding; aspartate-tRNA ligase activity; ligase activity, forming carbon-oxygen bonds; ligase activity; nucleoside binding; ion binding; nucleotide binding; organic cyclic compound binding; heterocyclic compound binding; ribonucleoside binding; carbohydrate derivative binding; catalytic activity; ribo…	K01876	DARS; aspartyl-tRNA synthetase [EC:6.1.1.12]	ko00970 Aminoacyl-tRNA biosynthesis;	Aminoacyl-tRNA synthetase, class II (D/K/N); Nucleic acid-binding, OB-fold; Aminoacyl-tRNA synthetase, class II;
comp29584_c0_seq1	ACYPI008652 protein	28.666	20.7	5	0.941	0.024	cytosol			endopeptidase activity; metalloendopeptidase activity; peptidase activity; catalytic activity; peptidase activity, acting on L-amino acid peptides; hydrolase activity; metallopeptidase activity;	K18156
comp29619_c0_seq1	Unknown	195.86	0.5	1			plasma membrane			protein binding; binding;	K14317	NUP214; nuclear pore complex protein Nup214	ko05169 Epstein-Barr virus infection; ko03013 RNA transport;	WD40/YVTN repeat-like-containing domain;
comp29724_c0_seq1	10-formyltetrahydrofolate dehydrogenase	54.151	38.3	14	1.032	0.256	cytosol	oxidation-reduction process; single-organism catabolic process; small molecule metabolic process; single-organism cellular process; monocarboxylic acid catabolic process; nitrogen compound metabolic process; single-organism process; small molecule catabolic process; primary metabolic process; cellular metabolic process; organic substance metabolic process; carboxylic acid catabolic process; organ…		oxidoreductase activity, acting on the aldehyde or oxo group of donors, NAD or NADP as acceptor; succinate-semialdehyde dehydrogenase [NAD(P)+] activity; catalytic activity; oxidoreductase activity; oxidoreductase activity, acting on the aldehyde or oxo group of donors;	K00139	ALDH5A1; succinate-semialdehyde dehydrogenase [EC:1.2.1.24]	ko01120 Microbial metabolism in diverse environments; ko01100 Metabolic pathways; ko00650 Butanoate metabolism; ko00630 Glyoxylate and dicarboxylate metabolism;	Aldehyde/histidinol dehydrogenase; Aldehyde dehydrogenase domain; Aldehyde dehydrogenase N-terminal domain; Aldehyde dehydrogenase, C-terminal;
comp29760_c0_seq1	DnaJ-lik protein	63.049	14.3	8	0.990	0.649	cytoskeleton				K09531			DnaJ-like protein C11, C-terminal; DnaJ domain;
comp29832_c0_seq1	Unknown	63.088	7.7	4	1.035	0.364	plasma membrane	transport; transmembrane transport; single-organism localization; single-organism cellular process; single-organism process; localization; cellular process; single-organism transport; establishment of localization;	intrinsic component of membrane; membrane; integral component of membrane; membrane part;	transmembrane transporter activity; transporter activity;				Major facilitator superfamily domain;
comp29854_c0_seq1	ACYPI005157 protein	34.688	10	3	0.965	0.384	cytosol, nuclear			protein binding; binding;	K12602	WDR61; WD repeat-containing protein 61	ko03018 RNA degradation;	WD40-repeat-containing domain; WD40/YVTN repeat-like-containing domain;
comp29917_c0_seq1	ACYPI004614 protein	31.079	5.8	1			extracellular
comp29925_c0_seq1	Unknown	41.601	3.3	1			nuclear				K14405	FIP1L1; pre-mRNA 3'-end-processing factor FIP1	ko03015 mRNA surveillance pathway;	Pre-mRNA polyadenylation factor Fip1;
comp29938_c0_seq1	Unknown	11.168	9	1	0.886	0.172	extracellular			cation binding; metal ion binding; protein binding; calcium ion binding; binding; ion binding;	K17307			EGF-like calcium-binding domain; EGF-like domain; Growth factor receptor cysteine-rich domain;
comp29967_c0_seq1	Heat shock protein (Fragment)	58.357	54.1	26	1.084	0.016	cytosol	protein folding; metabolic process; cellular protein metabolic process; cellular macromolecule metabolic process; macromolecule metabolic process; protein metabolic process; primary metabolic process; cellular process; cellular metabolic process; protein refolding; organic substance metabolic process;	intracellular part; cell; cell part; intracellular; cytoplasm;	ATP binding; nucleoside phosphate binding; nucleoside binding; ion binding; nucleotide binding; organic cyclic compound binding; heterocyclic compound binding; ribonucleoside binding; carbohydrate derivative binding; ribonucleotide binding; binding; purine ribonucleoside binding; anion binding; purine ribonucleotide binding; adenyl ribonucleotide binding; adenyl nucleotide binding; purine nucleos…	K04077	groEL; chaperonin GroEL	ko04212 Longevity regulating pathway - worm; ko03018 RNA degradation; ko05134 Legionellosis; ko05152 Tuberculosis; ko04940 Type I diabetes mellitus;	GroEL-like apical domain; GroEL-like equatorial domain;
comp29974_c0_seq1	ACYPI001497 protein	38.674	10.1	2	0.911	0.230	mitochondria			organic cyclic compound binding; heterocyclic compound binding; RNA binding; binding; nucleic acid binding;	K02863	RP-L1; large subunit ribosomal protein L1	ko03010 Ribosome;	Ribosomal protein L1-like; Ribosomal protein L1, 3-layer alpha/beta-sandwich; Ribosomal protein L1, 2-layer alpha/beta-sandwich;
comp30005_c0_seq1	Putative mitochondrial ATP synthase alpha subunit (Fragment)	10.483	35.4	1			cytosol	nucleoside metabolic process; purine nucleoside metabolic process; cellular aromatic compound metabolic process; purine ribonucleoside monophosphate metabolic process; ribonucleotide metabolic process; nucleotide metabolic process; single-organism process; cellular metabolic process; phosphate-containing compound metabolic process; establishment of localization; organic substance metabolic proces…			K02132	ATPeF1A; F-type H+-transporting ATPase subunit alpha	ko05010 Alzheimer's disease; ko00190 Oxidative phosphorylation; ko01100 Metabolic pathways; ko05016 Huntington's disease; ko05012 Parkinson's disease;	ATPase, F1 complex alpha/beta subunit, N-terminal domain; P-loop containing nucleoside triphosphate hydrolase; ATP synthase subunit alpha-like domain;
comp30029_c0_seq1	ACYPI008610 protein	11.172	11	1	0.994	0.792	extracellular				K17780			Tim10/DDP family zinc finger;
comp30030_c0_seq1	Catalase	61.473	26.9	14	0.938	0.047	mitochondria	metabolic process; response to stress; oxidation-reduction process; single-organism metabolic process; response to oxidative stress; single-organism process; response to stimulus;		organic cyclic compound binding; heterocyclic compound binding; heme binding; catalytic activity; binding; antioxidant activity; catalase activity; peroxidase activity; tetrapyrrole binding; oxidoreductase activity; oxidoreductase activity, acting on peroxide as acceptor;	K03781	katE; catalase [EC:1.11.1.6]	ko04211 Longevity regulating pathway; ko04212 Longevity regulating pathway - worm; ko01130 Biosynthesis of antibiotics; ko01110 Biosynthesis of secondary metabolites; ko05014 Amyotrophic lateral sclerosis (ALS); ko00380 Tryptophan metabolism; ko04146 Peroxisome; ko04068 FoxO signaling pathway; ko01200 Carbon metabolism; ko04011 MAPK signaling pathway - yeast; ko04213 Longevity regulating pathway …	Catalase-like domain; Catalase core domain; Catalase immune-responsive domain;
comp30031_c0_seq1	Proteasome subunit alpha type	29.102	45.2	11	1.002	0.849	mitochondria	modification-dependent macromolecule catabolic process; cellular macromolecule catabolic process; proteolysis involved in cellular protein catabolic process; cellular protein catabolic process; modification-dependent protein catabolic process; cellular protein metabolic process; ubiquitin-dependent protein catabolic process; primary metabolic process; cellular metabolic process; organic substance…	proteasome core complex, alpha-subunit complex; proteasome complex; cell part; intracellular; proteasome core complex; macromolecular complex; intracellular part; cell; protein complex;	endopeptidase activity; threonine-type endopeptidase activity; peptidase activity; threonine-type peptidase activity; catalytic activity; peptidase activity, acting on L-amino acid peptides; hydrolase activity;	K02728	PSMA4; 20S proteasome subunit alpha 3 [EC:3.4.25.1]	ko03050 Proteasome;	Nucleophile aminohydrolases, N-terminal; Proteasome alpha-subunit, N-terminal domain;
comp30036_c0_seq1	DnaJ-lik protein	44.416	26.3	10	0.942	0.047	cytosol	protein folding; metabolic process; response to stress; response to heat; response to abiotic stimulus; response to temperature stimulus; cellular protein metabolic process; cellular macromolecule metabolic process; macromolecule metabolic process; protein metabolic process; response to stimulus; primary metabolic process; cellular process; cellular metabolic process; organic substance metabolic …		ATP binding; heat shock protein binding; nucleoside phosphate binding; nucleoside binding; ion binding; protein binding; nucleotide binding; organic cyclic compound binding; heterocyclic compound binding; ribonucleoside binding; carbohydrate derivative binding; ribonucleotide binding; binding; purine ribonucleoside binding; anion binding; purine ribonucleotide binding; unfolded protein binding; a…	K09502	DNAJA1; DnaJ homolog subfamily A member 1	ko04141 Protein processing in endoplasmic reticulum;	HSP40/DnaJ peptide-binding; Chaperone DnaJ, C-terminal; DnaJ domain; Heat shock protein DnaJ, cysteine-rich domain;
comp30040_c0_seq1	Juvenile hormone binding protein-like	28.91	11.5	2	0.943	0.331	cytosol
comp30047_c0_seq1	Unknown	15.924	8.6	1	0.961	0.746	extracellular
comp30068_c0_seq1	Unknown	30.888	20.4	5	1.050	0.094	cytosol				K03031	PSMD8; 26S proteasome regulatory subunit N12	ko05169 Epstein-Barr virus infection; ko03050 Proteasome;	CSN8/PSMD8/EIF3K;
comp30078_c0_seq1	ACYPI010154 protein	25.85	9.3	2	0.989	0.142	extracellular	transport; localization; establishment of localization;	intrinsic component of membrane; membrane; integral component of membrane; membrane part;		K20346			GOLD domain;
comp30093_c1_seq2	ACYPI001698 protein	23.56	11	1	0.993	0.827	cytosol	regulation of cellular process; single organism signaling; cellular response to stimulus; signal transduction; regulation of biological process; cell communication; intracellular signal transduction; single-organism cellular process; single-organism process; small GTPase mediated signal transduction; signaling; response to stimulus; cellular process; biological regulation;		nucleoside phosphate binding; nucleoside binding; ion binding; nucleotide binding; organic cyclic compound binding; heterocyclic compound binding; ribonucleoside binding; carbohydrate derivative binding; ribonucleotide binding; binding; purine ribonucleoside binding; anion binding; purine ribonucleotide binding; purine nucleoside binding; guanyl ribonucleotide binding; guanyl nucleotide binding; …	K07893			Small GTP-binding protein domain; P-loop containing nucleoside triphosphate hydrolase;
comp30101_c0_seq1	Unknown	54.225	31.3	13	0.905	0.011	cytosol			protein binding; binding;	K03035	PSMD12; 26S proteasome regulatory subunit N5	ko05169 Epstein-Barr virus infection; ko03050 Proteasome;	Proteasome component (PCI) domain; Winged helix-turn-helix DNA-binding domain;
comp30109_c0_seq1	ACYPI007630 protein	41.272	8.6	3	0.937	0.093	cytosol	phosphorylation; cellular protein metabolic process; primary metabolic process; cellular metabolic process; phosphate-containing compound metabolic process; organic substance metabolic process; metabolic process; protein phosphorylation; phosphorus metabolic process; cellular macromolecule metabolic process; cellular protein modification process; protein metabolic process; macromolecule metabolic…		ATP binding; nucleoside phosphate binding; phosphotransferase activity, alcohol group as acceptor; nucleoside binding; ion binding; protein kinase activity; nucleotide binding; organic cyclic compound binding; heterocyclic compound binding; ribonucleoside binding; carbohydrate derivative binding; kinase activity; catalytic activity; ribonucleotide binding; binding; purine ribonucleoside binding; …	K08957	CSNK1A; casein kinase 1, alpha [EC:2.7.11.1]"	ko04340 Hedgehog signaling pathway; ko04341 Hedgehog signaling pathway - fly; ko05224 Breast cancer; ko04310 Wnt signaling pathway;	Protein kinase domain; Protein kinase-like domain;
comp30120_c0_seq1	ACYPI009540 protein	14.786	18.3	2	0.828	0.036	plasma membrane	establishment of protein localization; transport; intracellular transport; cellular macromolecule localization; establishment of localization in cell; intracellular protein transport; organic substance transport; protein localization; macromolecule localization; cellular protein localization; localization; protein transport; establishment of localization; cellular localization;	membrane; intracellular organelle; outer membrane; mitochondrial part; bounding membrane of organelle; organelle membrane; mitochondrial outer membrane; cytoplasm; intracellular organelle part; organelle envelope; intracellular part; cell; organelle part; mitochondrion; organelle; mitochondrial envelope; intracellular membrane-bounded organelle; intracellular; cell part; envelope; organelle outer…		K17769
comp30136_c0_seq1	Proteasome subunit alpha type	28.3	27.8	8	0.983	0.677	cytosol	modification-dependent macromolecule catabolic process; cellular macromolecule catabolic process; proteolysis involved in cellular protein catabolic process; cellular protein catabolic process; modification-dependent protein catabolic process; cellular protein metabolic process; ubiquitin-dependent protein catabolic process; primary metabolic process; cellular metabolic process; organic substance…	proteasome core complex, alpha-subunit complex; proteasome complex; cell part; intracellular; proteasome core complex; macromolecular complex; intracellular part; cell; protein complex;	endopeptidase activity; threonine-type endopeptidase activity; peptidase activity; threonine-type peptidase activity; catalytic activity; peptidase activity, acting on L-amino acid peptides; hydrolase activity;	K02727	PSMA3; 20S proteasome subunit alpha 7 [EC:3.4.25.1]	ko03050 Proteasome;	Nucleophile aminohydrolases, N-terminal; Proteasome alpha-subunit, N-terminal domain;
comp30156_c0_seq1	Unknown	21.979	13.3	3	0.994	0.817	mitochondria	cellular protein metabolic process; biosynthetic process; primary metabolic process; cellular metabolic process; organic substance biosynthetic process; cellular biosynthetic process; organic substance metabolic process; metabolic process; cellular macromolecule biosynthetic process; cellular macromolecule metabolic process; gene expression; macromolecule metabolic process; protein metabolic proc…	ribosome; organelle; intracellular organelle; intracellular non-membrane-bounded organelle; cell part; intracellular; cytoplasm; macromolecular complex; intracellular part; cell; ribonucleoprotein complex; cytoplasmic part; non-membrane-bounded organelle;	structural constituent of ribosome; structural molecule activity;	K02867	RP-L11; large subunit ribosomal protein L11	ko03010 Ribosome;	Ribosomal protein L11, C-terminal; Ribosomal protein L11, N-terminal;
comp30160_c0_seq1	Putative mitochondrial acetyl-coenzyme A acyltransferase 2 (Fragment)	58.765	28	11	1.012	0.706	cytosol	metabolic process;		transferase activity, transferring acyl groups; transferase activity, transferring acyl groups other than amino-acyl groups; catalytic activity; transferase activity;	K08764	SCP2; sterol carrier protein 2 [EC:2.3.1.176]	ko04146 Peroxisome; ko01100 Metabolic pathways; ko03320 PPAR signaling pathway; ko00120 Primary bile acid biosynthesis;	Thiolase-like; Thiolase, N-terminal; SCP2 sterol-binding domain; Thiolase, C-terminal;
comp30167_c0_seq1	ACYPI008730 protein	29.618	33.7	7	1.034	0.015	cytosol	cellular protein metabolic process; biosynthetic process; primary metabolic process; cellular metabolic process; organic substance biosynthetic process; cellular biosynthetic process; organic substance metabolic process; metabolic process; cellular macromolecule biosynthetic process; cellular macromolecule metabolic process; gene expression; macromolecule metabolic process; protein metabolic proc…	ribosome; organelle; intracellular organelle; intracellular non-membrane-bounded organelle; cell part; intracellular; cytoplasm; macromolecular complex; intracellular part; cell; ribonucleoprotein complex; cytoplasmic part; non-membrane-bounded organelle;	structural constituent of ribosome; structural molecule activity;	K02895	RP-L24; large subunit ribosomal protein L24	ko03010 Ribosome;	Translation protein SH3-like domain; Ribosomal protein L2 domain 2; KOW;
comp30177_c0_seq1	Putative 26S protease regulatory subunit 8	45.894	43.3	15	1.021	0.270	cytosol	organic substance catabolic process; metabolic process; protein catabolic process; macromolecule catabolic process; macromolecule metabolic process; protein metabolic process; primary metabolic process; catabolic process; organic substance metabolic process;	intracellular part; cell; cell part; intracellular; cytoplasm;	ATP binding; nucleoside phosphate binding; nucleoside binding; ion binding; hydrolase activity; nucleotide binding; organic cyclic compound binding; heterocyclic compound binding; ribonucleoside binding; carbohydrate derivative binding; catalytic activity; ribonucleotide binding; binding; purine ribonucleoside binding; anion binding; purine ribonucleotide binding; adenyl ribonucleotide binding; a…	K03066	PSMC5; 26S proteasome regulatory subunit T6	ko05169 Epstein-Barr virus infection; ko03050 Proteasome;	AAA+ ATPase domain; ATPase, AAA-type, core; P-loop containing nucleoside triphosphate hydrolase;
comp30179_c0_seq1	ACYPI005567 protein	23.221	20.2	3	0.995	0.918	mitochondria				K17421
comp30196_c0_seq1	ACYPI004623 protein	21.478	25.8	5	0.993	0.813	mitochondria		organelle; intracellular membrane-bounded organelle; intracellular organelle; cell part; intracellular; cytoplasm; intracellular part; membrane-bounded organelle; cell; mitochondrion; cytoplasmic part;	oxidoreductase activity, acting on NAD(P)H; NADH dehydrogenase activity; catalytic activity; NADH dehydrogenase (quinone) activity; NADH dehydrogenase (ubiquinone) activity; oxidoreductase activity, acting on NAD(P)H, quinone or similar compound as acceptor; oxidoreductase activity;	K03964	NDUFB8; NADH dehydrogenase (ubiquinone) 1 beta subcomplex subunit 8	ko05010 Alzheimer's disease; ko00190 Oxidative phosphorylation; ko01100 Metabolic pathways; ko05016 Huntington's disease; ko04932 Non-alcoholic fatty liver disease (NAFLD); ko05012 Parkinson's disease;
comp30197_c0_seq1	CG5738-like protein	64.721	7.9	4	0.954	0.126	nuclear			protein binding; binding;				SKP1/BTB/POZ domain; BTB/POZ domain;
comp30200_c0_seq1	ACYPI004887 protein	80.186	48.7	29	0.980	0.170	cytosol, nuclear	carbohydrate biosynthetic process; polysaccharide biosynthetic process; glucan metabolic process; single-organism process; biosynthetic process; energy reserve metabolic process; cellular metabolic process; cellular polysaccharide metabolic process; organic substance metabolic process; metabolic process; generation of precursor metabolites and energy; cellular carbohydrate metabolic process; poly…		1,4-alpha-glucan branching enzyme activity; transferase activity, transferring hexosyl groups; catalytic activity; binding; ion binding; hydrolase activity, acting on glycosyl bonds; hydrolase activity, hydrolyzing O-glycosyl compounds; cation binding; transferase activity, transferring glycosyl groups; hydrolase activity; transferase activity;	K00700	glgB; 1,4-alpha-glucan branching enzyme [EC:2.4.1.18]"	ko00500 Starch and sucrose metabolism; ko01110 Biosynthesis of secondary metabolites; ko01100 Metabolic pathways;	Glycoside hydrolase, family 13, N-terminal; Immunoglobulin E-set; Glycoside hydrolase superfamily; Alpha-amylase/branching enzyme, C-terminal all beta; Glycosyl hydrolase, all-beta; Immunoglobulin-like fold; Glycoside hydrolase, catalytic domain; Glycosyl hydrolase, family 13, catalytic domain;
comp30203_c0_seq1	Putative NADH dehydrogenase (Ubiquinone) flavoprotein 1 (Fragment)	52.417	39.2	16	0.947	0.106	mitochondria	single-organism process; metabolic process; oxidation-reduction process; single-organism metabolic process;		oxidoreductase activity, acting on NAD(P)H; nucleoside phosphate binding; ion binding; NADH dehydrogenase (quinone) activity; nucleotide binding; 4 iron, 4 sulfur cluster binding; cofactor binding; oxidoreductase activity, acting on NAD(P)H, quinone or similar compound as acceptor; NADH dehydrogenase (ubiquinone) activity; oxidoreductase activity; heterocyclic compound binding; organic cyclic com…	K03942	NDUFV1; NADH dehydrogenase (ubiquinone) flavoprotein 1 [EC:1.6.5.3 1.6.99.3]	ko05010 Alzheimer's disease; ko00190 Oxidative phosphorylation; ko01100 Metabolic pathways; ko05016 Huntington's disease; ko04932 Non-alcoholic fatty liver disease (NAFLD); ko05012 Parkinson's disease;	NADH-ubiquinone oxidoreductase 51 kDa subunit, FMN-binding domain; NADH-ubiquinone oxidoreductase 51 kDa subunit, iron-sulphur binding domain;
comp30205_c0_seq1	Putative cofilin/actin depolymerizing factor-like	16.977	51.4	7	0.993	0.862	extracellular		cell; intracellular; cell part;	actin binding; protein binding; cytoskeletal protein binding; binding;	K05765	CFL; cofilin	ko05133 Pertussis; ko04360 Axon guidance; ko04810 Regulation of actin cytoskeleton; ko04666 Fc gamma R-mediated phagocytosis;	ADF-H/Gelsolin-like domain; Actin-depolymerising factor homology domain;
comp30210_c0_seq1	Putative ribosomal protein S17e	15.2	42.6	2	0.981	0.645	cytosol	cellular protein metabolic process; biosynthetic process; primary metabolic process; cellular metabolic process; organic substance biosynthetic process; cellular biosynthetic process; organic substance metabolic process; metabolic process; cellular macromolecule biosynthetic process; cellular macromolecule metabolic process; gene expression; macromolecule metabolic process; protein metabolic proc…	ribosome; organelle; intracellular organelle; intracellular non-membrane-bounded organelle; cell part; intracellular; cytoplasm; macromolecular complex; intracellular part; cell; ribonucleoprotein complex; cytoplasmic part; non-membrane-bounded organelle;	structural constituent of ribosome; structural molecule activity;	K02962	RP-S17e; small subunit ribosomal protein S17e	ko03010 Ribosome;
comp30212_c0_seq1	Ribosomal protein L37A-like protein	10.309	18.5	3	1.085	0.279	extracellular	cellular protein metabolic process; biosynthetic process; primary metabolic process; cellular metabolic process; organic substance biosynthetic process; cellular biosynthetic process; organic substance metabolic process; metabolic process; cellular macromolecule biosynthetic process; cellular macromolecule metabolic process; gene expression; macromolecule metabolic process; protein metabolic proc…	ribosome; organelle; intracellular organelle; intracellular non-membrane-bounded organelle; cell part; intracellular; cytoplasm; macromolecular complex; intracellular part; cell; ribonucleoprotein complex; cytoplasmic part; non-membrane-bounded organelle;	structural constituent of ribosome; structural molecule activity;	K02921	RP-L37Ae; large subunit ribosomal protein L37Ae	ko03010 Ribosome;	Zinc-binding ribosomal protein; Ribosomal protein L37ae/L37e;
comp30215_c0_seq1	Annexin	35.505	57.1	17	0.971	0.186	cytosol			calcium-dependent phospholipid binding; binding; phospholipid binding; ion binding; lipid binding; cation binding; metal ion binding; anion binding; calcium ion binding;	K17095
comp30218_c0_seq1	Transcription factor BTF3	16.164	8.1	1			nuclear				K01527	EGD1; nascent polypeptide-associated complex subunit beta	ko04214 Apoptosis - fly;	Nascent polypeptide-associated complex NAC domain;
comp30223_c0_seq1	Unknown	13.498	50.8	4	0.987	0.726	mitochondria		membrane; organelle membrane; cytoplasm; respiratory chain complex I; macromolecular complex; intracellular part; mitochondrial respiratory chain complex I; mitochondrial membrane part; cell; organelle part; mitochondrial envelope; catalytic complex; intracellular; cell part; membrane part; organelle inner membrane; membrane-bounded organelle; mitochondrial inner membrane; intracellular organelle…
comp30237_c0_seq1	Ribosomal protein S15A	14.78	34.6	1			cytosol	cellular protein metabolic process; biosynthetic process; primary metabolic process; cellular metabolic process; organic substance biosynthetic process; cellular biosynthetic process; organic substance metabolic process; metabolic process; cellular macromolecule biosynthetic process; cellular macromolecule metabolic process; gene expression; macromolecule metabolic process; protein metabolic proc…	ribosome; organelle; intracellular organelle; intracellular non-membrane-bounded organelle; cell part; intracellular; cytoplasm; macromolecular complex; intracellular part; cell; ribonucleoprotein complex; cytoplasmic part; non-membrane-bounded organelle;	structural constituent of ribosome; structural molecule activity;	K02957	RP-S15Ae; small subunit ribosomal protein S15Ae	ko03010 Ribosome;
comp30248_c0_seq1	Cytochrome c oxidase polypeptide IV-like protein (Fragment)	21.676	47.3	7	0.977	0.486	mitochondria			ion transmembrane transporter activity; substrate-specific transporter activity; monovalent inorganic cation transmembrane transporter activity; oxidoreductase activity, acting on a heme group of donors, oxygen as acceptor; oxidoreductase activity, acting on a heme group of donors; hydrogen ion transmembrane transporter activity; heme-copper terminal oxidase activity; oxidoreductase activity; sub…	K02263	COX4; cytochrome c oxidase subunit 4	ko04260 Cardiac muscle contraction; ko05010 Alzheimer's disease; ko00190 Oxidative phosphorylation; ko01100 Metabolic pathways; ko05016 Huntington's disease; ko04932 Non-alcoholic fatty liver disease (NAFLD); ko05012 Parkinson's disease;
comp30248_c1_seq1	ACYPI008649 protein	44.214	26.4	9	0.916	0.065	cytosol			protein binding; binding;	K03039	PSMD13; 26S proteasome regulatory subunit N9	ko05169 Epstein-Barr virus infection; ko03050 Proteasome;	Proteasome component (PCI) domain; Winged helix-turn-helix DNA-binding domain;
comp30250_c0_seq1	Putative mitochondrial NADH dehydrogenase (Ubiquinone) 1 alpha subcomplex	10.394	51.6	6	0.987	0.313	extracellular
comp30253_c0_seq1	Putative ribosomal protein S13e	18.689	39.9	6	1.025	0.354	nuclear	cellular protein metabolic process; biosynthetic process; primary metabolic process; cellular metabolic process; organic substance biosynthetic process; cellular biosynthetic process; organic substance metabolic process; metabolic process; cellular macromolecule biosynthetic process; cellular macromolecule metabolic process; gene expression; macromolecule metabolic process; protein metabolic proc…	ribosome; organelle; intracellular organelle; intracellular non-membrane-bounded organelle; cell part; intracellular; cytoplasm; macromolecular complex; intracellular part; cell; ribonucleoprotein complex; cytoplasmic part; non-membrane-bounded organelle;	structural constituent of ribosome; structural molecule activity;	K02953	RP-S13e; small subunit ribosomal protein S13e	ko03010 Ribosome;	Ribosomal protein S13/S15, N-terminal; S15/NS1, RNA-binding;
comp30254_c0_seq1	Putative ribosomal protein L13A	29.123	23.3	7	0.908	0.062	cytosol	cellular protein metabolic process; biosynthetic process; primary metabolic process; cellular metabolic process; organic substance biosynthetic process; cellular biosynthetic process; organic substance metabolic process; metabolic process; cellular macromolecule biosynthetic process; cellular macromolecule metabolic process; gene expression; macromolecule metabolic process; protein metabolic proc…	ribosome; intracellular organelle; intracellular non-membrane-bounded organelle; intracellular organelle part; cytoplasm; macromolecular complex; intracellular part; cell; organelle part; non-membrane-bounded organelle; organelle; large ribosomal subunit; intracellular; cell part; ribosomal subunit; ribonucleoprotein complex; cytoplasmic part;	structural constituent of ribosome; structural molecule activity;	K02872	RP-L13Ae; large subunit ribosomal protein L13Ae	ko03010 Ribosome;
comp30255_c0_seq1	Putative ATP synthase-like protein	32.568	49.6	19	0.979	0.009	mitochondria	nucleoside metabolic process; purine nucleoside metabolic process; purine ribonucleoside monophosphate metabolic process; nucleotide metabolic process; single-organism process; purine ribonucleoside biosynthetic process; nucleoside biosynthetic process; biosynthetic process; ribonucleoside monophosphate biosynthetic process; cellular metabolic process; phosphate-containing compound metabolic proc…		ion transmembrane transporter activity; substrate-specific transporter activity; monovalent inorganic cation transmembrane transporter activity; inorganic cation transmembrane transporter activity; hydrogen ion transmembrane transporter activity; cation transmembrane transporter activity; substrate-specific transmembrane transporter activity; transporter activity; transmembrane transporter activi…	K02127	ATPeF0B; F-type H+-transporting ATPase subunit b	ko05010 Alzheimer's disease; ko00190 Oxidative phosphorylation; ko01100 Metabolic pathways; ko05016 Huntington's disease; ko05012 Parkinson's disease;
comp30256_c0_seq1	Peptidyl-prolyl cis-trans isomerase	23.219	49.8	9	1.031	0.215	mitochondria	cellular protein metabolic process; protein peptidyl-prolyl isomerization; peptidyl-proline modification; primary metabolic process; cellular metabolic process; organic substance metabolic process; protein folding; peptidyl-amino acid modification; metabolic process; cellular macromolecule metabolic process; cellular protein modification process; protein metabolic process; macromolecule metabolic…		peptidyl-prolyl cis-trans isomerase activity; isomerase activity; catalytic activity; cis-trans isomerase activity;	K09565	PPIF; peptidyl-prolyl isomerase F (cyclophilin D) [EC:5.2.1.8]	ko05145 Toxoplasmosis; ko04022 cGMP-PKG signaling pathway; ko04020 Calcium signaling pathway; ko05016 Huntington's disease; ko05012 Parkinson's disease;	Cyclophilin-type peptidyl-prolyl cis-trans isomerase domain; Cyclophilin-like domain;
comp30258_c0_seq1	Putative mitochondrial ATP synthase H+ transporting F0 complex subunit g	11.116	28.3	4	0.994	0.928	cytosol	nucleoside metabolic process; purine nucleoside metabolic process; purine ribonucleoside monophosphate metabolic process; nucleotide metabolic process; single-organism process; purine ribonucleoside biosynthetic process; nucleoside biosynthetic process; biosynthetic process; ribonucleoside monophosphate biosynthetic process; cellular metabolic process; phosphate-containing compound metabolic proc…	intracellular organelle; membrane; mitochondrial part; organelle membrane; organelle envelope; intracellular organelle part; cytoplasm; macromolecular complex; intracellular part; mitochondrial proton-transporting ATP synthase complex, coupling factor F(o); cell; mitochondrial membrane part; proton-transporting ATP synthase complex; mitochondrion; organelle part; intracellular membrane-bounded or…	ion transmembrane transporter activity; substrate-specific transporter activity; monovalent inorganic cation transmembrane transporter activity; inorganic cation transmembrane transporter activity; hydrogen ion transmembrane transporter activity; cation transmembrane transporter activity; substrate-specific transmembrane transporter activity; transporter activity; transmembrane transporter activi…	K02140	ATPeFG; F-type H+-transporting ATPase subunit g	ko00190 Oxidative phosphorylation; ko01100 Metabolic pathways;
comp30260_c0_seq1	Putative ribosomal protein S25	13.17	31.4	4	1.079	0.239	nuclear				K02975	RP-S25e; small subunit ribosomal protein S25e	ko03010 Ribosome;	Winged helix-turn-helix DNA-binding domain;
comp30261_c0_seq1	70 kDa heat shock protein	71.464	62.1	31	0.981	0.188	cytosol				K03283	HSPA1_8; heat shock 70kDa protein 1/8	ko04612 Antigen processing and presentation; ko04915 Estrogen signaling pathway; ko05164 Influenza A; ko04144 Endocytosis; ko05145 Toxoplasmosis; ko04141 Protein processing in endoplasmic reticulum; ko03040 Spliceosome; ko05169 Epstein-Barr virus infection; ko05162 Measles; ko05134 Legionellosis; ko04213 Longevity regulating pathway - multiple species; ko04010 MAPK signaling pathway;	Heat shock protein 70kD, C-terminal domain; Heat shock protein 70kD, peptide-binding domain;
comp30273_c0_seq1	Unknown	9.2977	43.8	4	1.102	0.062	extracellular
comp30274_c0_seq1	Unknown	8.1663	12.9	2	0.930	0.157	mitochondria		organelle; intracellular membrane-bounded organelle; intracellular organelle; cell part; intracellular; cytoplasm; intracellular part; membrane-bounded organelle; cell; mitochondrion; cytoplasmic part;	oxidoreductase activity, acting on NAD(P)H; NADH dehydrogenase activity; catalytic activity; oxidoreductase activity;	K03957	NDUFB1; NADH dehydrogenase (ubiquinone) 1 beta subcomplex subunit 1	ko05010 Alzheimer's disease; ko00190 Oxidative phosphorylation; ko01100 Metabolic pathways; ko05016 Huntington's disease; ko04932 Non-alcoholic fatty liver disease (NAFLD); ko05012 Parkinson's disease;
comp30285_c0_seq1	Putative ribosomal protein L44e	12.552	14.4	2	1.121	0.033	nuclear	cellular protein metabolic process; biosynthetic process; primary metabolic process; cellular metabolic process; organic substance biosynthetic process; cellular biosynthetic process; organic substance metabolic process; metabolic process; cellular macromolecule biosynthetic process; cellular macromolecule metabolic process; gene expression; macromolecule metabolic process; protein metabolic proc…	ribosome; organelle; intracellular organelle; intracellular non-membrane-bounded organelle; cell part; intracellular; cytoplasm; macromolecular complex; intracellular part; cell; ribonucleoprotein complex; cytoplasmic part; non-membrane-bounded organelle;	structural constituent of ribosome; structural molecule activity;	K02929	RP-L44e; large subunit ribosomal protein L44e	ko03010 Ribosome;	Zinc-binding ribosomal protein;
comp30286_c0_seq1	Putative mitochondrial processing peptidase beta subunit (Fragment)	53.111	63.3	25	0.992	0.441	mitochondria	proteolysis; metabolic process; macromolecule metabolic process; protein metabolic process; primary metabolic process; organic substance metabolic process;		endopeptidase activity; metalloendopeptidase activity; peptidase activity; catalytic activity; binding; ion binding; peptidase activity, acting on L-amino acid peptides; cation binding; metal ion binding; metallopeptidase activity; hydrolase activity;	K17732			Peptidase M16, C-terminal; Peptidase M16, N-terminal; Metalloenzyme, LuxS/M16 peptidase-like; Peptidase M16 domain;
comp30287_c0_seq1	Putative ribosomal protein L27e	15.76	21.6	3	1.143	0.014	cytosol	cellular protein metabolic process; biosynthetic process; primary metabolic process; cellular metabolic process; organic substance biosynthetic process; cellular biosynthetic process; organic substance metabolic process; metabolic process; cellular macromolecule biosynthetic process; cellular macromolecule metabolic process; gene expression; macromolecule metabolic process; protein metabolic proc…	ribosome; organelle; intracellular organelle; intracellular non-membrane-bounded organelle; cell part; intracellular; cytoplasm; macromolecular complex; intracellular part; cell; ribonucleoprotein complex; cytoplasmic part; non-membrane-bounded organelle;	structural constituent of ribosome; structural molecule activity;	K02901	RP-L27e; large subunit ribosomal protein L27e	ko03010 Ribosome;	Translation protein SH3-like domain; Ribosomal protein L2 domain 2; KOW;
comp30291_c0_seq1	ACYPI007603 protein	30.681	29.7	9	0.988	0.455	cytosol	cellular component biogenesis; ribosome biogenesis; ribonucleoprotein complex biogenesis; cellular component organization or biogenesis;	macromolecular complex; intracellular part; ribonucleoprotein complex; cell; cell part; intracellular;		K02936	RP-L7Ae; large subunit ribosomal protein L7Ae	ko03010 Ribosome;	50S ribosomal protein L30e-like; Ribosomal protein L7Ae/L30e/S12e/Gadd45;
comp30296_c0_seq1	Putative ribosomal protein L11	21.51	20.5	5	1.125	0.033	cytosol	cellular protein metabolic process; biosynthetic process; primary metabolic process; cellular metabolic process; organic substance biosynthetic process; cellular biosynthetic process; organic substance metabolic process; metabolic process; cellular macromolecule biosynthetic process; cellular macromolecule metabolic process; gene expression; macromolecule metabolic process; protein metabolic proc…	ribosome; organelle; intracellular organelle; intracellular non-membrane-bounded organelle; cell part; intracellular; cytoplasm; macromolecular complex; intracellular part; cell; ribonucleoprotein complex; cytoplasmic part; non-membrane-bounded organelle;	structural constituent of ribosome; structural molecule activity;	K02868	RP-L11e; large subunit ribosomal protein L11e	ko03010 Ribosome;	Ribosomal protein L5 domain; Ribosomal protein L5, C-terminal; Ribosomal protein L5, N-terminal;
comp30297_c0_seq1	Unknown	11.389	36.3	6	0.975	0.463	nuclear
comp30298_c0_seq1	Eukaryotic translation initiation factor 5A	17.441	46.5	9	0.981	0.427	cytosol	regulation of cellular process; positive regulation of cellular protein metabolic process; regulation of macromolecule metabolic process; posttranscriptional regulation of gene expression; positive regulation of protein complex disassembly; regulation of translational termination; positive regulation of biosynthetic process; cellular protein metabolic process; biosynthetic process; translational …		organic cyclic compound binding; heterocyclic compound binding; ribosome binding; translation factor activity, nucleic acid binding; RNA binding; translation elongation factor activity; binding; nucleic acid binding; macromolecular complex binding; ribonucleoprotein complex binding;	K03263			Translation protein SH3-like domain; Nucleic acid-binding, OB-fold; Ribosomal protein L2 domain 2; Translation elongation factor, IF5A C-terminal;
comp30300_c0_seq1	60S ribosomal protein L18a	21.624	25.3	5	1.032	0.291	cytosol	cellular protein metabolic process; biosynthetic process; primary metabolic process; cellular metabolic process; organic substance biosynthetic process; cellular biosynthetic process; organic substance metabolic process; metabolic process; cellular macromolecule biosynthetic process; cellular macromolecule metabolic process; gene expression; macromolecule metabolic process; protein metabolic proc…	ribosome; organelle; intracellular organelle; intracellular non-membrane-bounded organelle; cell part; intracellular; cytoplasm; macromolecular complex; intracellular part; cell; ribonucleoprotein complex; cytoplasmic part; non-membrane-bounded organelle;	structural constituent of ribosome; structural molecule activity;	K02882	RP-L18Ae; large subunit ribosomal protein L18Ae	ko03010 Ribosome;	Ribosomal protein 50S-L18Ae/60S-L20/60S-L18A;
comp30306_c0_seq1	Nucleolar GTP-binding protein 1	74.706	1.4	1	0.997	0.928	cytosol		intracellular organelle; intracellular non-membrane-bounded organelle; intracellular organelle part; nuclear lumen; intracellular part; nucleolus; cell; organelle part; non-membrane-bounded organelle; organelle; intracellular membrane-bounded organelle; membrane-enclosed lumen; nucleus; intracellular organelle lumen; cell part; intracellular; membrane-bounded organelle; organelle lumen; nuclear p…	nucleoside phosphate binding; nucleoside binding; ion binding; nucleotide binding; organic cyclic compound binding; heterocyclic compound binding; ribonucleoside binding; carbohydrate derivative binding; ribonucleotide binding; binding; purine ribonucleoside binding; anion binding; purine ribonucleotide binding; purine nucleoside binding; guanyl ribonucleotide binding; guanyl nucleotide binding; …	K06943	NOG1; nucleolar GTP-binding protein	ko03008 Ribosome biogenesis in eukaryotes;	GTP binding domain; OBG-type guanine nucleotide-binding (G) domain; P-loop containing nucleoside triphosphate hydrolase; Nucleolar GTP-binding protein 1, Rossman-fold domain; NOG, C-terminal;
comp30312_c0_seq1	Unknown	35.633	12.9	6	0.997	0.920	cytosol			ATP binding; nucleoside phosphate binding; nucleoside binding; ion binding; nucleotide binding; organic cyclic compound binding; heterocyclic compound binding; ribonucleoside binding; carbohydrate derivative binding; ribonucleotide binding; binding; purine ribonucleoside binding; anion binding; purine ribonucleotide binding; adenyl ribonucleotide binding; adenyl nucleotide binding; purine nucleos…	K01008	selD; selenide, water dikinase [EC:2.7.9.3]"	ko01100 Metabolic pathways; ko00450 Selenocompound metabolism;	PurM-like, N-terminal domain; AIR synthase-related protein, C-terminal domain;
comp30330_c0_seq1	Phosphotransferase	52.683	28.8	13	1.018	0.252	cytosol	phosphorylation; regulation of biological quality; glycolytic process; glucose homeostasis; single-organism process; cellular metabolic process; cellular chemical homeostasis; phosphate-containing compound metabolic process; organic substance metabolic process; homeostatic process; metabolic process; pyruvate metabolic process; generation of precursor metabolites and energy; cellular carbohydrate…		ATP binding; nucleoside phosphate binding; phosphotransferase activity, alcohol group as acceptor; glucose binding; nucleoside binding; ion binding; monosaccharide binding; nucleotide binding; organic cyclic compound binding; heterocyclic compound binding; ribonucleoside binding; carbohydrate kinase activity; carbohydrate derivative binding; kinase activity; catalytic activity; ribonucleotide bin…	K00844	HK; hexokinase [EC:2.7.1.1]	ko00051 Fructose and mannose metabolism; ko01130 Biosynthesis of antibiotics; ko00500 Starch and sucrose metabolism; ko01110 Biosynthesis of secondary metabolites; ko01100 Metabolic pathways; ko04930 Type II diabetes mellitus; ko00521 Streptomycin biosynthesis; ko01120 Microbial metabolism in diverse environments; ko01200 Carbon metabolism; ko00010 Glycolysis / Gluconeogenesis; ko04973 Carbohydra…	Hexokinase, N-terminal; Hexokinase, C-terminal;
comp30335_c0_seq1	Polyadenylate-binding protein	41.318	63.7	24	1.001	0.901	nuclear			organic cyclic compound binding; heterocyclic compound binding; nucleoside phosphate binding; transition metal ion binding; binding; nucleic acid binding; ion binding; metal ion binding; cation binding; nucleotide binding; zinc ion binding; small molecule binding;	K13187			RNA recognition motif domain; Nucleotide-binding alpha-beta plait domain; Zinc finger, CCHC-type;
comp30336_c0_seq1	ACYPI007505 protein	17.361	56.3	12	1.041	0.021	cytosol			cation binding; metal ion binding; calcium ion binding; binding; ion binding;				EF-hand domain; EF-hand domain pair;
comp30348_c0_seq1	Receptor expression-enhancing protein	21.205	15.9	4	1.022	0.416	plasma membrane				K17279
comp30358_c0_seq1	Unknown	17.251	7.1	1			cytosol
comp30359_c0_seq1	ACYPI003308 protein	34.249	57	16	0.988	0.220	cytosol			enzyme regulator activity; binding; ion binding; metal ion binding; cation binding; calcium ion binding; molecular function regulator;	K01053	E3.1.1.17; gluconolactonase [EC:3.1.1.17]	ko00930 Caprolactam degradation; ko00030 Pentose phosphate pathway; ko01130 Biosynthesis of antibiotics; ko01110 Biosynthesis of secondary metabolites; ko01100 Metabolic pathways; ko00053 Ascorbate and aldarate metabolism; ko01120 Microbial metabolism in diverse environments; ko01200 Carbon metabolism; ko01220 Degradation of aromatic compounds;	SMP-30/Gluconolactonase/LRE-like region; Six-bladed beta-propeller, TolB-like;
comp30378_c0_seq1	Cathepsin B-like cysteine peptidase	39.491	22.2	7	1.024	0.277	extracellular	metabolic process; regulation of biological process; regulation of catalytic activity; regulation of molecular function; regulation of metabolic process; proteolysis; protein metabolic process; macromolecule metabolic process; primary metabolic process; biological regulation; organic substance metabolic process;		endopeptidase activity; peptidase activity, acting on L-amino acid peptides; cysteine-type peptidase activity; hydrolase activity; peptidase activity; cysteine-type endopeptidase activity; catalytic activity;	K01363	CTSB; cathepsin B [EC:3.4.22.1]	ko04612 Antigen processing and presentation; ko04142 Lysosome; ko04924 Renin secretion; ko04210 Apoptosis;	Peptidase C1A, papain C-terminal; Peptidase C1A, propeptide;
comp30379_c0_seq1	Putative 14-3-3 protein epsilon	29.111	65.6	16	0.966	0.042	cytosol			protein domain specific binding; protein binding; binding;	K06630	YWHAE; 14-3-3 protein epsilon	ko04722 Neurotrophin signaling pathway; ko04110 Cell cycle; ko04391 Hippo signaling pathway - fly; ko05203 Viral carcinogenesis; ko04390 Hippo signaling pathway; ko04151 PI3K-Akt signaling pathway; ko04114 Oocyte meiosis; ko05169 Epstein-Barr virus infection; ko04011 MAPK signaling pathway - yeast;	14-3-3 domain;
comp30386_c0_seq1	Translocon-associated protein subunit beta	23.512	10.5	2	1.012	0.787	extracellular		membrane; intracellular organelle; endoplasmic reticulum; cytoplasm; intrinsic component of membrane; endomembrane system; intracellular part; cell; integral component of membrane; intracellular membrane-bounded organelle; organelle; intracellular; cell part; membrane part; membrane-bounded organelle; cytoplasmic part;		K13250	SSR2; translocon-associated protein subunit beta	ko04141 Protein processing in endoplasmic reticulum;
comp30402_c0_seq1	Sucrase	90.639	1.5	1			endoplasmic reticulum	metabolic process; carbohydrate metabolic process; primary metabolic process; organic substance metabolic process;		protein binding; catalytic activity; binding;	K01187	malZ; alpha-glucosidase [EC:3.2.1.20]	ko00500 Starch and sucrose metabolism; ko00052 Galactose metabolism; ko01100 Metabolic pathways;	Glutathione S-transferase, C-terminal; Glycoside hydrolase superfamily; Glutathione S-transferase, N-terminal; Glycosyl hydrolase, all-beta; Glutathione S-transferase, C-terminal-like; Thioredoxin-like fold; Glycoside hydrolase, catalytic domain; Glycosyl hydrolase, family 13, catalytic domain;
comp30417_c0_seq1	Unknown	38.848	4.7	1	1.086	0.455	nuclear				K15559			RNA polymerase II-binding domain; CID domain; ENTH/VHS;
comp30421_c0_seq2	ACYPI005854 protein	29.241	9.2	2	0.904	0.149	mitochondria	cellular component biogenesis; iron-sulfur cluster assembly; cellular component organization; biosynthetic process; metabolic process; metallo-sulfur cluster assembly; cellular component assembly; cellular component organization or biogenesis;		iron ion binding; transition metal ion binding; iron-sulfur cluster binding; binding; ion binding; metal ion binding; cation binding; metal cluster binding;				NIF system FeS cluster assembly, NifU, C-terminal; Scaffold protein Nfu/NifU, N-terminal;
comp30468_c0_seq2	ACYPI008600 protein	24.161	46	9	0.953	0.397	cytosol							Thioredoxin-like fold;
comp30485_c0_seq1	Derlin	28.843	4	1	0.984	0.783	extracellular				K11519	DERL1; Derlin-1	ko04141 Protein processing in endoplasmic reticulum; ko05014 Amyotrophic lateral sclerosis (ALS);
comp30498_c0_seq1	ACYPI006774 protein	19.888	5.9	1	0.916	0.224	cytosol				K10428	DCTN6; dynactin 6	ko04962 Vasopressin-regulated water reabsorption;	Trimeric LpxA-like;
comp30521_c0_seq1	Lysine--tRNA ligase	57.79	3.4	2	0.908	0.050	mitochondria	cellular aromatic compound metabolic process; cellular protein metabolic process; single-organism process; biosynthetic process; tRNA aminoacylation; cellular metabolic process; organic substance metabolic process; metabolic process; cellular amino acid metabolic process; heterocycle metabolic process; nucleobase-containing compound metabolic process; cellular nitrogen compound metabolic process;…	intracellular part; cell; cell part; intracellular; cytoplasm;	ligase activity, forming aminoacyl-tRNA and related compounds; ATP binding; nucleoside phosphate binding; ligase activity, forming carbon-oxygen bonds; ligase activity; nucleoside binding; ion binding; nucleotide binding; lysine-tRNA ligase activity; organic cyclic compound binding; heterocyclic compound binding; ribonucleoside binding; carbohydrate derivative binding; catalytic activity; ribonuc…	K04567	KARS; lysyl-tRNA synthetase, class II [EC:6.1.1.6]"	ko00970 Aminoacyl-tRNA biosynthesis;	Aminoacyl-tRNA synthetase, class II (D/K/N); Nucleic acid-binding, OB-fold; OB-fold nucleic acid binding domain, AA-tRNA synthetase-type; Lysyl-tRNA synthetase, class II, C-terminal; Aminoacyl-tRNA synthetase, class II;
comp30530_c0_seq1	ACYPI007990 protein	32.28	24.1	7	0.923	0.002	mitochondria				K13577	SLC25A10; solute carrier family 25 (mitochondrial dicarboxylate transporter), member 10"	ko04964 Proximal tubule bicarbonate reclamation;	Mitochondrial carrier domain;
comp30543_c1_seq2	Calcium-transporting ATPase	32.848	12	2	1.093	0.057	plasma membrane		intrinsic component of membrane; membrane; integral component of membrane; membrane part;		K05853	ATP2A; Ca2+ transporting ATPase, sarcoplasmic/endoplasmic reticulum [EC:3.6.3.8]"	ko04022 cGMP-PKG signaling pathway; ko05010 Alzheimer's disease; ko04972 Pancreatic secretion; ko04020 Calcium signaling pathway;	P-type ATPase, transmembrane domain; Cation-transporting P-type ATPase, C-terminal; HAD-like domain;
comp30559_c0_seq1	Unknown	88.981	7.6	5	0.908	0.005	mitochondria			organic cyclic compound binding; heterocyclic compound binding; tRNA (cytosine-5-)-methyltransferase activity; RNA binding; S-adenosylmethionine-dependent methyltransferase activity; methyltransferase activity; RNA methyltransferase activity; tRNA (cytosine) methyltransferase activity; catalytic activity; binding; nucleic acid binding; transferase activity, transferring one-carbon groups; tRNA me…	K15335			SAM-dependent methyltransferase RsmB/NOP2-type; S-adenosyl-L-methionine-dependent methyltransferase;
comp30566_c0_seq1	Unknown	68.369	7.6	5	1.121	0.008	nuclear			actin binding; protein binding; cytoskeletal protein binding; binding;				WH2 domain;
comp30568_c0_seq1	"Translation factor GUF1 homolog, mitochondrial"	86.072	5.8	4	0.970	0.441	cytosol	cellular protein metabolic process; biosynthetic process; primary metabolic process; organic substance biosynthetic process; cellular metabolic process; cellular biosynthetic process; organic substance metabolic process; metabolic process; cellular macromolecule biosynthetic process; translational initiation; cellular macromolecule metabolic process; gene expression; macromolecule metabolic proce…	cell; intracellular; cell part;	RNA binding; nucleoside phosphate binding; nucleoside binding; ion binding; hydrolase activity, acting on acid anhydrides; translation initiation factor activity; hydrolase activity; nucleotide binding; nucleoside-triphosphatase activity; heterocyclic compound binding; organic cyclic compound binding; translation factor activity, nucleic acid binding; ribonucleoside binding; carbohydrate derivati…	K02519			Translation initiation factor IF- 2, domain 3; Putative DNA-binding domain; Small GTP-binding protein domain; Translation initiation factor IF-2, N-terminal; P-loop containing nucleoside triphosphate hydrolase; Transcription factor, GTP-binding domain; Translation protein, beta-barrel domain;
comp30586_c0_seq1	Unknown	13.903	9.2	1	1.046	0.738	extracellular
comp30587_c0_seq1	Unknown	32.058	22.8	6	1.053	0.108	mitochondria							NIPSNAP; Dimeric alpha-beta barrel;
comp30604_c0_seq1	ACYPI005864 protein	33.621	27.7	6	0.927	0.128	cytosol	transport; intracellular transport; establishment of localization in cell; single-organism localization; retrograde vesicle-mediated transport, Golgi to ER; vesicle-mediated transport; single-organism process; Golgi vesicle transport; localization; single-organism intracellular transport; single-organism transport; establishment of localization; cellular localization;		protein binding; structural molecule activity; binding;	K17268			Tetratricopeptide-like helical domain; Tetratricopeptide repeat-containing domain;
comp30605_c0_seq1	RNA-binding protein 8A	17.617	12.4	2	0.979	0.672	cytosol	RNA processing; cellular aromatic compound metabolic process; organic cyclic compound metabolic process; nitrogen compound metabolic process; primary metabolic process; cellular metabolic process; organic substance metabolic process; RNA metabolic process; metabolic process; nucleic acid metabolic process; heterocycle metabolic process; nucleobase-containing compound metabolic process; cellular m…	organelle; intracellular membrane-bounded organelle; intracellular organelle; nucleus; cell part; intracellular; cytoplasm; intracellular part; membrane-bounded organelle; cell;	organic cyclic compound binding; heterocyclic compound binding; RNA binding; nucleoside phosphate binding; binding; nucleic acid binding; nucleotide binding; small molecule binding;	K12876	RBM8A; RNA-binding protein 8A	ko03040 Spliceosome; ko03015 mRNA surveillance pathway; ko03013 RNA transport;	RNA recognition motif domain; Nucleotide-binding alpha-beta plait domain;
comp30617_c0_seq1	ACYPI008158 protein	271.77	1.7	3	0.869	0.087	extracellular	cellular component organization; cytoskeleton organization; cellular process; organelle organization; cellular component organization or biogenesis;		actin binding; protein binding; cytoskeletal protein binding; binding;	K10369			Villin headpiece; ADF-H/Gelsolin-like domain; Gelsolin-like domain;
comp30625_c0_seq1	Unknown	17.164	15.5	1	0.790	0.129	extracellular			structural constituent of cuticle; structural molecule activity;
comp30636_c0_seq1	ACYPI008048 protein	24.178	29	6	0.953	0.048	extracellular	transport; localization; establishment of localization;	intrinsic component of membrane; membrane; integral component of membrane; membrane part;		K20352			GOLD domain;
comp30645_c0_seq2	Unknown	13.321	10.5	1	1.180	0.030	extracellular							Peptidase S8 propeptide/proteinase inhibitor I9;
comp30677_c0_seq1	ACYPI010231 protein	44.667	43.7	16	0.981	0.510	cytosol	organic substance catabolic process; metabolic process; protein catabolic process; macromolecule catabolic process; macromolecule metabolic process; protein metabolic process; primary metabolic process; catabolic process; organic substance metabolic process;	intracellular part; cell; cell part; intracellular; cytoplasm;	ATP binding; nucleoside phosphate binding; nucleoside binding; ion binding; hydrolase activity; nucleotide binding; organic cyclic compound binding; heterocyclic compound binding; ribonucleoside binding; carbohydrate derivative binding; catalytic activity; ribonucleotide binding; binding; purine ribonucleoside binding; anion binding; purine ribonucleotide binding; adenyl ribonucleotide binding; a…	K03064	PSMC6; 26S proteasome regulatory subunit T4	ko05169 Epstein-Barr virus infection; ko03050 Proteasome;	ATPase, AAA-type, core; AAA+ ATPase domain; P-loop containing nucleoside triphosphate hydrolase;
comp30678_c0_seq1	Unknown	20.966	7.4	1	1.113	0.081	nuclear	cell-cell adhesion; biological adhesion; cell adhesion; homophilic cell adhesion via plasma membrane adhesion molecules; cell-cell adhesion via plasma-membrane adhesion molecules;	membrane;	organic cyclic compound binding; heterocyclic compound binding; binding; nucleic acid binding; ion binding; cation binding; metal ion binding; calcium ion binding;				Zinc finger, C2H2-like; Cadherin-like; Zinc finger, C2H2; Zinc finger C2H2-type/integrase DNA-binding domain; Cadherin;
comp30687_c0_seq1	Unknown	38.645	8.3	3	1.065	0.122	extracellular				K00683			Peptidase M28;
comp30693_c0_seq1	Unknown	48.411	7.5	3	0.973	0.698	cytosol	single-organism process; negative regulation of RNA metabolic process; cellular metabolic process; regulation of RNA biosynthetic process; metabolic process; chromatin silencing at telomere; protein acylation; negative regulation of macromolecule biosynthetic process; protein metabolic process; macromolecule metabolic process; negative regulation of nucleic acid-templated transcription; regulatio…	organelle; intracellular membrane-bounded organelle; intracellular organelle; nucleus; cell part; intracellular; intracellular part; membrane-bounded organelle; cell;	transferase activity, transferring acyl groups; histone acetyltransferase activity; catalytic activity; acetyl-CoA:L-lysine N6-acetyltransferase; transferase activity; transferase activity, transferring acyl groups other than amino-acyl groups; N-acetyltransferase activity; acetyltransferase activity; N-acyltransferase activity;	K11303	HAT1; histone acetyltransferase 1 [EC:2.3.1.48]	ko05034 Alcoholism;	Acyl-CoA N-acyltransferase; Histone acetyl transferase HAT1 N-terminal;
comp30719_c0_seq1	ACYPI001169 protein	12.203	36.2	4	0.934	0.063	mitochondria				K17436
comp30724_c0_seq1	Unknown	68.229	3.6	3	0.943	0.401	cytosol, nuclear	cellular amino acid biosynthetic process; organic acid biosynthetic process; single-organism biosynthetic process; branched-chain amino acid biosynthetic process; small molecule metabolic process; single-organism cellular process; single-organism process; nitrogen compound metabolic process; biosynthetic process; primary metabolic process; organonitrogen compound biosynthetic process; cellular me…		dihydroxy-acid dehydratase activity; lyase activity; hydro-lyase activity; catalytic activity; carbon-oxygen lyase activity;				Aconitase/3-isopropylmalate dehydratase, swivel;
comp30917_c1_seq1	ACYPI008095 protein	31.565	5.5	2	0.907	0.153	mitochondria	metabolic process;		catalytic activity;	K05607	AUH; methylglutaconyl-CoA hydratase [EC:4.2.1.18]	ko01100 Metabolic pathways; ko04931 Insulin resistance;	ClpP/crotonase-like domain; Crontonase, C-terminal;
comp30935_c0_seq2	Serine hydroxymethyltransferase	52.416	28.9	15	1.022	0.252	cytosol	small molecule metabolic process; single-organism cellular process; nitrogen compound metabolic process; single-organism process; primary metabolic process; glycine metabolic process; alpha-amino acid metabolic process; cellular metabolic process; organic substance metabolic process; metabolic process; cellular amino acid metabolic process; serine family amino acid metabolic process; single-organ…		organic cyclic compound binding; heterocyclic compound binding; catalytic activity; binding; ion binding; glycine hydroxymethyltransferase activity; transferase activity, transferring one-carbon groups; anion binding; hydroxymethyl-, formyl- and related transferase activity; cofactor binding; transferase activity; pyridoxal phosphate binding;	K00600	glyA; glycine hydroxymethyltransferase [EC:2.1.2.1]	ko05231 Choline metabolism in cancer; ko01130 Biosynthesis of antibiotics; ko00670 One carbon pool by folate; ko01110 Biosynthesis of secondary metabolites; ko01230 Biosynthesis of amino acids; ko01100 Metabolic pathways; ko00460 Cyanoamino acid metabolism; ko00680 Methane metabolism; ko01120 Microbial metabolism in diverse environments; ko01200 Carbon metabolism; ko00630 Glyoxylate and dicarboxy…	Pyridoxal phosphate-dependent transferase; Pyridoxal phosphate-dependent transferase, major region, subdomain 2; Pyridoxal phosphate-dependent transferase, major region, subdomain 1;
comp31045_c0_seq1	Unknown	53.596	2.4	1			cytosol	metabolic process; single-organism metabolic process; small molecule metabolic process; single-organism cellular process; carboxylic acid metabolic process; single-organism process; organic acid metabolic process; cellular metabolic process; cellular process; oxoacid metabolic process; organic substance metabolic process;		transferase activity, transferring acyl groups; transferase activity, transferring acyl groups, acyl groups converted into alkyl on transfer; transferase activity; catalytic activity;				Aldolase-type TIM barrel; Pyruvate carboxyltransferase;
comp31164_c0_seq1	Ubiquitin-related modifier 1 homolog	13.692	11.1	1	0.913	0.111	extracellular	ncRNA processing; cellular aromatic compound metabolic process; organic cyclic compound metabolic process; nitrogen compound metabolic process; tRNA thio-modification; primary metabolic process; RNA modification; cellular metabolic process; organic substance metabolic process; RNA metabolic process; metabolic process; tRNA metabolic process; heterocycle metabolic process; nucleic acid metabolic p…	intracellular part; cell; cell part; intracellular; cytoplasm;		K12161	URM1; ubiquitin related modifier 1	ko04122 Sulfur relay system;	Molybdopterin synthase/thiamin biosynthesis sulphur carrier, beta-grasp; Beta-grasp domain;
comp31190_c0_seq1	"Probable tRNA N6-adenosine threonylcarbamoyltransferase, mitochondrial"	45.13	5.8	3	1.115	0.066	mitochondria	ncRNA processing; cellular aromatic compound metabolic process; organic cyclic compound metabolic process; nitrogen compound metabolic process; primary metabolic process; RNA modification; cellular metabolic process; organic substance metabolic process; RNA metabolic process; metabolic process; tRNA metabolic process; heterocycle metabolic process; nucleic acid metabolic process; nucleobase-conta…		endopeptidase activity; metalloendopeptidase activity; peptidase activity; catalytic activity; peptidase activity, acting on L-amino acid peptides; hydrolase activity; metallopeptidase activity;	K01409			Gcp-like domain;
comp314373_c0_seq1	Unknown	18.396	11.3	2	1.191	0.003	cytosol	metabolic process;						Aconitase/3-isopropylmalate dehydratase large subunit, alpha/beta/alpha domain; Aconitase/3-isopropylmalate dehydratase large subunit, alpha/beta/alpha, subdomain 1/3;
comp31445_c0_seq1	Bicoid interacting protein 1	18.604	11.8	2	0.990	0.774	cytosol				K14324	SAP18; histone deacetylase complex subunit SAP18	ko03015 mRNA surveillance pathway; ko03013 RNA transport;
comp31448_c0_seq1	Putative mitochondria-associated granulocyte macrophage CSF signaling molecule	14.248	35.1	5	1.009	0.873	mitochondria				K17805
comp31467_c0_seq1	ACYPI002715 protein	39.236	13.7	5	0.975	0.380	mitochondria			organic cyclic compound binding; heterocyclic compound binding; nucleotide binding; nucleoside phosphate binding; binding; small molecule binding;	K17420			Threonyl/alanyl tRNA synthetase, class II-like, putative editing domain; TGS; Beta-grasp domain;
comp314_c0_seq1	Unknown	39.434	3.4	1	0.935	0.053	cytosol, nuclear							CUB domain;
comp31504_c0_seq1	Unknown	33.406	15.5	3	0.947	0.168	mitochondria							Leucine-rich repeat domain, L domain-like;
comp31521_c0_seq2	ACYPI004705 protein	29.329	9	2	0.938	0.362	cytosol
comp31559_c0_seq1	Unknown	56.856	4	2	0.815	0.016	cytosol, nuclear
comp31625_c0_seq1	ACYPI009773 protein	36.675	3.1	1	0.863	0.056	nuclear				K14765
comp31779_c0_seq1	Unknown	18.056	9.4	1			cytosol	single-organism cellular process; single-organism process; cellular process; cell cycle;	organelle; intracellular membrane-bounded organelle; intracellular organelle; nucleus; cell part; intracellular; intracellular part; membrane-bounded organelle; cell;		K10842	MNAT1; CDK-activating kinase assembly factor MAT1	ko03022 Basal transcription factors; ko03420 Nucleotide excision repair;	Cdk-activating kinase assembly factor MAT1, centre;
comp318949_c0_seq1	Putative phosphoglycerate mutase	21.093	12.4	2	0.905	0.018	cytosol	single-organism carbohydrate catabolic process; glycolytic process; single-organism catabolic process; small molecule metabolic process; single-organism cellular process; single-organism process; primary metabolic process; carbohydrate metabolic process; cellular metabolic process; organic substance metabolic process; carbohydrate catabolic process; single-organism carbohydrate metabolic process;…		phosphoglycerate mutase activity; isomerase activity; catalytic activity; intramolecular transferase activity; intramolecular transferase activity, phosphotransferases;	K01834	PGAM; 2,3-bisphosphoglycerate-dependent phosphoglycerate mutase [EC:5.4.2.11]"	ko05231 Choline metabolism in cancer; ko01130 Biosynthesis of antibiotics; ko01110 Biosynthesis of secondary metabolites; ko01230 Biosynthesis of amino acids; ko01100 Metabolic pathways; ko00680 Methane metabolism; ko01120 Microbial metabolism in diverse environments; ko01200 Carbon metabolism; ko00010 Glycolysis / Gluconeogenesis; ko05230 Central carbon metabolism in cancer; ko04922 Glucagon sig…
comp31924_c0_seq1	ACYPI008281 protein	34.664	10.7	3	0.927	0.005	nuclear				K13719	OTU1; ubiquitin thioesterase OTU1 [EC:3.1.2.-]	ko04141 Protein processing in endoplasmic reticulum;	Ubiquitin-related domain; OTU domain;
comp31961_c0_seq2	Putative RNA-dependent helicase p68 (Fragment)	52.303	37.8	10	0.964	0.184	nuclear			ATP binding; nucleoside phosphate binding; nucleoside binding; ion binding; nucleotide binding; organic cyclic compound binding; heterocyclic compound binding; ribonucleoside binding; carbohydrate derivative binding; ribonucleotide binding; binding; nucleic acid binding; purine ribonucleoside binding; anion binding; purine ribonucleotide binding; adenyl ribonucleotide binding; adenyl nucleotide b…	K12823	DDX5; ATP-dependent RNA helicase DDX5/DBP2 [EC:3.6.4.13]	ko05205 Proteoglycans in cancer; ko03040 Spliceosome; ko05202 Transcriptional misregulation in cancer;	RNA helicase, DEAD-box type, Q motif; DEAD/DEAH box helicase domain; Helicase superfamily 1/2, ATP-binding domain; P-loop containing nucleoside triphosphate hydrolase; Helicase, C-terminal;
comp32049_c0_seq1	Unknown	19.198	6.2	1	0.990	0.797	extracellular
comp32086_c0_seq2	Unknown	42.205	6.9	2			nuclear
comp32511_c0_seq1	Unknown	12.174	10.4	1	6.106	0.000	cytosol							Ankyrin repeat-containing domain;
comp3265_c0_seq2	Unknown	28.753	19.3	4	1.050	0.408	extracellular
comp327584_c0_seq1	Unknown	8.8867	15	1	1.029	0.632	cytosol
comp3280_c0_seq1	Unknown	19.198	6	1	1.060	0.335	cytosol, nuclear							Six-bladed beta-propeller, TolB-like;
comp32829_c0_seq2	ACYPI005027 protein	33.217	3.8	1	0.863	0.001	cytosol	transport; localization; establishment of localization;	cell; intracellular; cell part;	transporter activity;				CRAL-TRIO lipid binding domain; CRAL/TRIO, N-terminal domain;
comp328496_c0_seq1	Unknown	5.6095	22.4	1			extracellular
comp328786_c0_seq1	Calcium-transporting ATPase	13.599	55.8	0			cytosol		intrinsic component of membrane; membrane; integral component of membrane; membrane part;		K05853	ATP2A; Ca2+ transporting ATPase, sarcoplasmic/endoplasmic reticulum [EC:3.6.3.8]"	ko04022 cGMP-PKG signaling pathway; ko05010 Alzheimer's disease; ko04972 Pancreatic secretion; ko04020 Calcium signaling pathway;	HAD-like domain;
comp33239_c0_seq1	Unknown	36.855	16	5	1.081	0.051	cytosol				K18258			Ornithine cyclodeaminase, N-terminal; NAD(P)-binding domain;
comp33419_c0_seq1	Unknown	12.316	22.4	2			cytosol				K19326
comp33549_c0_seq1	Unknown	21.275	28.6	1	1.008	0.890	extracellular
comp33683_c1_seq1	Elongation of very long chain fatty acids protein	14.601	8.1	1	1.017	0.809	cytosol		intrinsic component of membrane; membrane; integral component of membrane; membrane part;
comp33717_c0_seq1	Sucrase	50.783	5.5	1	0.979	0.868	mitochondria	metabolic process; carbohydrate metabolic process; primary metabolic process; organic substance metabolic process;		catalytic activity;	K01187	malZ; alpha-glucosidase [EC:3.2.1.20]	ko00500 Starch and sucrose metabolism; ko00052 Galactose metabolism; ko01100 Metabolic pathways;	Glycoside hydrolase superfamily; Glycoside hydrolase, catalytic domain; Glycosyl hydrolase, family 13, catalytic domain;
comp33872_c0_seq1	Unknown	17.487	16.2	2	0.961	0.507	cytosol				K19326
comp34555_c0_seq1	Protein kinase C	53.768	1.9	1			endoplasmic reticulum		membrane;	protein binding; binding;				Synaptotagmin; C2 domain;
comp34796_c0_seq1	ACYPI000776 protein	22.517	9.5	2	1.165	0.080	cytosol	regulation of cellular process; single organism signaling; cellular response to stimulus; signal transduction; regulation of biological process; cell communication; intracellular signal transduction; single-organism cellular process; single-organism process; small GTPase mediated signal transduction; signaling; response to stimulus; cellular process; biological regulation;	membrane;	nucleoside phosphate binding; nucleoside binding; ion binding; nucleotide binding; organic cyclic compound binding; heterocyclic compound binding; ribonucleoside binding; carbohydrate derivative binding; ribonucleotide binding; binding; purine ribonucleoside binding; anion binding; purine ribonucleotide binding; purine nucleoside binding; guanyl ribonucleotide binding; guanyl nucleotide binding; …	K07841			Small GTP-binding protein domain; P-loop containing nucleoside triphosphate hydrolase;
comp34911_c0_seq1	ACYPI003428 protein	33.094	26.1	7	0.974	0.250	mitochondria			hydrolase activity; catalytic activity;	K17427			NUDIX hydrolase domain-like;
comp35145_c0_seq1	Unknown	12.924	7.6	1	1.177	0.138	extracellular
comp35417_c0_seq2	Unknown	67.337	2.4	1	0.971	0.632	cytosol	cellular protein metabolic process; primary metabolic process; protein dephosphorylation; dephosphorylation; cellular metabolic process; phosphate-containing compound metabolic process; organic substance metabolic process; metabolic process; phosphorus metabolic process; cellular macromolecule metabolic process; cellular protein modification process; protein metabolic process; macromolecule metab…		protein tyrosine phosphatase activity; catalytic activity; phosphoric ester hydrolase activity; phosphatase activity; hydrolase activity, acting on ester bonds; hydrolase activity; protein tyrosine/serine/threonine phosphatase activity; phosphoprotein phosphatase activity;	K06639	CDC14; cell division cycle 14 [EC:3.1.3.16 3.1.3.48]	ko04113 Meiosis - yeast; ko04110 Cell cycle; ko04111 Cell cycle - yeast;	Protein-tyrosine phosphatase-like; Tyrosine specific protein phosphatases domain; Dual specificity phosphatase, catalytic domain; Dual specificity protein phosphatase domain; Dual specificity/tyrosine protein phosphatase, N-terminal;
comp35496_c0_seq1	Unknown	8.4218	10	1	1.370	0.001	extracellular
comp35791_c0_seq1	Unknown	3.5499	58.1	3	0.969	0.200	cytosol
comp35814_c0_seq1	ACYPI006786 protein	38.669	7.9	3	0.963	0.489	cytosol			protein binding; binding;	K09613			JAB1/MPN/MOV34 metalloenzyme domain;
comp35829_c0_seq1	"Putative ubiquilin 1,2 (Fragment)"	64.602	22.8	10	1.037	0.215	mitochondria			protein binding; binding;	K04523	UBQLN; ubiquilin	ko04141 Protein processing in endoplasmic reticulum;	Heat shock chaperonin-binding; Ubiquitin-associated domain; Ubiquitin-related domain; Ubiquitin domain; UBA-like;
comp35838_c0_seq1	ACYPI008158 protein	60.733	36.1	18	1.060	0.001	extracellular			actin binding; protein binding; cytoskeletal protein binding; binding;	K05768	GSN; gelsolin	ko04810 Regulation of actin cytoskeleton; ko05203 Viral carcinogenesis; ko04666 Fc gamma R-mediated phagocytosis;	ADF-H/Gelsolin-like domain; Gelsolin-like domain;
comp35842_c0_seq1	ABC transporter G family member 23	71.288	16.3	8	0.941	0.005	nuclear			ATP binding; nucleoside phosphate binding; nucleoside binding; ion binding; hydrolase activity, acting on acid anhydrides; hydrolase activity; nucleotide binding; nucleoside-triphosphatase activity; ATPase activity; organic cyclic compound binding; heterocyclic compound binding; ribonucleoside binding; carbohydrate derivative binding; pyrophosphatase activity; catalytic activity; ribonucleotide b…	K06185			AAA+ ATPase domain; ABC-transporter extension domain; ABC transporter-like; P-loop containing nucleoside triphosphate hydrolase;
comp35862_c0_seq1	Unknown	11.936	6.7	1	0.845	0.000	mitochondria	nucleoside metabolic process; purine nucleoside metabolic process; purine ribonucleoside monophosphate metabolic process; nucleotide metabolic process; single-organism process; purine ribonucleoside biosynthetic process; nucleoside biosynthetic process; biosynthetic process; ribonucleoside monophosphate biosynthetic process; cellular metabolic process; phosphate-containing compound metabolic proc…	membrane; intracellular organelle; mitochondrial part; organelle membrane; cytoplasm; intracellular organelle part; organelle envelope; macromolecular complex; intracellular part; cell; mitochondrial membrane part; organelle part; mitochondrion; proton-transporting ATP synthase complex; organelle; intracellular membrane-bounded organelle; proton-transporting ATP synthase complex, catalytic core F…	active transmembrane transporter activity; ATPase activity, coupled to transmembrane movement of ions; ion transmembrane transporter activity; primary active transmembrane transporter activity; ATPase activity, coupled to transmembrane movement of ions, rotational mechanism; hydrolase activity, acting on acid anhydrides; substrate-specific transporter activity; monovalent inorganic cation transme…	K02135	ATPeF1E; F-type H+-transporting ATPase subunit epsilon	ko05010 Alzheimer's disease; ko00190 Oxidative phosphorylation; ko01100 Metabolic pathways; ko05016 Huntington's disease; ko05012 Parkinson's disease;
comp35885_c0_seq1	Cathepsin B	40.584	4.5	1	0.821	0.183	extracellular	proteolysis; metabolic process; macromolecule metabolic process; protein metabolic process; primary metabolic process; organic substance metabolic process;		peptidase activity, acting on L-amino acid peptides; cysteine-type peptidase activity; hydrolase activity; peptidase activity; catalytic activity;	K01363	CTSB; cathepsin B [EC:3.4.22.1]	ko04612 Antigen processing and presentation; ko04142 Lysosome; ko04924 Renin secretion; ko04210 Apoptosis;	Peptidase C1A, papain C-terminal;
comp35897_c0_seq2	Putative tubulin beta-1 chain (Fragment)	12.29	28.6	1			cytosol, nuclear	single-organism cellular process; single-organism process; microtubule-based process; cellular process;	intracellular organelle; microtubule; intracellular non-membrane-bounded organelle; cytoskeletal part; intracellular organelle part; macromolecular complex; intracellular part; cell; organelle part; non-membrane-bounded organelle; organelle; cytoskeleton; microtubule cytoskeleton; cell part; intracellular; protein complex;	nucleoside phosphate binding; nucleoside binding; ion binding; hydrolase activity, acting on acid anhydrides; hydrolase activity; nucleotide binding; nucleoside-triphosphatase activity; organic cyclic compound binding; heterocyclic compound binding; ribonucleoside binding; carbohydrate derivative binding; pyrophosphatase activity; catalytic activity; structural constituent of cytoskeleton; ribonu…	K07375	TUBB; tubulin beta	ko04145 Phagosome; ko05130 Pathogenic Escherichia coli infection; ko04540 Gap junction;	Tubulin/FtsZ, GTPase domain;
comp35898_c0_seq1	Unknown	33.745	21.3	6	0.993	0.705	cytosol	metabolic process;		hydrolase activity; catalytic activity; phosphoric ester hydrolase activity; phosphatase activity; hydrolase activity, acting on ester bonds;	K19269	PGP; phosphoglycolate phosphatase [EC:3.1.3.18 3.1.3.48]	ko01130 Biosynthesis of antibiotics; ko01200 Carbon metabolism; ko01110 Biosynthesis of secondary metabolites; ko01100 Metabolic pathways; ko00630 Glyoxylate and dicarboxylate metabolism;	Nitrophenylphosphatase-like domain; HAD-like domain;
comp35914_c0_seq1	Unknown	21.496	7.6	1	1.059	0.407	extracellular
comp35925_c0_seq1	Unknown	19.056	24.2	3	1.038	0.394	extracellular
comp35938_c0_seq1	Transgelin	19.144	47.3	7	1.084	0.033	cytosol	actomyosin structure organization; cellular component organization; single-organism organelle organization; actin cytoskeleton organization; organelle organization; actin filament-based process; single-organism cellular process; single-organism process; cytoskeleton organization; cellular process; cellular component organization or biogenesis;		actin binding; protein binding; cytoskeletal protein binding; binding;	K20526			Calponin homology domain;
comp35992_c0_seq1	ACYPI009132 protein	13.364	37.6	4	0.950	0.003	cytosol	cellular protein metabolic process; biosynthetic process; primary metabolic process; cellular metabolic process; organic substance biosynthetic process; cellular biosynthetic process; organic substance metabolic process; metabolic process; cellular macromolecule biosynthetic process; cellular macromolecule metabolic process; gene expression; macromolecule metabolic process; protein metabolic proc…	ribosome; intracellular organelle; intracellular non-membrane-bounded organelle; small ribosomal subunit; intracellular organelle part; cytoplasm; macromolecular complex; intracellular part; cell; organelle part; non-membrane-bounded organelle; organelle; ribosomal subunit; intracellular; cell part; ribonucleoprotein complex; cytoplasmic part;	structural constituent of ribosome; structural molecule activity;	K02969	RP-S20e; small subunit ribosomal protein S20e	ko03010 Ribosome;	Ribosomal protein S10 domain;
comp36025_c0_seq1	Tyrosine--tRNA ligase	59.72	33	17	0.941	0.051	nuclear	cellular aromatic compound metabolic process; cellular protein metabolic process; single-organism process; biosynthetic process; tRNA aminoacylation; cellular metabolic process; organic substance metabolic process; metabolic process; cellular amino acid metabolic process; heterocycle metabolic process; nucleobase-containing compound metabolic process; cellular nitrogen compound metabolic process;…	intracellular part; cell; cell part; intracellular; cytoplasm;	ligase activity, forming aminoacyl-tRNA and related compounds; RNA binding; ATP binding; nucleoside phosphate binding; ligase activity, forming carbon-oxygen bonds; ligase activity; nucleoside binding; ion binding; nucleotide binding; organic cyclic compound binding; heterocyclic compound binding; ribonucleoside binding; carbohydrate derivative binding; catalytic activity; tRNA binding; ribonucle…	K01866	YARS; tyrosyl-tRNA synthetase [EC:6.1.1.1]	ko00970 Aminoacyl-tRNA biosynthesis;	Rossmann-like alpha/beta/alpha sandwich fold; Nucleic acid-binding, OB-fold; tRNA-binding domain;
comp36034_c0_seq1	Putative vacuolar ATPase subunit D	27.156	39.8	8	1.017	0.552	cytosol			active transmembrane transporter activity; primary active transmembrane transporter activity; hydrolase activity, acting on acid anhydrides; hydrolase activity; nucleoside-triphosphatase activity; ATPase activity; P-P-bond-hydrolysis-driven transmembrane transporter activity; pyrophosphatase activity; ATPase activity, coupled to transmembrane movement of substances; catalytic activity; ATPase act…	K02149	ATPeV1D; V-type H+-transporting ATPase subunit D	ko04721 Synaptic vesicle cycle; ko04145 Phagosome; ko01100 Metabolic pathways; ko05120 Epithelial cell signaling in Helicobacter pylori infection; ko05323 Rheumatoid arthritis; ko04966 Collecting duct acid secretion; ko04150 mTOR signaling pathway; ko00190 Oxidative phosphorylation; ko05110 Vibrio cholerae infection;
comp36044_c0_seq1	Unknown	78.418	4.6	3	1.009	0.088	mitochondria							FAST kinase-like protein, subdomain 2;
comp36123_c0_seq1	Adenine nucleotide translocase insect1	33.776	54.2	18	1.000	1.000	cytosol	transport; transmembrane transport; single-organism localization; single-organism cellular process; single-organism process; localization; cellular process; single-organism transport; establishment of localization;	membrane; intracellular organelle; mitochondrial part; organelle membrane; organelle envelope; intracellular organelle part; cytoplasm; intracellular part; cell; organelle part; mitochondrion; mitochondrial envelope; intracellular membrane-bounded organelle; organelle; cell part; intracellular; envelope; organelle inner membrane; membrane-bounded organelle; mitochondrial inner membrane; mitochond…	transporter activity;	K05863	SLC25A4S; solute carrier family 25 (mitochondrial adenine nucleotide translocator), member 4/5/6/31"	ko04022 cGMP-PKG signaling pathway; ko04020 Calcium signaling pathway; ko05016 Huntington's disease; ko05166 HTLV-I infection; ko05012 Parkinson's disease;	Mitochondrial carrier domain;
comp36142_c0_seq1	Cytochrome c oxidase subunit 1 (Fragment)	11.538	24.5	2	0.765	0.192	cytosol	metabolic process; generation of precursor metabolites and energy; aerobic respiration; oxidation-reduction process; single-organism metabolic process; energy derivation by oxidation of organic compounds; single-organism cellular process; single-organism process; cellular process; cellular metabolic process; cellular respiration;	intrinsic component of membrane; membrane; integral component of membrane; membrane part;	iron ion binding; ion transmembrane transporter activity; ion binding; substrate-specific transporter activity; monovalent inorganic cation transmembrane transporter activity; oxidoreductase activity, acting on a heme group of donors, oxygen as acceptor; oxidoreductase activity, acting on a heme group of donors; heme-copper terminal oxidase activity; hydrogen ion transmembrane transporter activit…	K02256	COX1; cytochrome c oxidase subunit 1 [EC:1.9.3.1]	ko04260 Cardiac muscle contraction; ko05010 Alzheimer's disease; ko00190 Oxidative phosphorylation; ko01100 Metabolic pathways; ko05016 Huntington's disease; ko04932 Non-alcoholic fatty liver disease (NAFLD); ko05012 Parkinson's disease;	Cytochrome c oxidase, subunit I domain;
comp36162_c0_seq1	Eukaryotic translation initiation factor 3 subunit E	51.602	18.2	7	0.936	0.019	cytoskeleton		cell part; intracellular; cytoplasm; macromolecular complex; intracellular part; cell; protein complex; cytoplasmic part; eukaryotic translation initiation factor 3 complex;	organic cyclic compound binding; heterocyclic compound binding; RNA binding; translation factor activity, nucleic acid binding; binding; nucleic acid binding; translation initiation factor activity; protein binding;	K03250	EIF3E; translation initiation factor 3 subunit E	ko05160 Hepatitis C; ko03013 RNA transport;	Proteasome component (PCI) domain; Winged helix-turn-helix DNA-binding domain; Eukaryotic translation initiation factor 3 subunit E, N-terminal;
comp36169_c0_seq1	Unknown	101.04	3.4	3			cytosol	tricarboxylic acid metabolic process; oxidation-reduction process; small molecule metabolic process; single-organism cellular process; tricarboxylic acid cycle; single-organism process; primary metabolic process; cellular respiration; cellular metabolic process; organic substance metabolic process; citrate metabolic process; metabolic process; generation of precursor metabolites and energy; aerob…		vitamin binding; ion binding; oxidoreductase activity, acting on the aldehyde or oxo group of donors; cofactor binding; sulfur compound binding; thiamine pyrophosphate binding; oxidoreductase activity; heterocyclic compound binding; organic cyclic compound binding; catalytic activity; binding; cation binding; anion binding; oxoglutarate dehydrogenase (succinyl-transferring) activity; oxidoreducta…	K00164	OGDH; 2-oxoglutarate dehydrogenase E1 component [EC:1.2.4.2]	ko00310 Lysine degradation; ko01130 Biosynthesis of antibiotics; ko01110 Biosynthesis of secondary metabolites; ko01100 Metabolic pathways; ko00020 Citrate cycle (TCA cycle); ko00380 Tryptophan metabolism; ko01120 Microbial metabolism in diverse environments; ko01200 Carbon metabolism;	Dehydrogenase, E1 component; Multifunctional 2-oxoglutarate metabolism enzyme, C-terminal; Transketolase-like, pyrimidine-binding domain; Thiamin diphosphate-binding fold;
comp36181_c0_seq2	ACYPI001027 protein	28.555	7.8	2	1.068	0.435	mitochondria
comp36187_c0_seq1	Glutathione-S-transferase	17.365	6.6	2	1.123	0.081	plasma membrane				K00799	GST; glutathione S-transferase [EC:2.5.1.18]	ko00980 Metabolism of xenobiotics by cytochrome P450; ko00982 Drug metabolism - cytochrome P450; ko00480 Glutathione metabolism; ko05204 Chemical carcinogenesis; ko01524 Platinum drug resistance;	Membrane associated eicosanoid/glutathione metabolism-like domain;
comp36219_c0_seq1	Unknown	47.133	51.7	17	0.903	0.014	extracellular			protein binding; binding;				EGF-like domain;
comp36235_c0_seq1	U6 snRNA-associated Sm-like protein	10.535	16.7	1			cytosol				K12627	LSM8; U6 snRNA-associated Sm-like protein LSm8	ko03018 RNA degradation; ko03040 Spliceosome;	LSM domain, eukaryotic/archaea-type; LSM domain;
comp36256_c0_seq1	Unknown	22.62	17.7	3	1.048	0.194	cytosol
comp36261_c0_seq1	Midgut protein	17.105	7.8	1	0.963	0.669	extracellular
comp36265_c0_seq1	Heat shock protein	57.893	57.7	25	1.002	0.772	nuclear	protein folding; metabolic process; cellular protein metabolic process; cellular macromolecule metabolic process; macromolecule metabolic process; protein metabolic process; primary metabolic process; cellular process; cellular metabolic process; organic substance metabolic process;		ATP binding; nucleoside phosphate binding; nucleoside binding; ion binding; protein binding; nucleotide binding; organic cyclic compound binding; heterocyclic compound binding; ribonucleoside binding; carbohydrate derivative binding; ribonucleotide binding; binding; purine ribonucleoside binding; anion binding; purine ribonucleotide binding; unfolded protein binding; adenyl ribonucleotide binding…	K09494			TCP-1-like chaperonin intermediate domain; GroEL-like apical domain; GroEL-like equatorial domain;
comp36293_c0_seq1	Unknown	11.71	25	3	1.013	0.735	mitochondria		membrane; intracellular organelle; mitochondrial part; organelle membrane; cytoplasm; intracellular organelle part; organelle envelope; intracellular part; cell; mitochondrial membrane part; organelle part; mitochondrion; mitochondrial respiratory chain; organelle; mitochondrial envelope; intracellular membrane-bounded organelle; intracellular; cell part; membrane part; envelope; organelle inner …	ion transmembrane transporter activity; substrate-specific transporter activity; monovalent inorganic cation transmembrane transporter activity; oxidoreductase activity, acting on a heme group of donors, oxygen as acceptor; oxidoreductase activity, acting on a heme group of donors; hydrogen ion transmembrane transporter activity; heme-copper terminal oxidase activity; oxidoreductase activity; sub…
comp36315_c0_seq2	ACYPI009833 protein	74.542	9	4	0.990	0.789	cytosol	cellular protein metabolic process; primary metabolic process; protein dephosphorylation; dephosphorylation; cellular metabolic process; phosphate-containing compound metabolic process; organic substance metabolic process; metabolic process; phosphorus metabolic process; cellular macromolecule metabolic process; cellular protein modification process; protein metabolic process; macromolecule metab…		hydrolase activity; phosphoprotein phosphatase activity; protein tyrosine phosphatase activity; catalytic activity; phosphoric ester hydrolase activity; phosphatase activity; hydrolase activity, acting on ester bonds;	K18038			Protein-tyrosine phosphatase-like; CRAL-TRIO lipid binding domain; Tyrosine specific protein phosphatases domain; Protein-tyrosine phosphatase, catalytic; PTP type protein phosphatase; CRAL/TRIO, N-terminal domain;
comp36330_c0_seq2	Putative fatty acid binding protein	20.393	51.6	11	0.968	0.083	extracellular	transport; localization; establishment of localization;		lipid binding; binding; transporter activity;	K08756	FABP7; fatty acid-binding protein 7, brain"	ko03320 PPAR signaling pathway;	Cytosolic fatty-acid binding; Calycin; Lipocalin/cytosolic fatty-acid binding domain; Calycin-like;
comp36331_c0_seq1	NADP(H)-dependent ketose reductase	38.164	41.2	11	0.985	0.416	plasma membrane	single-organism process; metabolic process; oxidation-reduction process; single-organism metabolic process;		transition metal ion binding; catalytic activity; binding; ion binding; metal ion binding; cation binding; zinc ion binding; oxidoreductase activity;	K00008	SORD; L-iditol 2-dehydrogenase [EC:1.1.1.14]	ko00051 Fructose and mannose metabolism; ko01100 Metabolic pathways; ko00040 Pentose and glucuronate interconversions;	GroES-like; Polyketide synthase, enoylreductase domain; NAD(P)-binding domain; Alcohol dehydrogenase, N-terminal; Alcohol dehydrogenase, C-terminal;
comp36347_c0_seq2	Unknown	13.387	8.2	1	0.939	0.091	mitochondria				K03958	NDUFB2; NADH dehydrogenase (ubiquinone) 1 beta subcomplex subunit 2	ko05010 Alzheimer's disease; ko00190 Oxidative phosphorylation; ko01100 Metabolic pathways; ko05016 Huntington's disease; ko04932 Non-alcoholic fatty liver disease (NAFLD); ko05012 Parkinson's disease;
comp36375_c0_seq1	Unknown	36.161	5.5	1			nuclear	cellular protein metabolic process; biosynthetic process; primary metabolic process; cellular metabolic process; organic substance biosynthetic process; cellular biosynthetic process; organic substance metabolic process; metabolic process; cellular macromolecule biosynthetic process; cellular macromolecule metabolic process; gene expression; macromolecule metabolic process; protein metabolic proc…	ribosome; organelle; intracellular organelle; intracellular non-membrane-bounded organelle; cell part; intracellular; cytoplasm; macromolecular complex; intracellular part; cell; ribonucleoprotein complex; cytoplasmic part; non-membrane-bounded organelle;	organic cyclic compound binding; heterocyclic compound binding; nucleoside phosphate binding; binding; nucleotide binding; structural molecule activity; structural constituent of ribosome; small molecule binding;	K02893	RP-L23Ae; large subunit ribosomal protein L23Ae	ko03010 Ribosome;	Ribosomal protein L23/L15e core domain; Ribosomal protein L23/L25, N-terminal; Nucleotide-binding alpha-beta plait domain;
comp36376_c0_seq1	ACYPI004406 protein	35.302	29.6	8	0.994	0.894	cytosol							CRAL-TRIO lipid binding domain; CRAL/TRIO, N-terminal domain;
comp36384_c0_seq1	Unknown	72.86	1.1	1			nuclear	regulation of cellular process; single organism signaling; cellular response to stimulus; signal transduction; regulation of biological process; cell communication; single-organism cellular process; single-organism process; signaling; response to stimulus; cellular process; biological regulation;			K08773	RALBP1; RalA-binding protein 1	ko05200 Pathways in cancer; ko05212 Pancreatic cancer; ko04014 Ras signaling pathway;	Rho GTPase activation protein; Rho GTPase-activating protein domain;
comp36387_c0_seq1	Unknown	9.8572	36.2	4	0.988	0.349	mitochondria				K09481	SEC61B; protein transport protein SEC61 subunit beta	ko04141 Protein processing in endoplasmic reticulum; ko04145 Phagosome; ko05110 Vibrio cholerae infection; ko03060 Protein export;
comp36410_c0_seq3	Unknown	84.94	3.3	3	1.011	0.723	nuclear
comp36412_c0_seq1	Unknown	43.882	6.6	2	1.038	0.481	cytosol			protein binding; binding;				CTLH/CRA C-terminal to LisH motif domain; Zinc finger, RING/FYVE/PHD-type; CTLH, C-terminal LisH motif; LIS1 homology motif; CRA domain;
comp36422_c0_seq1	Chemosensory protein	14.169	42.9	7	0.951	0.237	extracellular
comp36427_c0_seq1	Putative ribosomal protein S10	18.076	39	5	1.053	0.007	cytosol				K02947	RP-S10e; small subunit ribosomal protein S10e	ko03010 Ribosome;	Plectin/S10, N-terminal;
comp36436_c0_seq1	60S ribosomal protein L38	9.175	23.1	2	1.028	0.654	nuclear	cellular protein metabolic process; biosynthetic process; primary metabolic process; cellular metabolic process; organic substance biosynthetic process; cellular biosynthetic process; organic substance metabolic process; metabolic process; cellular macromolecule biosynthetic process; cellular macromolecule metabolic process; gene expression; macromolecule metabolic process; protein metabolic proc…	ribosome; organelle; intracellular organelle; intracellular non-membrane-bounded organelle; cell part; intracellular; cytoplasm; macromolecular complex; intracellular part; cell; ribonucleoprotein complex; cytoplasmic part; non-membrane-bounded organelle;	structural constituent of ribosome; structural molecule activity;	K02923	RP-L38e; large subunit ribosomal protein L38e	ko03010 Ribosome;
comp36440_c0_seq1	ACYPI009961 protein	23.649	29.4	6	0.929	0.174	cytosol	cellular protein metabolic process; biosynthetic process; primary metabolic process; organic substance biosynthetic process; cellular metabolic process; cellular biosynthetic process; organic substance metabolic process; metabolic process; cellular macromolecule biosynthetic process; translational initiation; cellular macromolecule metabolic process; gene expression; macromolecule metabolic proce…	intracellular part; cell; cell part; intracellular; cytoplasm;	organic cyclic compound binding; heterocyclic compound binding; translation factor activity, nucleic acid binding; RNA binding; binding; nucleic acid binding; translation initiation factor activity;	K03259	EIF4E; translation initiation factor 4E	ko04211 Longevity regulating pathway; ko01521 EGFR tyrosine kinase inhibitor resistance; ko04150 mTOR signaling pathway; ko04066 HIF-1 signaling pathway; ko03013 RNA transport; ko04910 Insulin signaling pathway; ko04151 PI3K-Akt signaling pathway;
comp36452_c0_seq1	ACYPI006695 protein	18.208	14	2	0.883	0.002	plasma membrane	tricarboxylic acid metabolic process; oxidation-reduction process; small molecule metabolic process; single-organism cellular process; tricarboxylic acid cycle; single-organism process; primary metabolic process; cellular respiration; cellular metabolic process; organic substance metabolic process; citrate metabolic process; metabolic process; generation of precursor metabolites and energy; aerob…	membrane; catalytic complex; cell part; intracellular; membrane part; oxidoreductase complex; respiratory chain complex II; macromolecular complex; intracellular part; succinate dehydrogenase complex; cell; protein complex; respiratory chain;	oxidoreductase activity, acting on the CH-CH group of donors; electron carrier activity; succinate dehydrogenase activity; catalytic activity; oxidoreductase activity;	K00236	SDHC; succinate dehydrogenase (ubiquinone) cytochrome b560 subunit	ko01130 Biosynthesis of antibiotics; ko01110 Biosynthesis of secondary metabolites; ko01100 Metabolic pathways; ko04932 Non-alcoholic fatty liver disease (NAFLD); ko00020 Citrate cycle (TCA cycle); ko01120 Microbial metabolism in diverse environments; ko01200 Carbon metabolism; ko05010 Alzheimer's disease; ko00190 Oxidative phosphorylation; ko05016 Huntington's disease; ko05012 Parkinson's diseas…
comp36454_c0_seq1	ACYPI006922 protein	16.206	25.7	6	0.963	0.221	mitochondria
comp36463_c0_seq1	ACYPI005501 protein	16.507	55.2	8	0.896	0.029	mitochondria			nucleotide diphosphatase activity; hydrolase activity, acting on acid anhydrides; hydrolase activity; pyrophosphatase activity; hydrolase activity, acting on acid anhydrides, in phosphorus-containing anhydrides; catalytic activity; bis(5'-nucleosyl)-tetraphosphatase activity;	K01518	NUDT2; bis(5'-nucleosidyl)-tetraphosphatase [EC:3.6.1.17]	ko00230 Purine metabolism; ko00240 Pyrimidine metabolism;	NUDIX hydrolase domain-like; NUDIX hydrolase domain;
comp36464_c0_seq1	Acyl carrier protein	19.776	21.1	3	0.889	0.307	mitochondria	single-organism biosynthetic process; organic acid biosynthetic process; small molecule metabolic process; single-organism cellular process; single-organism process; biosynthetic process; cellular lipid metabolic process; fatty acid metabolic process; primary metabolic process; cellular metabolic process; fatty acid biosynthetic process; organic substance biosynthetic process; cellular biosynthet…			K03955	NDUFAB1; NADH dehydrogenase (ubiquinone) 1 alpha/beta subcomplex 1	ko05010 Alzheimer's disease; ko00190 Oxidative phosphorylation; ko01100 Metabolic pathways; ko05016 Huntington's disease; ko04932 Non-alcoholic fatty liver disease (NAFLD); ko05012 Parkinson's disease;	Phosphopantetheine binding ACP domain;
comp36486_c0_seq1	Nucleoplasmin isoform 1-like protein	19.753	49.4	7	0.970	0.334	nuclear				K11278			Nucleoplasmin core domain;
comp36495_c0_seq1	ACYPI002183 protein	17.723	41.3	6	0.931	0.003	cytosol				K11353	NDUFA13; NADH dehydrogenase (ubiquinone) 1 alpha subcomplex subunit 13	ko05010 Alzheimer's disease; ko00190 Oxidative phosphorylation; ko01100 Metabolic pathways; ko05016 Huntington's disease; ko04932 Non-alcoholic fatty liver disease (NAFLD); ko05012 Parkinson's disease;
comp36502_c0_seq1	Glutamine synthetase	41.265	44.7	14	1.015	0.455	cytosol	glutamine family amino acid metabolic process; cellular amino acid biosynthetic process; glutamine biosynthetic process; organic acid biosynthetic process; single-organism biosynthetic process; small molecule metabolic process; glutamine metabolic process; single-organism cellular process; single-organism process; nitrogen compound metabolic process; biosynthetic process; alpha-amino acid metabol…		ligase activity, forming carbon-nitrogen bonds; ammonia ligase activity; glutamate-ammonia ligase activity; acid-ammonia (or amide) ligase activity; catalytic activity; ligase activity;	K01915	glnA; glutamine synthetase [EC:6.3.1.2]	ko00220 Arginine biosynthesis; ko04727 GABAergic synapse; ko01230 Biosynthesis of amino acids; ko01100 Metabolic pathways; ko02020 Two-component system; ko04724 Glutamatergic synapse; ko00910 Nitrogen metabolism; ko01120 Microbial metabolism in diverse environments; ko00630 Glyoxylate and dicarboxylate metabolism;	Glutamine synthetase, catalytic domain; Glutamine synthetase, beta-Grasp domain; Glutamine synthetase/guanido kinase, catalytic domain;
comp36507_c0_seq1	Putative RNA-dependent helicase p68 (Fragment)	62.247	28.8	8	1.036	0.476	nuclear			ATP binding; nucleoside phosphate binding; nucleoside binding; ion binding; nucleotide binding; organic cyclic compound binding; heterocyclic compound binding; ribonucleoside binding; carbohydrate derivative binding; ribonucleotide binding; binding; nucleic acid binding; purine ribonucleoside binding; anion binding; purine ribonucleotide binding; adenyl ribonucleotide binding; adenyl nucleotide b…	K12823	DDX5; ATP-dependent RNA helicase DDX5/DBP2 [EC:3.6.4.13]	ko05205 Proteoglycans in cancer; ko03040 Spliceosome; ko05202 Transcriptional misregulation in cancer;	DEAD/DEAH box helicase domain; RNA helicase, DEAD-box type, Q motif; Helicase superfamily 1/2, ATP-binding domain; P-loop containing nucleoside triphosphate hydrolase; Helicase, C-terminal;
comp36517_c0_seq1	Unknown	15.4	21.9	3	1.021	0.683	cytosol	phosphorylation; nucleoside metabolic process; purine nucleoside metabolic process; cellular aromatic compound metabolic process; purine ribonucleoside monophosphate metabolic process; ATP synthesis coupled electron transport; ribonucleotide metabolic process; nucleotide metabolic process; single-organism process; respiratory electron transport chain; cellular metabolic process; phosphate-contain…	membrane; intracellular organelle; mitochondrial part; organelle membrane; organelle envelope; intracellular organelle part; cytoplasm; intracellular part; cell; organelle part; mitochondrion; mitochondrial envelope; intracellular membrane-bounded organelle; organelle; cell part; intracellular; envelope; organelle inner membrane; membrane-bounded organelle; mitochondrial inner membrane; mitochond…	NADH dehydrogenase (quinone) activity; oxidoreductase activity, acting on NAD(P)H; NADH dehydrogenase activity; catalytic activity; oxidoreductase activity, acting on NAD(P)H, quinone or similar compound as acceptor; NADH dehydrogenase (ubiquinone) activity; oxidoreductase activity;
comp36527_c0_seq1	Heat shock protein	11.031	65.7	6	1.012	0.525	cytosol	protein folding; metabolic process; cellular protein metabolic process; cellular macromolecule metabolic process; macromolecule metabolic process; protein metabolic process; primary metabolic process; cellular process; cellular metabolic process; organic substance metabolic process;	intracellular part; cell; cell part; intracellular; cytoplasm;	ATP binding; nucleoside phosphate binding; nucleoside binding; ion binding; nucleotide binding; organic cyclic compound binding; heterocyclic compound binding; ribonucleoside binding; carbohydrate derivative binding; ribonucleotide binding; binding; purine ribonucleoside binding; anion binding; purine ribonucleotide binding; adenyl ribonucleotide binding; adenyl nucleotide binding; purine nucleos…	K04078			GroES-like;
comp36528_c0_seq2	ACYPI007405 protein	59.76	48.2	23	1.009	0.459	cytosol	cellular aromatic compound metabolic process; nucleotide metabolic process; small molecule metabolic process; single-organism cellular process; nitrogen compound metabolic process; single-organism process; organic cyclic compound metabolic process; primary metabolic process; cellular metabolic process; phosphate-containing compound metabolic process; organic substance metabolic process; metabolic…		nucleotidyltransferase activity; UTP:glucose-1-phosphate uridylyltransferase activity; catalytic activity; UTP-monosaccharide-1-phosphate uridylyltransferase activity; transferase activity; uridylyltransferase activity; transferase activity, transferring phosphorus-containing groups;	K00963	UGP2; UTP--glucose-1-phosphate uridylyltransferase [EC:2.7.7.9]	ko01130 Biosynthesis of antibiotics; ko00500 Starch and sucrose metabolism; ko00052 Galactose metabolism; ko01100 Metabolic pathways; ko00040 Pentose and glucuronate interconversions; ko00520 Amino sugar and nucleotide sugar metabolism;	Nucleotide-diphospho-sugar transferases;
comp36533_c0_seq1	ACYPI005632 protein	33.231	6.8	1	0.915	0.026	cytosol			sulfotransferase activity; transferase activity, transferring sulfur-containing groups; catalytic activity; transferase activity;				Sulfotransferase domain; P-loop containing nucleoside triphosphate hydrolase;
comp36569_c0_seq1	Unknown	30.712	13.3	4	1.077	0.139	mitochondria	cellular protein metabolic process; biosynthetic process; primary metabolic process; organic substance biosynthetic process; cellular metabolic process; cellular biosynthetic process; organic substance metabolic process; metabolic process; cellular macromolecule biosynthetic process; translational initiation; cellular macromolecule metabolic process; gene expression; macromolecule metabolic proce…			K02520			Translation initiation factor 3, C-terminal;
comp36570_c0_seq1	Putative ribosomal protein L26e	17.503	12.7	2	0.952	0.077	nuclear	cellular protein metabolic process; biosynthetic process; primary metabolic process; cellular metabolic process; organic substance biosynthetic process; cellular biosynthetic process; organic substance metabolic process; metabolic process; cellular macromolecule biosynthetic process; cellular macromolecule metabolic process; gene expression; macromolecule metabolic process; protein metabolic proc…	ribosome; intracellular organelle; intracellular non-membrane-bounded organelle; intracellular organelle part; cytoplasm; macromolecular complex; intracellular part; cell; organelle part; non-membrane-bounded organelle; organelle; large ribosomal subunit; intracellular; cell part; ribosomal subunit; ribonucleoprotein complex; cytoplasmic part;	structural constituent of ribosome; structural molecule activity;	K02898	RP-L26e; large subunit ribosomal protein L26e	ko03010 Ribosome;	Translation protein SH3-like domain; Ribosomal protein L2 domain 2; KOW;
comp36574_c0_seq1	Unknown	17.793	8.5	1			nuclear
comp36595_c0_seq1	Argininosuccinate lyase	54.253	42	24	1.014	0.531	mitochondria	dicarboxylic acid metabolic process; tricarboxylic acid metabolic process; oxidation-reduction process; small molecule metabolic process; single-organism cellular process; tricarboxylic acid cycle; single-organism process; primary metabolic process; cellular respiration; cellular metabolic process; organic substance metabolic process; citrate metabolic process; metabolic process; generation of pr…	cell part; intracellular; cytoplasm; macromolecular complex; intracellular part; protein complex; cell; tricarboxylic acid cycle enzyme complex; cytoplasmic part;	lyase activity; hydro-lyase activity; catalytic activity; fumarate hydratase activity; carbon-oxygen lyase activity;	K01679	E4.2.1.2B; fumarate hydratase, class II [EC:4.2.1.2]"	ko00720 Carbon fixation pathways in prokaryotes; ko01130 Biosynthesis of antibiotics; ko01110 Biosynthesis of secondary metabolites; ko01100 Metabolic pathways; ko00020 Citrate cycle (TCA cycle); ko01120 Microbial metabolism in diverse environments; ko05200 Pathways in cancer; ko01200 Carbon metabolism; ko05211 Renal cell carcinoma; ko00620 Pyruvate metabolism;	Fumarase/histidase, N-terminal; L-Aspartase-like; Fumarate lyase, N-terminal; Fumarase C, C-terminal;
comp36598_c0_seq1	Unknown	9.676	51.1	3	1.024	0.465	mitochondria
comp36616_c0_seq1	Unknown	51.133	25.8	10	0.946	0.015	cytosol							Domain of unknown function DUF89;
comp36618_c0_seq1	Multidrug resistance-associated protein 1	83.108	13.1	8	0.956	0.096	mitochondria	transport; transmembrane transport; single-organism localization; single-organism cellular process; single-organism process; localization; cellular process; single-organism transport; establishment of localization;	intrinsic component of membrane; membrane; integral component of membrane; membrane part;	nucleoside phosphate binding; primary active transmembrane transporter activity; hydrolase activity, acting on acid anhydrides; hydrolase activity; ATPase activity; organic cyclic compound binding; heterocyclic compound binding; pyrophosphatase activity; catalytic activity; ribonucleotide binding; ATPase activity, coupled to movement of substances; binding; purine ribonucleoside binding; hydrolas…	K05662	ABCB7; ATP-binding cassette, subfamily B (MDR/TAP), member 7"	ko02010 ABC transporters;	AAA+ ATPase domain; ABC transporter-like; ABC transporter type 1, transmembrane domain; P-loop containing nucleoside triphosphate hydrolase;
comp36629_c0_seq1	Odorant-binding protein 2	27.476	7.7	2	0.907	0.133	extracellular			odorant binding; binding;
comp366303_c0_seq1	Unknown	11.432	13	1	1.053	0.349	nuclear							Squalene cyclase, N-terminal; Terpenoid cyclases/protein prenyltransferase alpha-alpha toroid;
comp36643_c0_seq1	Importin subunit alpha	57.676	2.7	2	0.817	0.040	cytosol, nuclear	intracellular transport; establishment of protein localization to organelle; protein import; single-organism nuclear import; single-organism process; nuclear transport; organic substance transport; protein transport; single-organism intracellular transport; establishment of localization; cellular localization; protein targeting; establishment of protein localization; transport; cellular macromole…	organelle; intracellular membrane-bounded organelle; intracellular organelle; nucleus; cell part; intracellular; cytoplasm; intracellular part; membrane-bounded organelle; cell;	substrate-specific transporter activity; protein binding; protein transporter activity; binding; transporter activity;	K15043	KPNA2; importin subunit alpha-2	ko05164 Influenza A;	Importin-alpha, importin-beta-binding domain; Armadillo-like helical; Armadillo-type fold;
comp36654_c0_seq1	Ribosomal protein L30-like protein	12.704	32.8	4	0.954	0.250	cytosol	cellular protein metabolic process; biosynthetic process; primary metabolic process; cellular metabolic process; organic substance biosynthetic process; cellular biosynthetic process; organic substance metabolic process; metabolic process; cellular macromolecule biosynthetic process; cellular macromolecule metabolic process; gene expression; macromolecule metabolic process; protein metabolic proc…	ribosome; organelle; intracellular organelle; intracellular non-membrane-bounded organelle; cell part; intracellular; cytoplasm; macromolecular complex; intracellular part; cell; ribonucleoprotein complex; cytoplasmic part; non-membrane-bounded organelle;	structural constituent of ribosome; structural molecule activity;	K02908	RP-L30e; large subunit ribosomal protein L30e	ko03010 Ribosome;	50S ribosomal protein L30e-like; Ribosomal protein L7Ae/L30e/S12e/Gadd45;
comp36664_c0_seq1	Putative ribosomal protein S17e	15.369	41.5	4	0.951	0.351	cytosol	cellular protein metabolic process; biosynthetic process; primary metabolic process; cellular metabolic process; organic substance biosynthetic process; cellular biosynthetic process; organic substance metabolic process; metabolic process; cellular macromolecule biosynthetic process; cellular macromolecule metabolic process; gene expression; macromolecule metabolic process; protein metabolic proc…	ribosome; organelle; intracellular organelle; intracellular non-membrane-bounded organelle; cell part; intracellular; cytoplasm; macromolecular complex; intracellular part; cell; ribonucleoprotein complex; cytoplasmic part; non-membrane-bounded organelle;	structural constituent of ribosome; structural molecule activity;	K02962	RP-S17e; small subunit ribosomal protein S17e	ko03010 Ribosome;
comp36681_c0_seq1	ACYPI003501 protein	30.042	3.3	1	0.964	0.384	plasma membrane				K12586	RRP43; exosome complex component RRP43	ko03018 RNA degradation;	Exoribonuclease, phosphorolytic domain 2; Exoribonuclease, phosphorolytic domain 1; Ribosomal protein S5 domain 2-type fold; PNPase/RNase PH domain;
comp36682_c0_seq1	Ribosomal protein L34-like protein	14.736	22.4	4	1.072	0.258	cytosol	cellular protein metabolic process; biosynthetic process; primary metabolic process; cellular metabolic process; organic substance biosynthetic process; cellular biosynthetic process; organic substance metabolic process; metabolic process; cellular macromolecule biosynthetic process; cellular macromolecule metabolic process; gene expression; macromolecule metabolic process; protein metabolic proc…	ribosome; organelle; intracellular organelle; intracellular non-membrane-bounded organelle; cell part; intracellular; cytoplasm; macromolecular complex; intracellular part; cell; ribonucleoprotein complex; cytoplasmic part; non-membrane-bounded organelle;	structural constituent of ribosome; structural molecule activity;	K02915	RP-L34e; large subunit ribosomal protein L34e	ko03010 Ribosome;
comp36710_c0_seq1	ACYPI009520 protein	41.533	22.5	6	1.020	0.729	cytosol, nuclear	phosphorylation; cellular protein metabolic process; primary metabolic process; cellular metabolic process; phosphate-containing compound metabolic process; organic substance metabolic process; metabolic process; protein phosphorylation; phosphorus metabolic process; cellular macromolecule metabolic process; cellular protein modification process; protein metabolic process; macromolecule metabolic…		ATP binding; nucleoside phosphate binding; phosphotransferase activity, alcohol group as acceptor; nucleoside binding; ion binding; protein kinase activity; nucleotide binding; organic cyclic compound binding; heterocyclic compound binding; ribonucleoside binding; carbohydrate derivative binding; kinase activity; catalytic activity; ribonucleotide binding; binding; purine ribonucleoside binding; …	K03097	CSNK2A; casein kinase II subunit alpha [EC:2.7.11.1]	ko04139 Regulation of mitophagy - yeast; ko04712 Circadian rhythm - plant; ko05168 Herpes simplex infection; ko05169 Epstein-Barr virus infection; ko03008 Ribosome biogenesis in eukaryotes; ko04530 Tight junction; ko05162 Measles; ko04064 NF-kappa B signaling pathway; ko04520 Adherens junction; ko04310 Wnt signaling pathway;	Protein kinase domain; Protein kinase-like domain;
comp36715_c0_seq1	Unknown	11.004	8.2	1	1.119	0.054	extracellular
comp36717_c0_seq1	ACYPI008198 protein	36.438	2.2	1			nuclear				K14561	IMP4; U3 small nucleolar ribonucleoprotein protein IMP4	ko03008 Ribosome biogenesis in eukaryotes;	Brix domain; Anticodon-binding;
comp36728_c0_seq1	40S ribosomal protein S24	15.497	17.3	2	1.048	0.327	nuclear	cellular protein metabolic process; biosynthetic process; primary metabolic process; cellular metabolic process; organic substance biosynthetic process; cellular biosynthetic process; organic substance metabolic process; metabolic process; cellular macromolecule biosynthetic process; cellular macromolecule metabolic process; gene expression; macromolecule metabolic process; protein metabolic proc…	ribosome; organelle; intracellular organelle; intracellular non-membrane-bounded organelle; cell part; intracellular; cytoplasm; macromolecular complex; intracellular part; cell; ribonucleoprotein complex; cytoplasmic part; non-membrane-bounded organelle;	organic cyclic compound binding; heterocyclic compound binding; nucleoside phosphate binding; binding; nucleotide binding; structural molecule activity; structural constituent of ribosome; small molecule binding;	K02974	RP-S24e; small subunit ribosomal protein S24e	ko03010 Ribosome;	Ribosomal protein L23/L15e core domain; Nucleotide-binding alpha-beta plait domain;
comp36737_c0_seq1	ACYPI008983 protein	32.392	26.4	8	0.928	0.068	nuclear	rRNA metabolic process; ncRNA processing; cellular component biogenesis; ribonucleoprotein complex biogenesis; cellular aromatic compound metabolic process; ribosome biogenesis; organic cyclic compound metabolic process; nitrogen compound metabolic process; primary metabolic process; cellular metabolic process; organic substance metabolic process; RNA metabolic process; metabolic process; tRNA me…		organic cyclic compound binding; heterocyclic compound binding; RNA binding; methyltransferase activity; catalytic activity; binding; nucleic acid binding; transferase activity, transferring one-carbon groups; transferase activity;	K14563	NOP1; rRNA 2'-O-methyltransferase fibrillarin [EC:2.1.1.-]	ko03008 Ribosome biogenesis in eukaryotes;	S-adenosyl-L-methionine-dependent methyltransferase;
comp36738_c0_seq1	ACYPI007021 protein	17.048	44.8	4	0.931	0.378	mitochondria	nucleoside metabolic process; purine nucleoside metabolic process; purine ribonucleoside monophosphate metabolic process; nucleotide metabolic process; single-organism process; purine ribonucleoside biosynthetic process; nucleoside biosynthetic process; biosynthetic process; ribonucleoside monophosphate biosynthetic process; cellular metabolic process; phosphate-containing compound metabolic proc…	proton-transporting ATP synthase complex, catalytic core F(1); membrane; membrane part; cell part; intracellular; proton-transporting two-sector ATPase complex; macromolecular complex; proton-transporting two-sector ATPase complex, catalytic domain; intracellular part; protein complex; cell; proton-transporting ATP synthase complex;	active transmembrane transporter activity; ATPase activity, coupled to transmembrane movement of ions; ion transmembrane transporter activity; primary active transmembrane transporter activity; ATPase activity, coupled to transmembrane movement of ions, rotational mechanism; hydrolase activity, acting on acid anhydrides; substrate-specific transporter activity; monovalent inorganic cation transme…	K02134	ATPeF1D; F-type H+-transporting ATPase subunit delta	ko05010 Alzheimer's disease; ko00190 Oxidative phosphorylation; ko01100 Metabolic pathways; ko05016 Huntington's disease; ko05012 Parkinson's disease;	ATPase, F1 complex, delta/epsilon subunit, N-terminal; ATP synthase delta/epsilon subunit, C-terminal domain;
comp36741_c1_seq1	Fatty acid synthase 1	259.92	46.4	106	1.043	0.000	cytosol	single-organism process; biosynthetic process; metabolic process; oxidation-reduction process; single-organism metabolic process;		S-acyltransferase activity; enoyl-[acyl-carrier-protein] reductase (NADPH, B-specific) activity; oxidoreductase activity, acting on the CH-CH group of donors, NAD or NADP as acceptor; hydrolase activity; carbon-oxygen lyase activity; oxidoreductase activity, acting on CH-OH group of donors; acyl-[acyl-carrier-protein] hydrolase activity; oxidoreductase activity, acting on the CH-OH group of donor…	K00665	FASN; fatty acid synthase, animal type [EC:2.3.1.85]"	ko00061 Fatty acid biosynthesis; ko01212 Fatty acid metabolism; ko01100 Metabolic pathways; ko04152 AMPK signaling pathway; ko04910 Insulin signaling pathway;	Acyl transferase/acyl hydrolase/lysophospholipase; Polyketide synthase, dehydratase domain; Alcohol dehydrogenase, C-terminal; Polyketide synthase, beta-ketoacyl synthase domain; GroES-like; Polyketide synthase, enoylreductase domain; Polyketide synthase, ketoreductase domain; Malonyl-CoA ACP transacylase, ACP-binding; Ketoacyl-synthetase, C-terminal extension; Alpha/Beta hydrolase fold; Beta-ket…
comp36764_c0_seq1	ACYPI003349 protein	35.515	20.5	6	0.974	0.226	nuclear			organic cyclic compound binding; heterocyclic compound binding; nucleoside phosphate binding; binding; nucleic acid binding; nucleotide binding; small molecule binding;	K12893	SFRS4_5_6; splicing factor, arginine/serine-rich 4/5/6"	ko03040 Spliceosome; ko05168 Herpes simplex infection;	RNA recognition motif domain; Nucleotide-binding alpha-beta plait domain;
comp36783_c0_seq1	ACYPI001994 protein	32.686	5.5	1			mitochondria	cellular component biogenesis; cellular component organization; cellular macromolecular complex assembly; protein complex subunit organization; cellular component assembly; macromolecular complex assembly; proton-transporting ATP synthase complex assembly; protein complex biogenesis; protein complex assembly; proton-transporting two-sector ATPase complex assembly; proton-transporting ATP synthase…			K07556			Orthogonal Bundle domain in ATP12;
comp36797_c0_seq1	ACYPI56554 protein	32.472	27.9	8	0.984	0.615	mitochondria				K15637	PGAM5; serine/threonine-protein phosphatase PGAM5 [EC:3.1.3.16]	ko04668 TNF signaling pathway;
comp36798_c0_seq1	ACYPI004785 protein	22.891	12.4	2	0.888	0.823	mitochondria				K17424			Ribosomal protein/NADH dehydrogenase domain; Thioredoxin-like fold;
comp36833_c0_seq1	ACYPI002727 protein	13.497	10.4	1			cytosol				K20398	LAMTOR2; ragulator complex protein LAMTOR2	ko04150 mTOR signaling pathway;	Roadblock/LAMTOR2 domain;
comp36843_c0_seq1	ACYPI009424 protein	33.792	3.2	1	0.967	0.733	cytosol				K12199	VTA1; vacuolar protein sorting-associated protein VTA1	ko04144 Endocytosis;	Vacuolar protein sorting-associate protein Vta1/Callose synthase, N-terminal domain;
comp36844_c0_seq1	Putative RNA-dependent helicase p68 (Fragment)	69.422	6.2	1	0.821	0.021	nuclear			ATP binding; nucleoside phosphate binding; nucleoside binding; ion binding; nucleotide binding; organic cyclic compound binding; heterocyclic compound binding; ribonucleoside binding; carbohydrate derivative binding; ribonucleotide binding; binding; nucleic acid binding; purine ribonucleoside binding; anion binding; purine ribonucleotide binding; adenyl ribonucleotide binding; adenyl nucleotide b…	K12823	DDX5; ATP-dependent RNA helicase DDX5/DBP2 [EC:3.6.4.13]	ko05205 Proteoglycans in cancer; ko03040 Spliceosome; ko05202 Transcriptional misregulation in cancer;	DEAD/DEAH box helicase domain; RNA helicase, DEAD-box type, Q motif; Helicase superfamily 1/2, ATP-binding domain; P-loop containing nucleoside triphosphate hydrolase; Helicase, C-terminal;
comp36867_c0_seq1	ACYPI009534 protein	54.539	5.8	3			cytosol			protein binding; binding;	K12175			Winged helix-turn-helix DNA-binding domain; Proteasome component (PCI) domain; Tetratricopeptide-like helical domain;
comp36878_c0_seq1	ACYPI001347 protein	25.853	5.8	1			plasma membrane				K18157
comp36934_c0_seq1	Unknown	34.967	2.9	1	0.984	0.598	mitochondria	regulation of cellular process; single organism signaling; cellular response to stimulus; signal transduction; regulation of biological process; cell communication; single-organism cellular process; single-organism process; signaling; response to stimulus; cellular process; biological regulation;			K20641			Rho GTPase activation protein; Rho GTPase-activating protein domain;
comp36936_c0_seq1	Oxysterol-binding protein	30.282	3.7	1	1.076	0.587	nuclear							PH domain-like; Pleckstrin homology domain;
comp36957_c0_seq2	Cytochrome P450 CYP4-like protein 3 (Fragment)	14.755	15	1	1.299	0.027	cytosol	single-organism process; metabolic process; oxidation-reduction process; single-organism metabolic process;		organic cyclic compound binding; heterocyclic compound binding; heme binding; iron ion binding; transition metal ion binding; catalytic activity; binding; ion binding; cation binding; metal ion binding; oxidoreductase activity, acting on paired donors, with incorporation or reduction of molecular oxygen; tetrapyrrole binding; oxidoreductase activity;	K15001
comp36977_c0_seq1	ACYPI009551 protein	21.108	25	3	1.039	0.460	mitochondria				K17422
comp37000_c0_seq1	Unknown	13.375	51.9	6	1.093	0.197	extracellular
comp37007_c0_seq1	ACYPI008610 protein	10.221	61.1	5	1.134	0.021	extracellular				K17781			Tim10/DDP family zinc finger;
comp37047_c0_seq1	ACYPI006544 protein	19.155	28.8	4	1.002	0.867	cytosol			lipid binding; anion binding; binding; phosphatidylinositol binding; phospholipid binding; ion binding;	K17918	SNX3_12; sorting nexin-3/12	ko04144 Endocytosis;	Phox homologous domain;
comp37113_c0_seq1	ACYPI010191 protein	31.184	4.2	1	0.948	0.182	plasma membrane				K12589	RRP42; exosome complex component RRP42	ko03018 RNA degradation;	Exoribonuclease, phosphorolytic domain 2; Exoribonuclease, phosphorolytic domain 1; Ribosomal protein S5 domain 2-type fold; PNPase/RNase PH domain;
comp37128_c0_seq1	Signal recognition particle 9 kDa protein	9.4009	33.8	3	1.001	0.922	extracellular	establishment of protein localization to organelle; posttranscriptional regulation of gene expression; single-organism process; protein transport; establishment of localization; protein targeting; protein targeting to membrane; establishment of localization in cell; protein localization to endoplasmic reticulum; negative regulation of macromolecule biosynthetic process; protein localization to or…	cell part; intracellular; signal recognition particle; cytoplasm; macromolecular complex; intracellular part; ribonucleoprotein complex; cell; cytoplasmic part;	organic cyclic compound binding; heterocyclic compound binding; RNA binding; binding; 7S RNA binding; nucleic acid binding;	K03109	SRP9; signal recognition particle subunit SRP9	ko03060 Protein export;	Signal recognition particle, SRP9/SRP14 subunit;
comp37135_c0_seq4	Unknown	46.442	4.2	2	0.979	0.605	nuclear			enzyme regulator activity; molecular function regulator; enzyme activator activity; nucleoside-triphosphatase regulator activity; GTPase activator activity; GTPase regulator activity;	K15044	AGFG1; Arf-GAP domain and FG repeats-containing protein 1	ko05164 Influenza A;
comp37172_c0_seq1	Unknown	34.068	20.7	6	0.970	0.480	mitochondria	cellular protein metabolic process; biosynthetic process; primary metabolic process; cellular metabolic process; organic substance biosynthetic process; cellular biosynthetic process; organic substance metabolic process; metabolic process; cellular macromolecule biosynthetic process; cellular macromolecule metabolic process; gene expression; macromolecule metabolic process; protein metabolic proc…	ribosome; organelle; intracellular organelle; intracellular non-membrane-bounded organelle; cell part; intracellular; cytoplasm; macromolecular complex; intracellular part; cell; ribonucleoprotein complex; cytoplasmic part; non-membrane-bounded organelle;	structural constituent of ribosome; structural molecule activity;	K02926	RP-L4; large subunit ribosomal protein L4	ko03010 Ribosome;	Ribosomal protein L4 domain;
comp37235_c0_seq1	ACYPI001299 protein	18.54	13.2	2	0.954	0.363	cytosol				K04555	UBE2G2; ubiquitin-conjugating enzyme E2 G2 [EC:2.3.2.23]	ko04141 Protein processing in endoplasmic reticulum; ko04120 Ubiquitin mediated proteolysis; ko05012 Parkinson's disease;	Ubiquitin-conjugating enzyme/RWD-like; Ubiquitin-conjugating enzyme E2;
comp37250_c0_seq2	Unknown	58.536	16.2	6	0.938	0.199	extracellular	metabolic process; carbohydrate metabolic process; primary metabolic process; organic substance metabolic process;		cation binding; catalytic activity; binding; ion binding;	K01176	AMY; alpha-amylase [EC:3.2.1.1]	ko00500 Starch and sucrose metabolism; ko04973 Carbohydrate digestion and absorption; ko01100 Metabolic pathways;	Glycosyl hydrolase, all-beta; Alpha-amylase, C-terminal domain; Alpha-amylase/branching enzyme, C-terminal all beta; Glycoside hydrolase superfamily; Glycoside hydrolase, catalytic domain; Glycosyl hydrolase, family 13, catalytic domain;
comp37270_c0_seq1	Unknown	53.496	29.7	11	0.931	0.091	mitochondria				K17406
comp37307_c0_seq1	ACYPI004672 protein	31.15	45.6	9	0.975	0.617	cytosol	nitrogen compound metabolic process; metabolic process;		hydrolase activity; catalytic activity; hydrolase activity, acting on carbon-nitrogen (but not peptide) bonds;	K13566	NIT2; omega-amidase [EC:3.5.1.3]	ko00630 Glyoxylate and dicarboxylate metabolism;	Carbon-nitrogen hydrolase;
comp37313_c0_seq1	Unknown	58.305	3.5	2	0.945	0.070	mitochondria			nucleoside phosphate binding; nucleoside binding; ion binding; nucleotide binding; organic cyclic compound binding; heterocyclic compound binding; ribonucleoside binding; carbohydrate derivative binding; ribonucleotide binding; binding; purine ribonucleoside binding; anion binding; purine ribonucleotide binding; purine nucleoside binding; guanyl ribonucleotide binding; guanyl nucleotide binding; …				HflX-type guanine nucleotide-binding (G) domain; GTPase HflX, N-terminal; GTP binding domain; P-loop containing nucleoside triphosphate hydrolase;
comp37320_c0_seq1	ACYPI003270 protein	36.908	9	3	1.003	0.963	extracellular			protein binding; binding;	K16365			SGTA, homodimerisation domain; Tetratricopeptide-like helical domain; Tetratricopeptide repeat-containing domain;
comp37329_c0_seq1	Inosine triphosphate pyrophosphatase	21.402	31.2	5	1.071	0.288	cytosol	cellular aromatic compound metabolic process; organophosphate catabolic process; single-organism process; cellular metabolic process; phosphate-containing compound metabolic process; organic substance metabolic process; cellular nitrogen compound catabolic process; metabolic process; nucleoside phosphate catabolic process; heterocycle metabolic process; nucleobase-containing compound metabolic pr…		nucleoside-triphosphate diphosphatase activity; hydrolase activity, acting on acid anhydrides; hydrolase activity; pyrophosphatase activity; hydrolase activity, acting on acid anhydrides, in phosphorus-containing anhydrides; catalytic activity;	K01519	ITPA; inosine triphosphate pyrophosphatase [EC:3.6.1.-]	ko00230 Purine metabolism; ko00983 Drug metabolism - other enzymes; ko01100 Metabolic pathways;
comp37345_c0_seq1	Unknown	21.409	25.7	4	0.950	0.257	mitochondria			organic cyclic compound binding; heterocyclic compound binding; heme binding; tetrapyrrole binding; oxygen binding; binding;				Globin-like; Globin; Globin/Protoglobin;
comp37357_c0_seq1	Ubiquitin specific protease 14-like protein (Fragment)	56.179	22.1	8	0.993	0.634	nuclear	modification-dependent macromolecule catabolic process; protein modification by small protein removal; cellular macromolecule catabolic process; proteolysis involved in cellular protein catabolic process; cellular protein catabolic process; modification-dependent protein catabolic process; cellular protein metabolic process; ubiquitin-dependent protein catabolic process; protein modification by s…		hydrolase activity; protein binding; ubiquitinyl hydrolase activity; catalytic activity; binding;	K11843			Ubiquitin-related domain; Ubiquitin specific protease domain; Peptidase C19, ubiquitin carboxyl-terminal hydrolase; Ubiquitin domain;
comp37369_c0_seq2	Unknown	105.38	1.7	1			nuclear			organic cyclic compound binding; heterocyclic compound binding; RNA binding; binding; nucleic acid binding;	K20102			YTH domain;
comp37388_c0_seq2	Unknown	48.33	10.1	4	0.987	0.831	cytosol							Lunapark domain;
comp37393_c0_seq1	Unknown	12.386	6.2	1			extracellular
comp37400_c0_seq2	Unknown	8.3488	33.3	2			extracellular
comp37425_c0_seq1	Unknown	27.955	7.2	1	9.861	0.000	cytosol
comp37433_c0_seq1	Unknown	34.746	5.9	2	0.972	0.479	mitochondria	biosynthetic process; metabolic process;		transferase activity; catalytic activity;	K18163			Isoprenoid synthase domain;
comp37464_c0_seq1	ACYPI002304 protein	19.441	7.7	1	1.082	0.055	cytosol			protein binding; protein heterodimerization activity; binding; protein dimerization activity;				Transcription factor CBF/NF-Y/archaeal histone domain; Histone-fold;
comp37484_c0_seq1	Protein arginine N-methyltransferase	71.07	6.7	4	0.967	0.243	cytosol, nuclear	peptidyl-arginine methylation; cellular protein metabolic process; primary metabolic process; peptidyl-arginine modification; cellular metabolic process; methylation; organic substance metabolic process; peptidyl-amino acid modification; metabolic process; protein alkylation; peptidyl-arginine N-methylation; protein methylation; macromolecule methylation; cellular macromolecule metabolic process;…		transferase activity, transferring one-carbon groups; methyltransferase activity; catalytic activity; transferase activity;	K02516	PRMT5; type II protein arginine methyltransferase [EC:2.1.1.320]	ko04011 MAPK signaling pathway - yeast; ko03013 RNA transport; ko04111 Cell cycle - yeast;	S-adenosyl-L-methionine-dependent methyltransferase;
comp37486_c0_seq1	Unknown	40.642	18.2	6	1.062	0.110	cytosol	dicarboxylic acid metabolic process; sulfur amino acid biosynthetic process; organic acid biosynthetic process; branched-chain amino acid biosynthetic process; aspartate family amino acid metabolic process; single-organism process; biosynthetic process; organonitrogen compound biosynthetic process; cellular metabolic process; sulfur amino acid metabolic process; sulfur compound biosynthetic proce…	intracellular part; cell; cell part; intracellular; cytoplasm;	nucleoside phosphate binding; protein dimerization activity; oxidoreductase activity, acting on the aldehyde or oxo group of donors; protein binding; nucleotide binding; cofactor binding; aspartate-semialdehyde dehydrogenase activity; oxidoreductase activity; oxidoreductase activity, acting on the aldehyde or oxo group of donors, NAD or NADP as acceptor; heterocyclic compound binding; organic cyc…				Semialdehyde dehydrogenase, dimerisation domain; Semialdehyde dehydrogenase, NAD-binding; NAD(P)-binding domain;
comp37503_c0_seq1	Putative ribosomal protein S15A	14.69	37.7	1	0.910	0.165	cytosol	cellular protein metabolic process; biosynthetic process; primary metabolic process; cellular metabolic process; organic substance biosynthetic process; cellular biosynthetic process; organic substance metabolic process; metabolic process; cellular macromolecule biosynthetic process; cellular macromolecule metabolic process; gene expression; macromolecule metabolic process; protein metabolic proc…	ribosome; organelle; intracellular organelle; intracellular non-membrane-bounded organelle; cell part; intracellular; cytoplasm; macromolecular complex; intracellular part; cell; ribonucleoprotein complex; cytoplasmic part; non-membrane-bounded organelle;	structural constituent of ribosome; structural molecule activity;	K02957	RP-S15Ae; small subunit ribosomal protein S15Ae	ko03010 Ribosome;
comp37512_c0_seq1	ACYPI006036 protein	14.766	22.9	2	1.101	0.099	cytosol	transport; localization; establishment of localization;	cell; intracellular; cell part;					Nuclear transport factor 2; Nuclear transport factor 2, eukaryote; NTF2-like domain;
comp37537_c0_seq1	Proteasome subunit beta type	28.903	9.3	2	0.964	0.293	cytosol	proteolysis involved in cellular protein catabolic process; cellular macromolecule catabolic process; cellular protein catabolic process; cellular protein metabolic process; primary metabolic process; cellular metabolic process; organic substance metabolic process; organic substance catabolic process; metabolic process; protein catabolic process; macromolecule catabolic process; cellular macromol…	proteasome complex; cell part; intracellular; proteasome core complex; macromolecular complex; intracellular part; protein complex; cell;	endopeptidase activity; threonine-type endopeptidase activity; peptidase activity; threonine-type peptidase activity; catalytic activity; peptidase activity, acting on L-amino acid peptides; hydrolase activity;	K02736	PSMB4; 20S proteasome subunit beta 7 [EC:3.4.25.1]	ko03050 Proteasome;	Nucleophile aminohydrolases, N-terminal;
comp37552_c0_seq1	ACYPI005525 protein	55.014	13.3	5	0.902	0.017	cytoskeleton	metabolic process; protein modification by small protein conjugation; protein ubiquitination; cellular macromolecule metabolic process; cellular protein metabolic process; cellular protein modification process; macromolecule metabolic process; protein metabolic process; protein modification by small protein conjugation or removal; macromolecule modification; protein modification process; primary …		protein binding; ubiquitin-like protein transferase activity; catalytic activity; transferase activity; binding; ubiquitin-protein transferase activity;	K10599	PRPF19; pre-mRNA-processing factor 19 [EC:2.3.2.27]	ko03040 Spliceosome; ko04120 Ubiquitin mediated proteolysis;	U box domain; Zinc finger, RING/FYVE/PHD-type; WD40-repeat-containing domain; WD40/YVTN repeat-like-containing domain; Pre-mRNA-splicing factor 19;
comp37554_c0_seq1	Unknown	10.646	34.5	4	0.813	0.083	mitochondria	cellular protein metabolic process; biosynthetic process; primary metabolic process; cellular metabolic process; organic substance biosynthetic process; cellular biosynthetic process; organic substance metabolic process; metabolic process; cellular macromolecule biosynthetic process; cellular macromolecule metabolic process; gene expression; macromolecule metabolic process; protein metabolic proc…	ribosome; organelle; intracellular organelle; intracellular non-membrane-bounded organelle; cell part; intracellular; cytoplasm; macromolecular complex; intracellular part; cell; ribonucleoprotein complex; cytoplasmic part; non-membrane-bounded organelle;	structural constituent of ribosome; structural molecule activity;	K02970	RP-S21; small subunit ribosomal protein S21	ko03010 Ribosome;
comp37607_c0_seq1	Mitogen-activated protein kinase	47.636	20.4	8	1.017	0.444	cytosol	phosphorylation; cellular protein metabolic process; primary metabolic process; cellular metabolic process; phosphate-containing compound metabolic process; organic substance metabolic process; metabolic process; protein phosphorylation; phosphorus metabolic process; cellular macromolecule metabolic process; cellular protein modification process; protein metabolic process; macromolecule metabolic…		ATP binding; nucleoside phosphate binding; phosphotransferase activity, alcohol group as acceptor; nucleoside binding; ion binding; protein kinase activity; nucleotide binding; organic cyclic compound binding; heterocyclic compound binding; ribonucleoside binding; carbohydrate derivative binding; kinase activity; catalytic activity; ribonucleotide binding; binding; purine ribonucleoside binding; …	K03083	GSK3B; glycogen synthase kinase 3 beta [EC:2.7.11.26]	ko04711 Circadian rhythm - fly; ko04722 Neurotrophin signaling pathway; ko04390 Hippo signaling pathway; ko04151 PI3K-Akt signaling pathway; ko05200 Pathways in cancer; ko05217 Basal cell carcinoma; ko05210 Colorectal cancer; ko04916 Melanogenesis; ko04110 Cell cycle; ko04062 Chemokine signaling pathway; ko04932 Non-alcoholic fatty liver disease (NAFLD); ko05166 HTLV-I infection; ko04341 Hedgehog…	Protein kinase domain; Protein kinase-like domain;
comp37619_c0_seq1	ACYPI002217 protein	15.843	22.2	4	0.984	0.748	plasma membrane
comp37743_c0_seq2	Putative mitochondrial cytochrome c oxidase polypeptide Va	17.688	26.5	4	0.984	0.831	mitochondria		membrane; intracellular organelle; mitochondrial part; organelle membrane; organelle envelope; intracellular organelle part; cytoplasm; intracellular part; cell; organelle part; mitochondrion; mitochondrial envelope; intracellular membrane-bounded organelle; organelle; cell part; intracellular; envelope; organelle inner membrane; membrane-bounded organelle; mitochondrial inner membrane; mitochond…	ion transmembrane transporter activity; substrate-specific transporter activity; monovalent inorganic cation transmembrane transporter activity; oxidoreductase activity, acting on a heme group of donors, oxygen as acceptor; oxidoreductase activity, acting on a heme group of donors; hydrogen ion transmembrane transporter activity; heme-copper terminal oxidase activity; oxidoreductase activity; sub…	K02264	COX5A; cytochrome c oxidase subunit 5a	ko04260 Cardiac muscle contraction; ko05010 Alzheimer's disease; ko00190 Oxidative phosphorylation; ko01100 Metabolic pathways; ko05016 Huntington's disease; ko04932 Non-alcoholic fatty liver disease (NAFLD); ko05012 Parkinson's disease;
comp37759_c0_seq1	Unknown	62.13	4.1	2	1.085	0.258	cytosol			cation binding; metal ion binding; protein binding; calcium ion binding; binding; ion binding;	K20068			EH domain; EF-hand domain; EF-hand domain pair;
comp37768_c0_seq1	ACYPI007920 protein	20.94	18.9	3	0.981	0.538	mitochondria				K17407
comp37797_c0_seq1	Unknown	31.041	3.3	1			mitochondria	single-organism process; metabolic process; oxidation-reduction process; single-organism metabolic process;		nucleoside phosphate binding; ion binding; nucleotide binding; cofactor binding; oxidoreductase activity; heterocyclic compound binding; organic cyclic compound binding; carbohydrate derivative binding; ribonucleotide binding; catalytic activity; binding; anion binding; FMN binding; coenzyme binding; small molecule binding;				FMN-binding split barrel;
comp37799_c0_seq1	Unknown	16.115	11.1	1	0.890	0.280	extracellular
comp37804_c0_seq3	Unknown	62.531	7.2	4	0.923	0.083	nuclear	metabolic process; carbohydrate metabolic process; primary metabolic process; organic substance metabolic process;		magnesium ion binding; isomerase activity; phosphoacetylglucosamine mutase activity; catalytic activity; binding; intramolecular transferase activity, phosphotransferases; ion binding; metal ion binding; cation binding; intramolecular transferase activity;	K01836	PGM3; phosphoacetylglucosamine mutase [EC:5.4.2.3]	ko01130 Biosynthesis of antibiotics; ko01100 Metabolic pathways; ko00520 Amino sugar and nucleotide sugar metabolism;	Alpha-D-phosphohexomutase, C-terminal; Alpha-D-phosphohexomutase, alpha/beta/alpha domain III; Alpha-D-phosphohexomutase, alpha/beta/alpha I/II/III; Alpha-D-phosphohexomutase, alpha/beta/alpha domain I;
comp37899_c0_seq1	Unknown	14.245	19.1	2	1.026	0.405	extracellular			endopeptidase regulator activity; molecular function regulator; enzyme inhibitor activity; enzyme regulator activity; endopeptidase inhibitor activity; cysteine-type endopeptidase inhibitor activity; peptidase inhibitor activity; peptidase regulator activity;				Proteinase inhibitor I25, cystatin, conserved region; Cystatin domain;
comp38019_c0_seq2	Unknown	149.93	14.7	16	0.950	0.031	plasma membrane			nucleoside phosphate binding; ATP-dependent helicase activity; hydrolase activity, acting on acid anhydrides; hydrolase activity; ATPase activity; organic cyclic compound binding; heterocyclic compound binding; pyrophosphatase activity; catalytic activity; ribonucleotide binding; binding; purine ribonucleoside binding; anion binding; adenyl ribonucleotide binding; adenyl nucleotide binding; hydro…	K13184			Helicase-associated domain; DEAD/DEAH box helicase domain; Domain of unknown function DUF1605; Double-stranded RNA-binding domain; P-loop containing nucleoside triphosphate hydrolase; Helicase superfamily 1/2, ATP-binding domain; Helicase, C-terminal;
comp38194_c0_seq1	Unknown	12.807	10	1	1.605	0.000	extracellular
comp38491_c0_seq1	Amino acid transporter	59.981	5	2	0.979	0.756	plasma membrane				K15015	SLC32A; solute carrier family 32 (vesicular inhibitory amino acid transporter)	ko04721 Synaptic vesicle cycle; ko04727 GABAergic synapse; ko05032 Morphine addiction; ko05033 Nicotine addiction; ko04723 Retrograde endocannabinoid signaling;	Amino acid transporter, transmembrane domain;
comp38504_c0_seq2	Unknown	198.42	0.7	1	1.056	0.371	nuclear			binding;	K08267	RICTOR; rapamycin-insensitive companion of mTOR	ko04150 mTOR signaling pathway;	Rapamycin-insensitive companion of mTOR, domain 4; Armadillo-like helical; Rapamycin-insensitive companion of mTOR, N-terminal domain; Armadillo-type fold; Rapamycin-insensitive companion of mTOR, middle domain; Rapamycin-insensitive companion of mTOR, domain 5;
comp38513_c0_seq1	Unknown	39.188	15.8	6	0.950	0.316	cytoskeleton	metabolic process; catabolic process;		cation binding; metal ion binding; zinc ion binding; transition metal ion binding; binding; ion binding;	K07048			Metal-dependent hydrolase;
comp38625_c0_seq1	Unknown	10.687	13.5	1	1.387	0.041	cytosol				K11540	CAD; carbamoyl-phosphate synthase / aspartate carbamoyltransferase / dihydroorotase [EC:6.3.5.5 2.1.3.2 3.5.2.3]	ko01100 Metabolic pathways; ko00240 Pyrimidine metabolism; ko00630 Glyoxylate and dicarboxylate metabolism;	Carbamoyl-phosphate synthase, small subunit N-terminal domain;
comp38625_c1_seq3	Carbamoylphosphate synthetase (Fragment)	53.987	9	3	0.973	0.457	cytosol	nitrogen compound metabolic process; metabolic process;		ATP binding; nucleoside phosphate binding; nucleoside binding; ion binding; nucleotide binding; organic cyclic compound binding; heterocyclic compound binding; ribonucleoside binding; carbohydrate derivative binding; catalytic activity; ribonucleotide binding; binding; purine ribonucleoside binding; metal ion binding; cation binding; anion binding; purine ribonucleotide binding; adenyl ribonucleo…	K11540	CAD; carbamoyl-phosphate synthase / aspartate carbamoyltransferase / dihydroorotase [EC:6.3.5.5 2.1.3.2 3.5.2.3]	ko01100 Metabolic pathways; ko00240 Pyrimidine metabolism; ko00630 Glyoxylate and dicarboxylate metabolism;	Pre-ATP-grasp domain; Carbamoyl-phosphate synthetase, large subunit oligomerisation domain; ATP-grasp fold; Carbamoyl-phosphate synthetase large subunit-like, ATP-binding domain; Carbamoyl-phosphate synthase large subunit, CPSase domain; ATP-grasp fold, subdomain 2; ATP-grasp fold, subdomain 1;
comp386576_c0_seq1	Unknown	19.384	5.8	1			cytosol
comp38732_c0_seq1	GABA receptor (Fragment)	30.992	6.6	1	0.967	0.307	extracellular	transport; single-organism localization; ion transport; single-organism process; localization; establishment of localization; single-organism transport;	intrinsic component of membrane; membrane; integral component of membrane; membrane part;	signaling receptor activity; ion transmembrane transporter activity; passive transmembrane transporter activity; substrate-specific transporter activity; GABA-A receptor activity; transmembrane signaling receptor activity; signal transducer activity; channel activity; substrate-specific transmembrane transporter activity; molecular transducer activity; receptor activity; substrate-specific channe…	K05181	GABRB; gamma-aminobutyric acid receptor subunit beta	ko04080 Neuroactive ligand-receptor interaction; ko04727 GABAergic synapse; ko04726 Serotonergic synapse; ko05032 Morphine addiction; ko05033 Nicotine addiction; ko04723 Retrograde endocannabinoid signaling;	Neurotransmitter-gated ion-channel transmembrane domain;
comp39035_c0_seq1	RR2 cuticle protein 2	27.827	25.7	5	1.013	0.761	extracellular			structural constituent of cuticle; structural molecule activity;
comp391135_c0_seq1	ACYPI000455 protein	8.8994	22.2	2	1.035	0.391	cytosol	cellular protein metabolic process; biosynthetic process; primary metabolic process; cellular metabolic process; organic substance biosynthetic process; cellular biosynthetic process; organic substance metabolic process; metabolic process; cellular macromolecule biosynthetic process; cellular macromolecule metabolic process; gene expression; macromolecule metabolic process; protein metabolic proc…	ribosome; organelle; intracellular organelle; intracellular non-membrane-bounded organelle; cell part; intracellular; cytoplasm; macromolecular complex; intracellular part; cell; ribonucleoprotein complex; cytoplasmic part; non-membrane-bounded organelle;	structural constituent of ribosome; structural molecule activity;	K02894	RP-L23e; large subunit ribosomal protein L23e	ko03010 Ribosome;
comp39116_c1_seq1	AP complex subunit beta	93.749	6	5	0.885	0.001	cytosol	intracellular transport; vesicle-mediated transport; organic substance transport; protein transport; cellular localization; establishment of localization; transport; establishment of protein localization; cellular macromolecule localization; establishment of localization in cell; intracellular protein transport; localization; cellular protein localization; macromolecule localization; protein loca…	intracellular organelle; membrane; AP-type membrane coat adaptor complex; coated membrane; cytoplasm; endomembrane system; macromolecular complex; intracellular part; cell; organelle; intracellular membrane-bounded organelle; intracellular; cell part; membrane part; clathrin adaptor complex; clathrin coat; membrane coat; membrane-bounded organelle; Golgi apparatus; protein complex; cytoplasmic pa…	substrate-specific transporter activity; protein transporter activity; binding; transporter activity;	K12391	AP1G1; AP-1 complex subunit gamma-1	ko04142 Lysosome;	Clathrin adaptor, alpha/beta/gamma-adaptin, appendage, Ig-like subdomain; Armadillo-like helical; Armadillo-type fold; Clathrin adaptor, gamma-adaptin, appendage; Clathrin/coatomer adaptor, adaptin-like, N-terminal; Coatomer/clathrin adaptor appendage, Ig-like subdomain;
comp39135_c0_seq4	Unknown	127.16	1.2	1			nuclear				K17589	RB1CC1; RB1-inducible coiled-coil protein 1	ko04211 Longevity regulating pathway;	Ubiquitin-related domain;
comp39139_c0_seq1	Unknown	70.922	25.9	12	0.996	0.829	extracellular
comp39322_c0_seq2	Unknown	16.58	11.6	1			cytosol
comp39334_c0_seq1	Unknown	16.429	10.5	1			mitochondria
comp39394_c0_seq2	ACYPI009098 protein	138.4	6.2	7	0.911	0.034	cytosol			binding;	K06671	STAG1_2; cohesin complex subunit SA-1/2	ko04113 Meiosis - yeast; ko04110 Cell cycle; ko04111 Cell cycle - yeast;	Armadillo-type fold; Stromalin conservative domain; STAG;
comp39450_c1_seq1	Unknown	55.586	1.6	1	1.032	0.570	plasma membrane
comp39569_c0_seq1	ACYPI006175 protein	7.5129	22.9	1	0.969	0.588	extracellular			structural constituent of cuticle; structural molecule activity;
comp39571_c0_seq1	Unknown	13.439	8.5	1			extracellular				K12669	OST3; oligosaccharyltransferase complex subunit gamma	ko04141 Protein processing in endoplasmic reticulum; ko00513 Various types of N-glycan biosynthesis; ko01100 Metabolic pathways; ko00510 N-Glycan biosynthesis;	Thioredoxin-like fold;
comp39598_c0_seq1	ACYPI000776 protein	22.757	40.9	7	0.981	0.603	mitochondria	regulation of cellular process; single organism signaling; cellular response to stimulus; signal transduction; regulation of biological process; cell communication; intracellular signal transduction; single-organism cellular process; single-organism process; small GTPase mediated signal transduction; signaling; response to stimulus; cellular process; biological regulation;	membrane;	nucleoside phosphate binding; nucleoside binding; ion binding; nucleotide binding; organic cyclic compound binding; heterocyclic compound binding; ribonucleoside binding; carbohydrate derivative binding; ribonucleotide binding; binding; purine ribonucleoside binding; anion binding; purine ribonucleotide binding; purine nucleoside binding; guanyl ribonucleotide binding; guanyl nucleotide binding; …	K07830	RRAS2; Ras-related protein R-Ras2	ko05205 Proteoglycans in cancer; ko04810 Regulation of actin cytoskeleton; ko05166 HTLV-I infection; ko04530 Tight junction; ko04024 cAMP signaling pathway; ko04010 MAPK signaling pathway; ko04014 Ras signaling pathway; ko04072 Phospholipase D signaling pathway;	Small GTP-binding protein domain; P-loop containing nucleoside triphosphate hydrolase;
comp39694_c0_seq1	ACYPI003297 protein	24.093	5.7	1			nuclear							High mobility group box domain;
comp39736_c0_seq1	Unknown	52.877	26.3	10	1.106	0.023	endoplasmic reticulum
comp39793_c0_seq1	ACYPI000810 protein	16.084	16.3	2	0.920	0.141	cytosol, nuclear	nucleoside metabolic process; pyrimidine nucleoside catabolic process; cellular aromatic compound metabolic process; single-organism process; cellular metabolic process; organic substance metabolic process; cellular nitrogen compound catabolic process; ribonucleoside catabolic process; metabolic process; heterocycle metabolic process; pyrimidine nucleoside metabolic process; nucleobase-containing…		hydrolase activity, acting on carbon-nitrogen (but not peptide) bonds, in cyclic amidines; cytidine deaminase activity; transition metal ion binding; catalytic activity; binding; ion binding; cation binding; deaminase activity; metal ion binding; hydrolase activity; zinc ion binding; hydrolase activity, acting on carbon-nitrogen (but not peptide) bonds;	K01489	cdd; cytidine deaminase [EC:3.5.4.5]	ko00983 Drug metabolism - other enzymes; ko01100 Metabolic pathways; ko00240 Pyrimidine metabolism;	Cytidine deaminase-like; Cytidine and deoxycytidylate deaminases, zinc-binding;
comp39801_c0_seq1	Unknown	21.128	10.2	2	1.068	0.547	cytosol
comp39810_c0_seq1	ACYPI004192 protein	38.635	3.4	1			cytosol			protein binding; binding;	K14793			WD40-repeat-containing domain; WD40/YVTN repeat-like-containing domain;
comp39820_c0_seq4	Unknown	13.982	9.8	1	1.043	0.517	cytosol			hydrolase activity; carboxylic ester hydrolase activity; catalytic activity; aminoacyl-tRNA hydrolase activity; hydrolase activity, acting on ester bonds;				Peptidyl-tRNA hydrolase II domain;
comp39844_c0_seq1	Putative calmodulin	36.751	43.4	15	0.998	0.921	cytosol			cation binding; metal ion binding; calcium ion binding; binding; ion binding;				EF-hand domain; EF-hand domain pair;
comp39854_c0_seq1	Unknown	58.991	4.9	2	0.959	0.392	nuclear		organelle; intracellular membrane-bounded organelle; intracellular organelle; nucleus; cell part; intracellular; intracellular part; membrane-bounded organelle; cell;	organic cyclic compound binding; heterocyclic compound binding; DNA binding; binding; nucleic acid binding;	K09272			Domain of unknown function DUF1747; PH domain-like; SSRP1 domain;
comp39878_c0_seq1	ACYPI000566 protein	29.979	19.2	5	1.063	0.167	cytoskeleton	intracellular transport; cellular component organization; establishment of protein localization to organelle; mitochondrial transport; single-organism process; protein transport; establishment of localization; protein targeting; establishment of localization in cell; single-organism localization; mitochondrion organization; intracellular protein transport; protein targeting to mitochondrion; sing…	membrane; intracellular organelle; outer membrane; mitochondrial part; bounding membrane of organelle; organelle membrane; mitochondrial outer membrane; cytoplasm; intracellular organelle part; organelle envelope; intracellular part; cell; organelle part; mitochondrion; organelle; mitochondrial envelope; intracellular membrane-bounded organelle; intracellular; cell part; envelope; organelle outer…		K17776			Glutathione S-transferase, C-terminal-like; Mitochondrial outer membrane transport complex Sam37/metaxin, N-terminal domain; Metaxin, glutathione S-transferase domain;
comp39883_c0_seq1	ACYPI008214 protein	60.367	12.5	5	1.069	0.193	cytosol	protein prenylation; metabolic process; cellular macromolecule metabolic process; cellular protein metabolic process; cellular protein modification process; macromolecule metabolic process; protein metabolic process; protein modification process; macromolecule modification; primary metabolic process; cellular metabolic process; cellular process; prenylation; organic substance metabolic process;		transferase activity, transferring alkyl or aryl (other than methyl) groups; prenyltransferase activity; catalytic activity; transferase activity; protein prenyltransferase activity;	K14050			Leucine-rich repeat domain, L domain-like;
comp39889_c0_seq1	Unknown	60.69	1.7	1	0.958	0.236	endoplasmic reticulum							Immunoglobulin-like fold; Immunoglobulin E-set;
comp39934_c0_seq2	Protein-L-isoaspartate O-methyltransferase	27.481	6.7	2	1.057	0.544	endoplasmic reticulum	metabolic process; cellular macromolecule metabolic process; cellular protein metabolic process; cellular protein modification process; macromolecule metabolic process; protein metabolic process; primary metabolic process; macromolecule modification; protein modification process; cellular metabolic process; cellular process; organic substance metabolic process;		S-adenosylmethionine-dependent methyltransferase activity; methyltransferase activity; protein-L-isoaspartate (D-aspartate) O-methyltransferase activity; protein methyltransferase activity; carboxyl-O-methyltransferase activity; catalytic activity; protein carboxyl O-methyltransferase activity; transferase activity, transferring one-carbon groups; O-methyltransferase activity; transferase activit…	K00573			S-adenosyl-L-methionine-dependent methyltransferase;
comp39944_c0_seq1	Unknown	100.78	3.7	3	1.079	0.157	plasma membrane							Peptidase M28;
comp39948_c0_seq2	ACYPI000572 protein	32.051	7.8	2	0.886	0.147	nuclear		organelle; intracellular membrane-bounded organelle; intracellular organelle; nucleus; cell part; intracellular; intracellular part; membrane-bounded organelle; cell;	organic cyclic compound binding; heterocyclic compound binding; transition metal ion binding; binding; nucleic acid binding; ion binding; metal ion binding; cation binding; zinc ion binding;	K12826	SF3A2; splicing factor 3A subunit 2	ko03040 Spliceosome;	Zinc finger, U1-type; Zinc finger, C2H2-type matrin; SF3A2 domain;
comp39957_c0_seq1	Glycine cleavage system H protein	18.807	24.6	3	0.967	0.182	mitochondria	alpha-amino acid catabolic process; single-organism catabolic process; small molecule metabolic process; single-organism cellular process; glycine decarboxylation via glycine cleavage system; nitrogen compound metabolic process; single-organism process; small molecule catabolic process; primary metabolic process; alpha-amino acid metabolic process; glycine metabolic process; cellular metabolic pr…	glycine cleavage complex; catalytic complex; cell part; intracellular; oxidoreductase complex; cytoplasm; macromolecular complex; intracellular part; cell; protein complex; cytoplasmic part;		K02437	gcvH; glycine cleavage system H protein	ko05231 Choline metabolism in cancer; ko01130 Biosynthesis of antibiotics; ko01110 Biosynthesis of secondary metabolites; ko01100 Metabolic pathways; ko00630 Glyoxylate and dicarboxylate metabolism;	Single hybrid motif; Biotin/lipoyl attachment;
comp39986_c0_seq1	Unknown	95.859	0.9	1	1.111	0.200	nuclear
comp40000_c0_seq4	Unknown	104.91	1	1			cytosol				K08052	NF1; neurofibromin 1	ko01521 EGFR tyrosine kinase inhibitor resistance; ko04014 Ras signaling pathway; ko04010 MAPK signaling pathway;
comp40004_c0_seq1	ACYPI007982 protein	31.253	34.5	8	1.093	0.004	mitochondria				K17725	ETHE1; sulfur dioxygenase [EC:1.13.11.18]	ko00920 Sulfur metabolism;	Metallo-beta-lactamase;
comp40048_c0_seq1	ACYPI002026 protein	34.502	8.2	2	0.933	0.141	cytosol, nuclear				K17885			Mitochondrial carrier domain;
comp40056_c0_seq1	Unknown	59.396	17.7	9	0.927	0.049	mitochondria	phosphorylation; cellular protein metabolic process; primary metabolic process; cellular metabolic process; phosphate-containing compound metabolic process; organic substance metabolic process; metabolic process; protein phosphorylation; phosphorus metabolic process; cellular macromolecule metabolic process; cellular protein modification process; protein metabolic process; macromolecule metabolic…		ATP binding; nucleoside phosphate binding; phosphotransferase activity, alcohol group as acceptor; nucleoside binding; ion binding; protein kinase activity; nucleotide binding; organic cyclic compound binding; heterocyclic compound binding; ribonucleoside binding; carbohydrate derivative binding; kinase activity; catalytic activity; ribonucleotide binding; binding; purine ribonucleoside binding; …	K08869			UbiB domain; Protein kinase domain; Protein kinase-like domain;
comp40101_c1_seq2	ACYPI005538 protein	20.416	5.6	1	0.779	0.087	nuclear			organic cyclic compound binding; heterocyclic compound binding; nucleoside phosphate binding; transition metal ion binding; binding; nucleic acid binding; ion binding; metal ion binding; cation binding; nucleotide binding; zinc ion binding; small molecule binding;	K12896	SFRS7; splicing factor, arginine/serine-rich 7"	ko03040 Spliceosome; ko05168 Herpes simplex infection;	RNA recognition motif domain; Nucleotide-binding alpha-beta plait domain; Zinc finger, CCHC-type;
comp40147_c0_seq1	ACYPI003710 protein	19.446	72.9	8	1.014	0.482	cytosol			cation binding; metal ion binding; calcium ion binding; binding; ion binding;	K06268	PPP3R; serine/threonine-protein phosphatase 2B regulatory subunit	ko04650 Natural killer cell mediated cytotoxicity; ko04370 VEGF signaling pathway; ko04020 Calcium signaling pathway; ko04380 Osteoclast differentiation; ko04724 Glutamatergic synapse; ko04114 Oocyte meiosis; ko04360 Axon guidance; ko05010 Alzheimer's disease; ko04921 Oxytocin signaling pathway; ko04922 Glucagon signaling pathway; ko04720 Long-term potentiation; ko04660 T cell receptor signaling …	EF-hand domain; EF-hand domain pair;
comp40177_c0_seq2	Vasa-like protein (Fragment)	212.11	0.7	2	0.940	0.323	extracellular			ATP binding; nucleoside phosphate binding; nucleoside binding; ion binding; nucleotide binding; organic cyclic compound binding; heterocyclic compound binding; ribonucleoside binding; carbohydrate derivative binding; ribonucleotide binding; binding; nucleic acid binding; purine ribonucleoside binding; anion binding; purine ribonucleotide binding; adenyl ribonucleotide binding; adenyl nucleotide b…	K18409			DEAD/DEAH box helicase domain; CS domain; RNA helicase, DEAD-box type, Q motif; Helicase superfamily 1/2, ATP-binding domain; P-loop containing nucleoside triphosphate hydrolase; Tudor domain; HSP20-like chaperone;
comp40219_c1_seq1	Sucrase	69.576	4.5	1			peroxisome	metabolic process; carbohydrate metabolic process; primary metabolic process; organic substance metabolic process;		catalytic activity;	K01187	malZ; alpha-glucosidase [EC:3.2.1.20]	ko00500 Starch and sucrose metabolism; ko00052 Galactose metabolism; ko01100 Metabolic pathways;	Glycosyl hydrolase, all-beta; Glycoside hydrolase superfamily; Glycoside hydrolase, catalytic domain; Glycosyl hydrolase, family 13, catalytic domain;
comp40254_c0_seq1	Unknown	10.139	12.5	1			extracellular
comp40272_c0_seq1	ACYPI001864 protein	14.231	5.5	1	1.072	0.159	cytosol	cellular component organization; single-organism organelle organization; actin cytoskeleton organization; protein complex subunit organization; organelle organization; actin filament-based process; single-organism cellular process; actin filament organization; single-organism process; cytoskeleton organization; cellular process; macromolecular complex subunit organization; cellular component orga…		actin binding; protein binding; cytoskeletal protein binding; actin monomer binding; binding;
comp40342_c0_seq1	Unknown	23.24	13.1	2	0.976	0.696	cytosol							Galactose-binding domain-like; PITH domain;
comp40344_c0_seq4	Unknown	105.91	2.3	2	1.061	0.297	nuclear	RNA processing; cellular aromatic compound metabolic process; organic cyclic compound metabolic process; nitrogen compound metabolic process; primary metabolic process; cellular metabolic process; organic substance metabolic process; mRNA processing; RNA metabolic process; metabolic process; nucleic acid metabolic process; heterocycle metabolic process; nucleobase-containing compound metabolic pr…		organic cyclic compound binding; heterocyclic compound binding; nucleoside phosphate binding; binding; nucleic acid binding; ion binding; cation binding; metal ion binding; nucleotide binding; small molecule binding;	K13192			Zinc finger, CCCH-type; RNA recognition motif domain; Nucleotide-binding alpha-beta plait domain; PWI domain;
comp40391_c0_seq1	Ribosome biogenesis protein WDR12 homolog	47.783	8.6	4			cytosol	cellular component biogenesis; ribosome biogenesis; ribonucleoprotein complex biogenesis; cellular component organization or biogenesis;		protein binding; binding;	K14863			WD40-repeat-containing domain; NLE; WD40/YVTN repeat-like-containing domain;
comp40405_c0_seq1	ACYPI003269 protein	67.919	9.5	4	0.985	0.701	cytosol	cellular response to stress; DNA replication; cellular aromatic compound metabolic process; DNA metabolic process; single-organism process; biosynthetic process; response to stimulus; cellular metabolic process; organic substance metabolic process; metabolic process; heterocycle metabolic process; nucleobase-containing compound metabolic process; cellular nitrogen compound metabolic process; macr…	organelle; intracellular membrane-bounded organelle; intracellular organelle; nucleus; cell part; intracellular; intracellular part; membrane-bounded organelle; cell;	organic cyclic compound binding; heterocyclic compound binding; DNA binding; binding; nucleic acid binding;	K07466	RFA1; replication factor A1	ko03430 Mismatch repair; ko03460 Fanconi anemia pathway; ko03440 Homologous recombination; ko03030 DNA replication; ko03420 Nucleotide excision repair;	Replication protein A, OB domain; Nucleic acid-binding, OB-fold; OB-fold nucleic acid binding domain, AA-tRNA synthetase-type; Replication factor A, C-terminal; Replication factor-A protein 1, N-terminal;
comp40427_c0_seq1	Unknown	43.283	6.8	3	1.034	0.457	nuclear
comp40492_c0_seq1	Unknown	64.121	3.4	2	0.939	0.482	cytosol	cellular protein metabolic process; biosynthetic process; primary metabolic process; organic substance biosynthetic process; cellular metabolic process; cellular biosynthetic process; organic substance metabolic process; metabolic process; cellular macromolecule biosynthetic process; translational initiation; cellular macromolecule metabolic process; gene expression; macromolecule metabolic proce…		organic cyclic compound binding; heterocyclic compound binding; RNA binding; translation factor activity, nucleic acid binding; binding; nucleic acid binding; translation initiation factor activity;	K15027			PUA-like domain; Translation initiation factor SUI1; PUA domain; Uncharacterised domain CHP00451;
comp40528_c0_seq1	ACYPI000687 protein	29.357	4	1	1.046	0.640	plasma membrane
comp40576_c0_seq5	Unknown	64.357	33.5	20	1.107	0.002	cytoskeleton			organic cyclic compound binding; heterocyclic compound binding; RNA binding; nucleoside phosphate binding; binding; nucleic acid binding; nucleotide binding; small molecule binding;	K17391	IGF2BP1; insulin-like growth factor 2 mRNA-binding protein 1	ko05206 MicroRNAs in cancer;	K Homology domain; RNA recognition motif domain; K Homology domain, type 1; Nucleotide-binding alpha-beta plait domain;
comp40582_c0_seq1	ACYPI000776 protein	21.206	23.9	4	0.976	0.423	cytosol	regulation of cellular process; single organism signaling; cellular response to stimulus; signal transduction; regulation of biological process; cell communication; intracellular signal transduction; single-organism cellular process; single-organism process; small GTPase mediated signal transduction; signaling; response to stimulus; cellular process; biological regulation;	membrane;	nucleoside phosphate binding; nucleoside binding; ion binding; nucleotide binding; organic cyclic compound binding; heterocyclic compound binding; ribonucleoside binding; carbohydrate derivative binding; ribonucleotide binding; binding; purine ribonucleoside binding; anion binding; purine ribonucleotide binding; purine nucleoside binding; guanyl ribonucleotide binding; guanyl nucleotide binding; …	K07827	KRAS; GTPase KRas	ko04726 Serotonergic synapse; ko04912 GnRH signaling pathway; ko04722 Neurotrophin signaling pathway; ko04650 Natural killer cell mediated cytotoxicity; ko04810 Regulation of actin cytoskeleton; ko05219 Bladder cancer; ko04320 Dorso-ventral axis formation; ko04151 PI3K-Akt signaling pathway; ko04914 Progesterone-mediated oocyte maturation; ko05220 Chronic myeloid leukemia; ko05231 Choline metabol…	Small GTP-binding protein domain; P-loop containing nucleoside triphosphate hydrolase;
comp40591_c0_seq1	Putative tubulin beta-1 chain (Fragment)	27.16	48.5	1			cytosol	single-organism cellular process; single-organism process; microtubule-based process; cellular process;	intracellular organelle; microtubule; intracellular non-membrane-bounded organelle; cytoskeletal part; intracellular organelle part; macromolecular complex; intracellular part; cell; organelle part; non-membrane-bounded organelle; organelle; cytoskeleton; microtubule cytoskeleton; cell part; intracellular; protein complex;	nucleoside phosphate binding; nucleoside binding; ion binding; hydrolase activity, acting on acid anhydrides; hydrolase activity; nucleotide binding; nucleoside-triphosphatase activity; organic cyclic compound binding; heterocyclic compound binding; ribonucleoside binding; carbohydrate derivative binding; pyrophosphatase activity; catalytic activity; structural constituent of cytoskeleton; ribonu…	K07375	TUBB; tubulin beta	ko04145 Phagosome; ko05130 Pathogenic Escherichia coli infection; ko04540 Gap junction;	Tubulin/FtsZ, GTPase domain; Tubulin, C-terminal; Tubulin/FtsZ, C-terminal; Tubulin/FtsZ, 2-layer sandwich domain;
comp40606_c0_seq1	Unknown	84.874	5.8	5	0.937	0.404	nuclear				K05731	TIAM1; T-lymphoma invasion and metastasis-inducing protein 1	ko05205 Proteoglycans in cancer; ko04062 Chemokine signaling pathway; ko04810 Regulation of actin cytoskeleton; ko04024 cAMP signaling pathway; ko04015 Rap1 signaling pathway; ko04014 Ras signaling pathway;	PH domain-like; WH1/EVH1 domain;
comp40616_c0_seq1	Unknown	58.229	1.9	1			plasma membrane	transport; transmembrane transport; single-organism localization; single-organism cellular process; single-organism process; localization; cellular process; single-organism transport; establishment of localization;	intrinsic component of membrane; membrane; integral component of membrane; membrane part;					Major facilitator superfamily domain;
comp40623_c0_seq1	ACYPI004093 protein	35.156	49.1	13	1.021	0.278	extracellular	glucosamine-containing compound metabolic process; metabolic process; chitin metabolic process; carbohydrate derivative metabolic process; nitrogen compound metabolic process; amino sugar metabolic process; macromolecule metabolic process; aminoglycan metabolic process; organonitrogen compound metabolic process; organic substance metabolic process;	extracellular region;	chitin binding; carbohydrate derivative binding; binding;				Chitin binding domain;
comp40801_c0_seq1	Putative tropomyosin	32.574	22.5	1	1.068	0.235	cytosol				K10374	TPM2; tropomyosin 2	ko04260 Cardiac muscle contraction; ko04261 Adrenergic signaling in cardiomyocytes; ko05414 Dilated cardiomyopathy; ko05410 Hypertrophic cardiomyopathy (HCM);
comp40812_c0_seq1	Chemosensory protein 3	15.606	29.7	3	1.139	0.052	extracellular
comp40827_c1_seq2	Acetyl-coenzyme A synthetase	79.765	18.9	11	0.950	0.259	plasma membrane	metabolic process;		catalytic activity;	K08745	SLC27A1_4; solute carrier family 27 (fatty acid transporter), member 1/4 [EC:6.2.1.-]"	ko03320 PPAR signaling pathway; ko04931 Insulin resistance;	AMP-binding enzyme C-terminal domain; AMP-dependent synthetase/ligase;
comp40837_c0_seq1	ACYPI000248 protein	30.848	51.6	16	0.999	0.957	cytosol	regulation of transport; regulation of anion transport; regulation of ion transport; single-organism cellular process; single-organism process; establishment of localization; transport; anion transport; transmembrane transport; regulation of biological process; single-organism localization; ion transport; regulation of localization; localization; cellular process; biological regulation; single-or…	membrane; intracellular organelle; outer membrane; mitochondrial part; bounding membrane of organelle; organelle membrane; mitochondrial outer membrane; cytoplasm; intracellular organelle part; organelle envelope; intracellular part; cell; organelle part; mitochondrion; organelle; mitochondrial envelope; intracellular membrane-bounded organelle; intracellular; cell part; envelope; organelle outer…	ion transmembrane transporter activity; passive transmembrane transporter activity; anion channel activity; substrate-specific transporter activity; channel activity; substrate-specific transmembrane transporter activity; voltage-gated ion channel activity; voltage-gated anion channel activity; substrate-specific channel activity; ion channel activity; gated channel activity; voltage-gated channe…	K15040	VDAC2; voltage-dependent anion channel protein 2	ko04022 cGMP-PKG signaling pathway; ko04020 Calcium signaling pathway; ko05016 Huntington's disease; ko05166 HTLV-I infection; ko05012 Parkinson's disease;	Porin domain;
comp40860_c0_seq1	Putative ribosomal protein S23e	16.444	15.6	3	1.011	0.887	cytosol	cellular protein metabolic process; biosynthetic process; primary metabolic process; cellular metabolic process; organic substance biosynthetic process; cellular biosynthetic process; organic substance metabolic process; metabolic process; cellular macromolecule biosynthetic process; cellular macromolecule metabolic process; gene expression; macromolecule metabolic process; protein metabolic proc…	ribosome; intracellular organelle; intracellular non-membrane-bounded organelle; small ribosomal subunit; intracellular organelle part; cytoplasm; macromolecular complex; intracellular part; cell; organelle part; non-membrane-bounded organelle; organelle; ribosomal subunit; intracellular; cell part; ribonucleoprotein complex; cytoplasmic part;	structural constituent of ribosome; structural molecule activity;	K02973	RP-S23e; small subunit ribosomal protein S23e	ko03010 Ribosome;	Nucleic acid-binding, OB-fold;
comp40869_c0_seq1	Proteasome subunit alpha type	27.21	50.4	11	1.000	1.000	cytosol	modification-dependent macromolecule catabolic process; cellular macromolecule catabolic process; proteolysis involved in cellular protein catabolic process; cellular protein catabolic process; modification-dependent protein catabolic process; cellular protein metabolic process; ubiquitin-dependent protein catabolic process; primary metabolic process; cellular metabolic process; organic substance…	proteasome core complex, alpha-subunit complex; proteasome complex; cell part; intracellular; proteasome core complex; macromolecular complex; intracellular part; cell; protein complex;	endopeptidase activity; threonine-type endopeptidase activity; peptidase activity; threonine-type peptidase activity; catalytic activity; peptidase activity, acting on L-amino acid peptides; hydrolase activity;	K02730	PSMA6; 20S proteasome subunit alpha 1 [EC:3.4.25.1]	ko03050 Proteasome;	Nucleophile aminohydrolases, N-terminal; Proteasome alpha-subunit, N-terminal domain;
comp40870_c0_seq1	ACYPI001186 protein	34.656	23.8	5	0.988	0.695	cytosol			protein binding; binding;	K03030	PSMD14; 26S proteasome regulatory subunit N11	ko05169 Epstein-Barr virus infection; ko03050 Proteasome;	JAB1/MPN/MOV34 metalloenzyme domain; Rpn11/EIF3F, C-terminal;
comp40883_c0_seq1	ACYPI003819 protein	35.6	19.3	7	0.932	0.120	extracellular				K10251	HSD17B12; 17beta-estradiol 17-dehydrogenase / very-long-chain 3-oxoacyl-CoA reductase [EC:1.1.1.62 1.1.1.330]	ko01110 Biosynthesis of secondary metabolites; ko01212 Fatty acid metabolism; ko01100 Metabolic pathways; ko00062 Fatty acid elongation; ko00140 Steroid hormone biosynthesis; ko01040 Biosynthesis of unsaturated fatty acids;	NAD(P)-binding domain;
comp40888_c0_seq1	Proteasome subunit beta type	25.856	28.5	8	0.983	0.642	cytosol	proteolysis involved in cellular protein catabolic process; cellular macromolecule catabolic process; cellular protein catabolic process; cellular protein metabolic process; primary metabolic process; cellular metabolic process; organic substance metabolic process; organic substance catabolic process; metabolic process; protein catabolic process; macromolecule catabolic process; cellular macromol…	proteasome complex; cell part; intracellular; proteasome core complex; macromolecular complex; intracellular part; protein complex; cell;	endopeptidase activity; threonine-type endopeptidase activity; peptidase activity; threonine-type peptidase activity; catalytic activity; peptidase activity, acting on L-amino acid peptides; hydrolase activity;	K02738	PSMB6; 20S proteasome subunit beta 1 [EC:3.4.25.1]	ko03050 Proteasome;	Nucleophile aminohydrolases, N-terminal;
comp40889_c0_seq1	ACYPI004502 protein	40.848	24.5	8	0.954	0.164	cytosol			nucleoside phosphate binding; nucleoside binding; ion binding; nucleotide binding; organic cyclic compound binding; heterocyclic compound binding; ribonucleoside binding; carbohydrate derivative binding; ribonucleotide binding; binding; purine ribonucleoside binding; anion binding; purine ribonucleotide binding; purine nucleoside binding; guanyl ribonucleotide binding; guanyl nucleotide binding; …				Small GTP-binding protein domain; TGS-like; TGS; GTP binding domain; OBG-type guanine nucleotide-binding (G) domain; GTP binding protein, second domain; P-loop containing nucleoside triphosphate hydrolase;
comp40908_c0_seq1	tRNA (guanine-N(7)-)-methyltransferase	30.907	6.7	2	1.060	0.202	cytosol	ncRNA processing; cellular aromatic compound metabolic process; organic cyclic compound metabolic process; nitrogen compound metabolic process; primary metabolic process; RNA modification; cellular metabolic process; organic substance metabolic process; RNA metabolic process; metabolic process; tRNA metabolic process; heterocycle metabolic process; nucleic acid metabolic process; nucleobase-conta…		S-adenosylmethionine-dependent methyltransferase activity; methyltransferase activity; RNA methyltransferase activity; catalytic activity; tRNA (guanine) methyltransferase activity; transferase activity, transferring one-carbon groups; tRNA methyltransferase activity; transferase activity; tRNA (guanine-N7-)-methyltransferase activity;	K03439			S-adenosyl-L-methionine-dependent methyltransferase;
comp40911_c0_seq1	Unknown	77.947	1.1	1			nuclear	establishment of protein localization; transport; intracellular transport; cellular macromolecule localization; establishment of localization in cell; vesicle-mediated transport; intracellular protein transport; organic substance transport; protein localization; macromolecule localization; cellular protein localization; localization; protein transport; establishment of localization; cellular loca…	membrane; AP-type membrane coat adaptor complex; membrane part; intracellular; cell part; clathrin adaptor complex; coated membrane; cytoplasm; clathrin coat; macromolecular complex; intracellular part; membrane coat; protein complex; cell; cytoplasmic part;		K12404	GGA; ADP-ribosylation factor-binding protein GGA	ko04142 Lysosome;	VHS domain; Clathrin adaptor, alpha/beta/gamma-adaptin, appendage, Ig-like subdomain; GAT domain; Clathrin adaptor, gamma-adaptin, appendage; Coatomer/clathrin adaptor appendage, Ig-like subdomain; ENTH/VHS;
comp40935_c0_seq1	ACYPI000010 protein	42.161	2.7	1			extracellular	proteolysis; metabolic process; macromolecule metabolic process; protein metabolic process; primary metabolic process; organic substance metabolic process;		peptidase activity, acting on L-amino acid peptides; cysteine-type peptidase activity; hydrolase activity; peptidase activity; catalytic activity;	K01363	CTSB; cathepsin B [EC:3.4.22.1]	ko04612 Antigen processing and presentation; ko04142 Lysosome; ko04924 Renin secretion; ko04210 Apoptosis;	Peptidase C1A, papain C-terminal;
comp40972_c0_seq1	Vitellogenin receptor	154.86	2.6	4	1.042	0.074	extracellular			cation binding; metal ion binding; protein binding; calcium ion binding; binding; ion binding;	K06233	LRP2; low density lipoprotein-related protein 2	ko04340 Hedgehog signaling pathway; ko04918 Thyroid hormone synthesis;	EGF-like calcium-binding domain; EGF-like domain; Six-bladed beta-propeller, TolB-like; Growth factor receptor cysteine-rich domain;
comp40975_c0_seq1	Unknown	51.872	30.2	13	1.057	0.075	cytosol		intracellular part; cell; cell part; intracellular; cytoplasm;	protein binding; binding;	K12562	AMPH; amphiphysin	ko04666 Fc gamma R-mediated phagocytosis; ko04144 Endocytosis;	SH3 domain; Arfaptin homology (AH) domain/BAR domain; BAR domain;
comp40989_c0_seq1	ACYPI009856 protein	25.68	18.9	5	1.042	0.229	cytosol	cellular protein metabolic process; biosynthetic process; primary metabolic process; cellular metabolic process; organic substance biosynthetic process; cellular biosynthetic process; organic substance metabolic process; metabolic process; cellular macromolecule biosynthetic process; cellular macromolecule metabolic process; gene expression; macromolecule metabolic process; protein metabolic proc…	ribosome; organelle; intracellular organelle; intracellular non-membrane-bounded organelle; cell part; intracellular; cytoplasm; macromolecular complex; intracellular part; cell; ribonucleoprotein complex; cytoplasmic part; non-membrane-bounded organelle;	structural constituent of ribosome; structural molecule activity;	K02960	RP-S16e; small subunit ribosomal protein S16e	ko03010 Ribosome;	Ribosomal protein S5 domain 2-type fold; Ribosomal protein S5 domain 2-type fold, subgroup;
comp40990_c0_seq1	ACYPI26892 protein	31.599	10.5	2	1.023	0.766	cytosol
comp41026_c0_seq1	Unknown	30.627	11.9	4	0.874	0.006	extracellular
comp41044_c0_seq1	Putative ubiquitin/ribosomal protein S27Ae fusion protein	17.638	12.8	1	0.944	0.389	nuclear	cellular protein metabolic process; biosynthetic process; primary metabolic process; cellular metabolic process; organic substance biosynthetic process; cellular biosynthetic process; organic substance metabolic process; metabolic process; cellular macromolecule biosynthetic process; cellular macromolecule metabolic process; gene expression; macromolecule metabolic process; protein metabolic proc…	ribosome; organelle; intracellular organelle; intracellular non-membrane-bounded organelle; cell part; intracellular; cytoplasm; macromolecular complex; intracellular part; cell; ribonucleoprotein complex; cytoplasmic part; non-membrane-bounded organelle;	protein binding; structural constituent of ribosome; structural molecule activity; binding;	K02977	RP-S27Ae; small subunit ribosomal protein S27Ae	ko03010 Ribosome;	Ribosomal protein S27a; Zinc-binding ribosomal protein; Ubiquitin-related domain; Ubiquitin domain;
comp41089_c0_seq1	Unknown	28.059	11.3	3	1.111	0.015	cytosol	cellular aromatic compound metabolic process; organic acid biosynthetic process; imidazole-containing compound metabolic process; single-organism process; biosynthetic process; histidine biosynthetic process; organonitrogen compound biosynthetic process; cellular metabolic process; organic substance metabolic process; metabolic process; cellular amino acid metabolic process; heterocycle metabolic…	intracellular part; cell; cell part; intracellular; cytoplasm;	transferase activity, transferring pentosyl groups; transferase activity, transferring glycosyl groups; transferase activity; catalytic activity; imidazoleglycerol-phosphate synthase activity;				Aldolase-type TIM barrel; Ribulose-phosphate binding barrel;
comp41095_c0_seq1	Unknown	48.229	24.1	7	1.008	0.827	mitochondria	cellular protein metabolic process; biosynthetic process; primary metabolic process; cellular metabolic process; organic substance biosynthetic process; cellular biosynthetic process; organic substance metabolic process; metabolic process; cellular macromolecule biosynthetic process; cellular macromolecule metabolic process; gene expression; macromolecule metabolic process; protein metabolic proc…	ribosome; intracellular organelle; intracellular non-membrane-bounded organelle; cytoplasm; macromolecular complex; intracellular part; cell; mitochondrion; non-membrane-bounded organelle; organelle; intracellular membrane-bounded organelle; intracellular; cell part; ribonucleoprotein complex; membrane-bounded organelle; cytoplasmic part;	structural constituent of ribosome; structural molecule activity;	K17418
comp41129_c0_seq1	Unknown	8.6003	22.7	2	0.877	0.004	extracellular
comp41140_c1_seq3	ACYPI003875 protein	22.58	4.6	1			plasma membrane		intrinsic component of membrane; membrane; integral component of membrane; membrane part;
comp41163_c1_seq1	CG5738-like protein	14.492	15	2	1.146	0.008	cytosol			protein binding; binding;				SKP1/BTB/POZ domain; BTB/POZ domain;
comp41171_c0_seq1	Putative 26S protease regulatory subunit 8	47.98	2.6	1			cytosol			ATP binding; nucleoside phosphate binding; nucleoside binding; ion binding; nucleotide binding; organic cyclic compound binding; heterocyclic compound binding; ribonucleoside binding; carbohydrate derivative binding; ribonucleotide binding; binding; purine ribonucleoside binding; anion binding; purine ribonucleotide binding; adenyl ribonucleotide binding; adenyl nucleotide binding; purine nucleos…	K08900			ATPase, AAA-type, core; AAA+ ATPase domain; P-loop containing nucleoside triphosphate hydrolase; BCS1, N-terminal;
comp41224_c0_seq1	Unknown	109.89	22	18	0.943	0.123	cytosol	regulation of biological process; regulation of primary metabolic process; regulation of macromolecule metabolic process; regulation of protein metabolic process; regulation of catabolic process; regulation of metabolic process; regulation of protein catabolic process; biological regulation;	proteasome complex; cell part; intracellular; macromolecular complex; intracellular part; protein complex; cell;	enzyme regulator activity; molecular function regulator; binding;	K03032	PSMD1; 26S proteasome regulatory subunit N2	ko05169 Epstein-Barr virus infection; ko03050 Proteasome;	Armadillo-like helical; Armadillo-type fold;
comp41237_c0_seq1	Unknown	18.758	46.3	3	1.256	0.004	cytosol		intracellular organelle; intracellular non-membrane-bounded organelle; cytoskeletal part; intracellular organelle part; macromolecular complex; intracellular part; cell; actin cytoskeleton; organelle part; non-membrane-bounded organelle; organelle; cytoskeleton; cell part; intracellular; myosin complex; protein complex;	motor activity; pyrophosphatase activity; catalytic activity; hydrolase activity, acting on acid anhydrides; hydrolase activity; hydrolase activity, acting on acid anhydrides, in phosphorus-containing anhydrides; nucleoside-triphosphatase activity;	K17751	MYH6_7; myosin heavy chain 6/7	ko04260 Cardiac muscle contraction; ko04261 Adrenergic signaling in cardiomyocytes; ko05416 Viral myocarditis; ko04530 Tight junction;	Myosin tail;
comp41237_c1_seq1	Unknown	12.056	51.4	1			cytosol		intracellular organelle; intracellular non-membrane-bounded organelle; cytoskeletal part; intracellular organelle part; macromolecular complex; intracellular part; cell; actin cytoskeleton; organelle part; non-membrane-bounded organelle; organelle; cytoskeleton; cell part; intracellular; myosin complex; protein complex;	motor activity; pyrophosphatase activity; catalytic activity; hydrolase activity, acting on acid anhydrides; hydrolase activity; hydrolase activity, acting on acid anhydrides, in phosphorus-containing anhydrides; nucleoside-triphosphatase activity;	K17751	MYH6_7; myosin heavy chain 6/7	ko04260 Cardiac muscle contraction; ko04261 Adrenergic signaling in cardiomyocytes; ko05416 Viral myocarditis; ko04530 Tight junction;	Myosin tail;
comp41251_c0_seq2	Unknown	24.876	5.4	1	0.932	0.014	plasma membrane		intrinsic component of membrane; membrane; integral component of membrane; membrane part;
comp41266_c0_seq1	Glucose-regulated protein 78	72.707	43.1	25	0.999	0.936	endoplasmic reticulum				K09490	HSPA5; heat shock 70kDa protein 5	ko04141 Protein processing in endoplasmic reticulum; ko05020 Prion diseases; ko04918 Thyroid hormone synthesis; ko03060 Protein export;	Heat shock protein 70kD, C-terminal domain; Heat shock protein 70kD, peptide-binding domain;
comp41268_c0_seq1	Unknown	40.203	30.9	7	0.950	0.352	nuclear							Double-stranded RNA-binding domain;
comp41316_c0_seq1	Unknown	10.548	45.2	4	0.895	0.038	cytosol				K17778			Tim10/DDP family zinc finger;
comp41325_c0_seq1	Unknown	14.842	49.6	7	0.988	0.605	nuclear	protein folding; metabolic process; cellular protein metabolic process; cellular macromolecule metabolic process; macromolecule metabolic process; protein metabolic process; primary metabolic process; cellular process; cellular metabolic process; organic substance metabolic process;	prefoldin complex; macromolecular complex; protein complex;	protein binding; unfolded protein binding; binding;	K09548
comp41336_c0_seq1	Unknown	10.632	18.3	2	0.933	0.050	extracellular
comp41341_c0_seq1	Unknown	61.845	2.1	1			nuclear			actin binding; protein binding; cytoskeletal protein binding; binding;	K06220			WH2 domain;
comp41365_c0_seq1	Unknown	219.15	0.7	1	0.975	0.304	plasma membrane			cation binding; metal ion binding; zinc ion binding; transition metal ion binding; binding; ion binding;	K11978			Zinc finger, RING/FYVE/PHD-type; Zinc finger, UBR-type;
comp41384_c0_seq1	Unknown	58.499	21.2	8	0.929	0.127	endoplasmic reticulum		membrane;		K10080	LMAN1; lectin, mannose-binding 1"	ko04141 Protein processing in endoplasmic reticulum;	Legume-like lectin; Concanavalin A-like lectin/glucanase domain;
comp41386_c0_seq1	Serine/threonine-protein phosphatase	37.262	25.5	4	0.883	0.009	cytosol			hydrolase activity; catalytic activity;	K06269	PPP1C; serine/threonine-protein phosphatase PP1 catalytic subunit [EC:3.1.3.16]	ko04261 Adrenergic signaling in cardiomyocytes; ko05205 Proteoglycans in cancer; ko05034 Alcoholism; ko04810 Regulation of actin cytoskeleton; ko04390 Hippo signaling pathway; ko04270 Vascular smooth muscle contraction; ko04114 Oocyte meiosis; ko04750 Inflammatory mediator regulation of TRP channels; ko04921 Oxytocin signaling pathway; ko03015 mRNA surveillance pathway; ko04720 Long-term potentia…	Metallo-dependent phosphatase-like; Calcineurin-like phosphoesterase domain, apaH type; Serine-threonine protein phosphatase, N-terminal; Serine/threonine-specific protein phosphatase/bis(5-nucleosyl)-tetraphosphatase;
comp41403_c0_seq2	Unknown	23.272	9.9	2	0.811	0.198	cytosol				K16469
comp41445_c0_seq4	ACYPI006302 protein	34.636	9.4	3	1.011	0.749	nuclear			cation binding; metal ion binding; protein binding; zinc ion binding; transition metal ion binding; binding; ion binding;				Zinc finger, LIM-type; SH3 domain;
comp41451_c0_seq1	ACYPI000324 protein	17.829	18.3	3	1.095	0.167	cytosol	cellular protein metabolic process; biosynthetic process; primary metabolic process; cellular metabolic process; organic substance biosynthetic process; cellular biosynthetic process; organic substance metabolic process; metabolic process; cellular macromolecule biosynthetic process; cellular macromolecule metabolic process; gene expression; macromolecule metabolic process; protein metabolic proc…	ribosome; organelle; intracellular organelle; intracellular non-membrane-bounded organelle; cell part; intracellular; cytoplasm; macromolecular complex; intracellular part; cell; ribonucleoprotein complex; cytoplasmic part; non-membrane-bounded organelle;	organic cyclic compound binding; heterocyclic compound binding; RNA binding; binding; nucleic acid binding; structural molecule activity; structural constituent of ribosome; rRNA binding;	K02990	RP-S6; small subunit ribosomal protein S6	ko03010 Ribosome;	Translation elongation factor EF1B/ribosomal protein S6;
comp41464_c0_seq1	Unknown	4.8635	27.9	1	0.874	0.092	mitochondria
comp41469_c0_seq1	Sucrase	59.645	21.4	8	0.977	0.221	cytosol	metabolic process; carbohydrate metabolic process; primary metabolic process; organic substance metabolic process;		catalytic activity;	K01187	malZ; alpha-glucosidase [EC:3.2.1.20]	ko00500 Starch and sucrose metabolism; ko00052 Galactose metabolism; ko01100 Metabolic pathways;	Glycosyl hydrolase, all-beta; Glycoside hydrolase superfamily; Glycoside hydrolase, catalytic domain; Glycosyl hydrolase, family 13, catalytic domain;
comp41474_c0_seq1	Proteasome subunit beta type	25.068	22	5	1.017	0.566	extracellular	proteolysis involved in cellular protein catabolic process; cellular macromolecule catabolic process; cellular protein catabolic process; cellular protein metabolic process; primary metabolic process; cellular metabolic process; organic substance metabolic process; organic substance catabolic process; metabolic process; protein catabolic process; macromolecule catabolic process; cellular macromol…	proteasome complex; cell part; intracellular; proteasome core complex; macromolecular complex; intracellular part; protein complex; cell;	endopeptidase activity; threonine-type endopeptidase activity; peptidase activity; catalytic activity; threonine-type peptidase activity; peptidase activity, acting on L-amino acid peptides; hydrolase activity;	K02732	PSMB1; 20S proteasome subunit beta 6 [EC:3.4.25.1]	ko03050 Proteasome;	Nucleophile aminohydrolases, N-terminal;
comp41487_c1_seq1	Unknown	45.074	2.8	1	0.894	0.069	cytosol	cellular aromatic compound metabolic process; organic acid biosynthetic process; imidazole-containing compound metabolic process; single-organism process; biosynthetic process; histidine biosynthetic process; organonitrogen compound biosynthetic process; cellular metabolic process; organic substance metabolic process; metabolic process; cellular amino acid metabolic process; heterocycle metabolic…	intracellular part; cell; cell part; intracellular; cytoplasm;
comp41514_c0_seq1	Actin (Fragment)	13.071	50.8	1	0.933	0.147	cytoskeleton				K05692	ACTB_G1; actin beta/gamma 1	ko05205 Proteoglycans in cancer; ko04810 Regulation of actin cytoskeleton; ko04391 Hippo signaling pathway - fly; ko05164 Influenza A; ko05412 Arrhythmogenic right ventricular cardiomyopathy (ARVC); ko04390 Hippo signaling pathway; ko05100 Bacterial invasion of epithelial cells; ko04921 Oxytocin signaling pathway; ko05132 Salmonella infection; ko05131 Shigellosis; ko04530 Tight junction; ko04520 …
comp41540_c0_seq2	Unknown	24.07	7.4	2	1.092	0.320	extracellular							Six-bladed beta-propeller, TolB-like;
comp41572_c0_seq1	ACYPI009856 protein	15.622	13.7	1			cytosol	cellular protein metabolic process; biosynthetic process; primary metabolic process; cellular metabolic process; organic substance biosynthetic process; cellular biosynthetic process; organic substance metabolic process; metabolic process; cellular macromolecule biosynthetic process; cellular macromolecule metabolic process; gene expression; macromolecule metabolic process; protein metabolic proc…	ribosome; organelle; intracellular organelle; intracellular non-membrane-bounded organelle; cell part; intracellular; cytoplasm; macromolecular complex; intracellular part; cell; ribonucleoprotein complex; cytoplasmic part; non-membrane-bounded organelle;	structural constituent of ribosome; structural molecule activity;	K02960	RP-S16e; small subunit ribosomal protein S16e	ko03010 Ribosome;	Ribosomal protein S5 domain 2-type fold; Ribosomal protein S5 domain 2-type fold, subgroup;
comp41607_c0_seq2	Unknown	16.513	25	4	0.918	0.012	mitochondria	cofactor biosynthetic process; pteridine-containing compound biosynthetic process; heterocycle biosynthetic process; cellular aromatic compound metabolic process; nitrogen compound metabolic process; organic cyclic compound metabolic process; biosynthetic process; coenzyme metabolic process; organonitrogen compound biosynthetic process; cellular metabolic process; organic substance biosynthetic p…		lyase activity; 6-pyruvoyltetrahydropterin synthase activity; carbon-oxygen lyase activity, acting on phosphates; catalytic activity; carbon-oxygen lyase activity;	K01737	queD; 6-pyruvoyltetrahydropterin/6-carboxytetrahydropterin synthase [EC:4.2.3.12 4.1.2.50]	ko00790 Folate biosynthesis; ko01100 Metabolic pathways;
comp41615_c0_seq1	ACYPI002576 protein	26.392	19.2	3	0.986	0.493	extracellular
comp41619_c0_seq1	Eukaryotic translation initiation factor 3 subunit F	31.276	39.6	9	0.925	0.050	cytosol		cell part; intracellular; cytoplasm; macromolecular complex; intracellular part; cell; protein complex; cytoplasmic part; eukaryotic translation initiation factor 3 complex;	organic cyclic compound binding; heterocyclic compound binding; RNA binding; translation factor activity, nucleic acid binding; binding; nucleic acid binding; translation initiation factor activity; protein binding;	K03249	EIF3F; translation initiation factor 3 subunit F	ko03013 RNA transport;	JAB1/MPN/MOV34 metalloenzyme domain; Rpn11/EIF3F, C-terminal;
comp41653_c0_seq1	ACYPI001319 protein	30.217	14.5	2	0.997	0.945	nuclear			protein binding; binding;	K12180			Proteasome component (PCI) domain;
comp41659_c1_seq1	cGMP-dependent protein kinase	40.277	3.1	1	0.893	0.075	cytosol	phosphorylation; cellular protein metabolic process; primary metabolic process; cellular metabolic process; phosphate-containing compound metabolic process; organic substance metabolic process; metabolic process; protein phosphorylation; phosphorus metabolic process; cellular macromolecule metabolic process; cellular protein modification process; protein metabolic process; macromolecule metabolic…		ATP binding; nucleoside phosphate binding; phosphotransferase activity, alcohol group as acceptor; nucleoside binding; ion binding; protein kinase activity; nucleotide binding; organic cyclic compound binding; heterocyclic compound binding; ribonucleoside binding; carbohydrate derivative binding; kinase activity; catalytic activity; ribonucleotide binding; binding; purine ribonucleoside binding; …	K19584			Protein kinase domain; Protein kinase-like domain; AGC-kinase, C-terminal;
comp41680_c0_seq1	Unknown	105	0.8	1			cytosol	RNA processing; cellular aromatic compound metabolic process; organic cyclic compound metabolic process; nitrogen compound metabolic process; primary metabolic process; cellular metabolic process; organic substance metabolic process; mRNA processing; RNA metabolic process; mRNA splicing, via spliceosome; metabolic process; RNA splicing, via transesterification reactions with bulged adenosine as n…	organelle; intracellular membrane-bounded organelle; intracellular organelle; nucleus; cell part; intracellular; intracellular part; membrane-bounded organelle; cell;	protein binding; binding;	K12855	PRPF6; pre-mRNA-processing factor 6	ko03040 Spliceosome;	PRP1 splicing factor, N-terminal; Tetratricopeptide-like helical domain; Tetratricopeptide repeat-containing domain;
comp41723_c0_seq1	Eukaryotic translation initiation factor 3 subunit I	35.972	34	8	0.936	0.016	cytosol		cell part; intracellular; cytoplasm; macromolecular complex; intracellular part; cell; protein complex; cytoplasmic part; eukaryotic translation initiation factor 3 complex;	organic cyclic compound binding; heterocyclic compound binding; RNA binding; translation factor activity, nucleic acid binding; binding; nucleic acid binding; translation initiation factor activity; protein binding;	K03246	EIF3I; translation initiation factor 3 subunit I	ko03013 RNA transport;	WD40-repeat-containing domain; WD40/YVTN repeat-like-containing domain;
comp41738_c0_seq1	Unknown	46.89	6.7	2	1.098	0.009	extracellular
comp41746_c0_seq1	Unknown	14.82	35.3	3	0.967	0.096	mitochondria							Deltamethrin resistance protein prag01;
comp41766_c0_seq1	ACYPI002245 protein	16.736	23.1	3	1.046	0.392	cytosol, nuclear	intracellular transport; cellular component organization; establishment of protein localization to organelle; single-organism process; cotranslational protein targeting to membrane; protein transport; establishment of localization; protein targeting; protein targeting to membrane; establishment of localization in cell; single-organism localization; protein localization to endoplasmic reticulum; i…	cell part; intracellular; signal recognition particle; cytoplasm; macromolecular complex; intracellular part; ribonucleoprotein complex; cell; cytoplasmic part;	organic cyclic compound binding; heterocyclic compound binding; RNA binding; binding; 7S RNA binding; nucleic acid binding;	K03105	SRP19; signal recognition particle subunit SRP19	ko03060 Protein export;
comp41785_c0_seq1	Unknown	22.19	14.3	3	0.896	0.005	extracellular
comp41807_c0_seq2	Casein kinase II subunit beta	25.444	26.2	4	0.926	0.254	cytoskeleton		protein kinase CK2 complex; cell part; intracellular; macromolecular complex; intracellular part; protein complex; cell;	protein kinase regulator activity; kinase regulator activity; enzyme regulator activity; molecular function regulator;	K03115	CSNK2B; casein kinase II subunit beta	ko04139 Regulation of mitophagy - yeast; ko04712 Circadian rhythm - plant; ko05168 Herpes simplex infection; ko05169 Epstein-Barr virus infection; ko03008 Ribosome biogenesis in eukaryotes; ko04530 Tight junction; ko05162 Measles; ko04064 NF-kappa B signaling pathway; ko04520 Adherens junction; ko04310 Wnt signaling pathway;	Casein kinase II, regulatory subunit, alpha-helical; Casein kinase II, regulatory subunit, beta-sheet;
comp41812_c0_seq1	Unknown	34.754	6.1	1	1.027	0.560	cytoskeleton			protein-N-terminal asparagine amidohydrolase activity; hydrolase activity; hydrolase activity, acting on carbon-nitrogen (but not peptide) bonds, in linear amides; catalytic activity; hydrolase activity, acting on carbon-nitrogen (but not peptide) bonds;	K14662
comp41846_c0_seq1	Glutamine oxoglutarate aminotransferase	111.39	14.6	14	0.925	0.064	cytosol	single-organism process; metabolic process; oxidation-reduction process; single-organism metabolic process;	intracellular part; cell; cell part; intracellular; cytoplasm;	oxidoreductase activity, acting on the CH-CH group of donors; catalytic activity; iron-sulfur cluster binding; binding; metal cluster binding; oxidoreductase activity;	K00207	DPYD; dihydropyrimidine dehydrogenase (NADP+) [EC:1.3.1.2]	ko00770 Pantothenate and CoA biosynthesis; ko00983 Drug metabolism - other enzymes; ko01100 Metabolic pathways; ko00410 beta-Alanine metabolism; ko00240 Pyrimidine metabolism;	Aldolase-type TIM barrel; 4Fe-4S ferredoxin-type, iron-sulphur binding domain; Alpha-helical ferredoxin; Dihydroprymidine dehydrogenase domain II; Dihydroorotate dehydrogenase domain; FAD/NAD(P)-binding domain;
comp41861_c0_seq1	Unknown	21.215	14.1	3	0.904	0.536	cytosol				K01139	spoT; guanosine-3',5'-bis(diphosphate) 3'-pyrophosphohydrolase [EC:3.1.7.2]"	ko00230 Purine metabolism;	HD domain; HD/PDEase domain;
comp41881_c0_seq1	Sodium/potassium-transporting ATPase subunit alpha	9.767	14.8	1	1.095	0.189	nuclear				K01539	ATP1A; sodium/potassium-transporting ATPase subunit alpha [EC:3.6.3.9]	ko04976 Bile secretion; ko04261 Adrenergic signaling in cardiomyocytes; ko04970 Salivary secretion; ko04971 Gastric acid secretion; ko04961 Endocrine and other factor-regulated calcium reabsorption; ko04960 Aldosterone-regulated sodium reabsorption; ko04978 Mineral absorption; ko04973 Carbohydrate digestion and absorption; ko04918 Thyroid hormone synthesis; ko04972 Pancreatic secretion; ko04024 c…
comp41884_c1_seq1	Putative cytosolic thioredoxin peroxidase	21.762	44.6	8	1.071	0.005	cytosol	regulation of cellular process; homeostatic process; regulation of biological quality; metabolic process; regulation of biological process; oxidation-reduction process; single-organism metabolic process; cell redox homeostasis; single-organism cellular process; cellular homeostasis; single-organism process; cellular process; biological regulation;		antioxidant activity; catalytic activity; peroxiredoxin activity; oxidoreductase activity, acting on peroxide as acceptor; oxidoreductase activity;	K13279	PRDX1; peroxiredoxin 1 [EC:1.11.1.15]	ko04146 Peroxisome;	Peroxiredoxin, C-terminal; Alkyl hydroperoxide reductase subunit C/ Thiol specific antioxidant; Thioredoxin-like fold; Thioredoxin domain;
comp41897_c0_seq1	Putative prohibitin protein Wph	29.98	56	14	1.026	0.239	extracellular		membrane;		K17080			Band 7 domain;
comp41935_c0_seq1	Cytochrome P450	60.176	20.9	10	0.882	0.007	endoplasmic reticulum	single-organism process; metabolic process; oxidation-reduction process; single-organism metabolic process;		organic cyclic compound binding; heterocyclic compound binding; heme binding; iron ion binding; transition metal ion binding; catalytic activity; binding; ion binding; cation binding; metal ion binding; oxidoreductase activity, acting on paired donors, with incorporation or reduction of molecular oxygen; tetrapyrrole binding; oxidoreductase activity;	K14999
comp41936_c0_seq1	Katanin p60 ATPase-containing subunit A1	48.874	17.1	8	1.067	0.166	nuclear			ATP binding; nucleoside phosphate binding; nucleoside binding; ion binding; nucleotide binding; organic cyclic compound binding; heterocyclic compound binding; ribonucleoside binding; carbohydrate derivative binding; ribonucleotide binding; binding; purine ribonucleoside binding; anion binding; purine ribonucleotide binding; adenyl ribonucleotide binding; adenyl nucleotide binding; purine nucleos…	K12196	VPS4; vacuolar protein-sorting-associated protein 4	ko04144 Endocytosis;	ATPase, AAA-type, core; AAA+ ATPase domain; Vps4 oligomerisation, C-terminal; P-loop containing nucleoside triphosphate hydrolase; MIT;
comp41951_c0_seq1	Unknown	11.895	10.1	1			extracellular
comp41955_c0_seq1	Protein kinase C	59.623	3.4	2	0.995	0.937	cytosol	phosphorylation; cellular protein metabolic process; primary metabolic process; cellular metabolic process; phosphate-containing compound metabolic process; organic substance metabolic process; metabolic process; protein phosphorylation; phosphorus metabolic process; cellular macromolecule metabolic process; cellular protein modification process; protein metabolic process; macromolecule metabolic…		ATP binding; nucleoside phosphate binding; phosphotransferase activity, alcohol group as acceptor; nucleoside binding; ion binding; protein kinase activity; nucleotide binding; organic cyclic compound binding; heterocyclic compound binding; ribonucleoside binding; carbohydrate derivative binding; kinase activity; catalytic activity; ribonucleotide binding; binding; purine ribonucleoside binding; …	K07198	PRKAA; 5'-AMP-activated protein kinase, catalytic alpha subunit [EC:2.7.11.11]"	ko04920 Adipocytokine signaling pathway; ko04211 Longevity regulating pathway; ko05410 Hypertrophic cardiomyopathy (HCM); ko04932 Non-alcoholic fatty liver disease (NAFLD); ko04710 Circadian rhythm; ko04151 PI3K-Akt signaling pathway; ko04068 FoxO signaling pathway; ko04150 mTOR signaling pathway; ko04921 Oxytocin signaling pathway; ko04922 Glucagon signaling pathway; ko04931 Insulin resistance; …	KA1 domain/Ssp2, C-terminal; Protein kinase domain; AMPK, C-terminal adenylate sensor domain; Protein kinase-like domain;
comp41974_c0_seq1	Unknown	66.64	6.5	4			cytosol, nuclear			protein binding; binding;				Ubiquitin-associated domain; Ubiquitin-related domain; Ubiquitin domain; UBA-like;
comp42000_c0_seq1	Unknown	33.422	34.2	8	1.081	0.021	nuclear
comp42009_c0_seq1	Unknown	28.322	7.9	2	1.111	0.079	extracellular							S-adenosyl-L-methionine-dependent methyltransferase;
comp42012_c1_seq1	Unknown	9.8232	18	1	1.182	0.411	mitochondria
comp420320_c0_seq1	Putative translationally controlled tumor protein	13.555	14.3	2	0.972	0.625	cytosol							Mss4/translationally controlled tumour-associated TCTP; Mss4-like;
comp42044_c0_seq1	ACYPI008498 protein	19.371	27.8	5	1.052	0.007	mitochondria	cellular protein metabolic process; biosynthetic process; primary metabolic process; cellular metabolic process; organic substance biosynthetic process; cellular biosynthetic process; organic substance metabolic process; metabolic process; cellular macromolecule biosynthetic process; cellular macromolecule metabolic process; gene expression; macromolecule metabolic process; protein metabolic proc…	ribosome; organelle; intracellular organelle; intracellular non-membrane-bounded organelle; cell part; intracellular; cytoplasm; macromolecular complex; intracellular part; cell; ribonucleoprotein complex; cytoplasmic part; non-membrane-bounded organelle;	structural constituent of ribosome; structural molecule activity;	K02935	RP-L7; large subunit ribosomal protein L7/L12	ko03010 Ribosome;	Ribosomal protein L7/L12, oligomerisation; Ribosomal protein L7/L12, C-terminal/adaptor protein ClpS-like; Ribosomal protein L7/L12, C-terminal;
comp42045_c0_seq1	Putative small nuclear ribonucleoprotein D2-like protein	12.165	45.8	4	1.001	0.982	cytosol				K11096	SNRPD2; small nuclear ribonucleoprotein D2	ko03040 Spliceosome;	LSM domain, eukaryotic/archaea-type; LSM domain;
comp42047_c0_seq1	ACYPI009219 protein	31.403	3.7	1			nuclear
comp42048_c0_seq1	Unknown	88.425	2.7	2	0.901	0.029	plasma membrane			catalytic activity; phosphoric ester hydrolase activity; hydrolase activity, acting on ester bonds; phospholipase activity; sphingomyelin phosphodiesterase D activity; phosphoric diester hydrolase activity; hydrolase activity; lipase activity;	K12353	SMPD4; sphingomyelin phosphodiesterase 4 [EC:3.1.4.12]	ko00600 Sphingolipid metabolism; ko01100 Metabolic pathways;
comp42053_c0_seq1	Unknown	88.513	8	6	0.956	0.127	cytosol
comp42067_c0_seq1	Ribosomal protein	24.596	32.1	1	0.947	0.014	nuclear	cellular protein metabolic process; biosynthetic process; primary metabolic process; cellular metabolic process; organic substance biosynthetic process; cellular biosynthetic process; organic substance metabolic process; metabolic process; cellular macromolecule biosynthetic process; cellular macromolecule metabolic process; gene expression; macromolecule metabolic process; protein metabolic proc…	intracellular organelle; ribosome; intracellular non-membrane-bounded organelle; cytoplasm; intracellular organelle part; macromolecular complex; intracellular part; cell; organelle part; non-membrane-bounded organelle; organelle; large ribosomal subunit; ribosomal subunit; cell part; intracellular; ribonucleoprotein complex; cytoplasmic part;	organic cyclic compound binding; heterocyclic compound binding; RNA binding; binding; nucleic acid binding; structural molecule activity; structural constituent of ribosome;	K02865	RP-L10Ae; large subunit ribosomal protein L10Ae	ko03010 Ribosome;	Ribosomal protein L1-like; Ribosomal protein L1, 3-layer alpha/beta-sandwich; Ribosomal protein L1, 2-layer alpha/beta-sandwich;
comp42068_c0_seq1	ACYPI002841 protein	26.869	36.1	8	1.014	0.667	mitochondria	single-organism process; metabolic process; oxidation-reduction process; single-organism metabolic process;		catalytic activity; oxidoreductase activity;	K03943	NDUFV2; NADH dehydrogenase (ubiquinone) flavoprotein 2 [EC:1.6.5.3 1.6.99.3]	ko05010 Alzheimer's disease; ko00190 Oxidative phosphorylation; ko01100 Metabolic pathways; ko05016 Huntington's disease; ko04932 Non-alcoholic fatty liver disease (NAFLD); ko05012 Parkinson's disease;	Thioredoxin-like fold;
comp420695_c0_seq1	Unknown	12.361	21.6	2	1.129	0.066	extracellular	glucosamine-containing compound metabolic process; metabolic process; chitin metabolic process; carbohydrate derivative metabolic process; nitrogen compound metabolic process; amino sugar metabolic process; macromolecule metabolic process; aminoglycan metabolic process; organonitrogen compound metabolic process; organic substance metabolic process;	extracellular region;	chitin binding; carbohydrate derivative binding; binding;				Chitin binding domain;
comp42088_c0_seq1	Unknown	33.762	9.8	3	1.077	0.103	nuclear				K17608	STRN1_3_4; striatin 1/3/4	ko04013 MAPK signaling pathway - fly;	Striatin, N-terminal;
comp42094_c0_seq1	ACYPI002488 protein	22.347	6.4	1			plasma membrane
comp42111_c0_seq1	Unknown	52.564	11.4	4	0.957	0.303	mitochondria				K04405	ECSIT; evolutionarily conserved signaling intermediate in Toll pathway	ko04010 MAPK signaling pathway;	ECSIT, C-terminal domain;
comp42121_c0_seq1	Tetraspanin	28.927	32.7	7	1.017	0.477	plasma membrane		intrinsic component of membrane; membrane; integral component of membrane; membrane part;		K06497	CD63; CD63 antigen	ko05205 Proteoglycans in cancer; ko04142 Lysosome;	Tetraspanin, EC2 domain;
comp42122_c0_seq1	Unknown	10.466	37.6	3	1.045	0.606	cytosol			protein binding; binding;				Immunoglobulin-like domain; Immunoglobulin-like fold;
comp42140_c0_seq1	Prefoldin subunit 4	15.445	32.8	4	1.081	0.251	cytosol	protein folding; metabolic process; cellular protein metabolic process; cellular macromolecule metabolic process; macromolecule metabolic process; protein metabolic process; primary metabolic process; cellular process; cellular metabolic process; organic substance metabolic process;	prefoldin complex; macromolecular complex; protein complex;	protein binding; unfolded protein binding; binding;	K09550
comp42157_c0_seq1	ACYPI001035 protein	27.749	13.3	2	1.012	0.683	extracellular
comp42174_c0_seq1	Putative 26S protease regulatory subunit 6A	20.174	37.6	5	0.974	0.449	cytoskeleton			ATP binding; nucleoside phosphate binding; nucleoside binding; ion binding; nucleotide binding; organic cyclic compound binding; heterocyclic compound binding; ribonucleoside binding; carbohydrate derivative binding; ribonucleotide binding; binding; purine ribonucleoside binding; anion binding; purine ribonucleotide binding; adenyl ribonucleotide binding; adenyl nucleotide binding; purine nucleos…	K03065	PSMC3; 26S proteasome regulatory subunit T5	ko05169 Epstein-Barr virus infection; ko03050 Proteasome;	ATPase, AAA-type, core; P-loop containing nucleoside triphosphate hydrolase;
comp42176_c0_seq1	UDP-glucuronosyltransferase	58.351	2.7	1			plasma membrane	metabolic process;		transferase activity, transferring glycosyl groups; transferase activity, transferring hexosyl groups; catalytic activity; transferase activity;	K00699	UGT; glucuronosyltransferase [EC:2.4.1.17]	ko00830 Retinol metabolism; ko00500 Starch and sucrose metabolism; ko00983 Drug metabolism - other enzymes; ko01100 Metabolic pathways; ko00053 Ascorbate and aldarate metabolism; ko05204 Chemical carcinogenesis; ko00040 Pentose and glucuronate interconversions; ko00860 Porphyrin and chlorophyll metabolism; ko00980 Metabolism of xenobiotics by cytochrome P450; ko00982 Drug metabolism - cytochrome …
comp42199_c0_seq1	ACYPI007990 protein	33.234	11.5	4	0.819	0.002	plasma membrane				K15117			Mitochondrial carrier domain;
comp42218_c0_seq1	ACYPI004351 protein	44.251	31.1	8	0.881	0.032	cytosol, nuclear	cellular component biogenesis; cellular component organization; nucleosome organization; cellular macromolecular complex assembly; chromatin assembly or disassembly; protein complex subunit organization; macromolecular complex subunit organization; protein-DNA complex assembly; DNA packaging; nucleosome assembly; chromosome organization; cellular component assembly; macromolecular complex assembl…	organelle; intracellular membrane-bounded organelle; intracellular organelle; nucleus; cell part; intracellular; intracellular part; membrane-bounded organelle; cell;		K11279
comp42227_c0_seq1	Unknown	49.374	7.7	4	1.033	0.052	nuclear			nucleoside phosphate binding; nucleoside binding; ion binding; nucleotide binding; organic cyclic compound binding; heterocyclic compound binding; ribonucleoside binding; carbohydrate derivative binding; ribonucleotide binding; binding; purine ribonucleoside binding; anion binding; purine ribonucleotide binding; purine nucleoside binding; guanyl ribonucleotide binding; guanyl nucleotide binding; …	K16939	SEPT6_8_11; septin 6/8/11	ko05100 Bacterial invasion of epithelial cells;	P-loop containing nucleoside triphosphate hydrolase; Septin-type guanine nucleotide-binding (G) domain;
comp42245_c1_seq1	ACYPI008400 protein	16.033	6.9	1	1.054	0.336	nuclear	regulation of cellular process; regulation of gene expression; regulation of transcription, DNA-templated; regulation of cellular biosynthetic process; regulation of primary metabolic process; regulation of macromolecule metabolic process; regulation of nucleobase-containing compound metabolic process; regulation of macromolecule biosynthetic process; regulation of cellular metabolic process; reg…		organic cyclic compound binding; heterocyclic compound binding; DNA binding; binding; nucleic acid binding;				Cold shock protein; Nucleic acid-binding, OB-fold; Cold-shock protein, DNA-binding;
comp42246_c1_seq5	Unknown	34.774	5.2	1	0.924	0.519	nuclear				K13099
comp42266_c0_seq1	Phosphatidylserine decarboxylase proenzyme-like protein (Fragment)	52.28	13.9	5	1.022	0.400	extracellular	single-organism biosynthetic process; single-organism cellular process; phospholipid biosynthetic process; single-organism process; biosynthetic process; cellular lipid metabolic process; primary metabolic process; organic substance biosynthetic process; cellular metabolic process; phosphate-containing compound metabolic process; cellular biosynthetic process; organic substance metabolic process;…	organelle; intracellular membrane-bounded organelle; intracellular organelle; cell part; intracellular; cytoplasm; intracellular part; membrane-bounded organelle; cell; mitochondrion; cytoplasmic part;	carboxy-lyase activity; lyase activity; catalytic activity; phosphatidylserine decarboxylase activity; carbon-carbon lyase activity;	K01613	psd; phosphatidylserine decarboxylase [EC:4.1.1.65]	ko00564 Glycerophospholipid metabolism; ko01110 Biosynthesis of secondary metabolites; ko01100 Metabolic pathways;
comp42277_c0_seq1	10-formyltetrahydrofolate dehydrogenase	62.611	65.4	36	1.043	0.002	mitochondria	dicarboxylic acid metabolic process; organic acid biosynthetic process; single-organism process; biosynthetic process; organonitrogen compound biosynthetic process; cellular metabolic process; glutamine family amino acid biosynthetic process; organic substance metabolic process; metabolic process; cellular amino acid metabolic process; heterocycle metabolic process; alpha-amino acid biosynthetic …		oxidoreductase activity, acting on the aldehyde or oxo group of donors, NAD or NADP as acceptor; oxidoreductase activity, acting on the CH-NH group of donors; oxidoreductase activity, acting on the CH-NH group of donors, NAD or NADP as acceptor; catalytic activity; oxidoreductase activity, acting on the aldehyde or oxo group of donors; oxidoreductase activity; 1-pyrroline-5-carboxylate dehydrogen…	K00294	E1.2.1.88; 1-pyrroline-5-carboxylate dehydrogenase [EC:1.2.1.88]	ko00330 Arginine and proline metabolism; ko01100 Metabolic pathways; ko00630 Glyoxylate and dicarboxylate metabolism;	Aldehyde/histidinol dehydrogenase; Aldehyde dehydrogenase domain; Aldehyde dehydrogenase N-terminal domain; Aldehyde dehydrogenase, C-terminal;
comp42285_c0_seq1	ACYPI000059 protein	17.644	24.8	5	1.332	0.001	cytosol	cellular protein metabolic process; biosynthetic process; primary metabolic process; cellular metabolic process; organic substance biosynthetic process; cellular biosynthetic process; organic substance metabolic process; metabolic process; cellular macromolecule biosynthetic process; cellular macromolecule metabolic process; gene expression; macromolecule metabolic process; protein metabolic proc…	ribosome; organelle; intracellular organelle; intracellular non-membrane-bounded organelle; cell part; intracellular; cytoplasm; macromolecular complex; intracellular part; cell; ribonucleoprotein complex; cytoplasmic part; non-membrane-bounded organelle;	structural constituent of ribosome; structural molecule activity;	K02870	RP-L12e; large subunit ribosomal protein L12e	ko03010 Ribosome;	Ribosomal protein L11, C-terminal; Ribosomal protein L11, N-terminal;
comp42290_c0_seq1	DNA-directed RNA polymerase subunit	154.2	3.6	5	1.101	0.113	cytosol	heterocycle biosynthetic process; cellular aromatic compound metabolic process; nucleic acid-templated transcription; nucleobase-containing compound biosynthetic process; organic cyclic compound metabolic process; nitrogen compound metabolic process; RNA biosynthetic process; biosynthetic process; primary metabolic process; organic substance biosynthetic process; cellular metabolic process; cellu…		organic cyclic compound binding; heterocyclic compound binding; DNA binding; nucleotidyltransferase activity; RNA polymerase activity; catalytic activity; binding; nucleic acid binding; DNA-directed RNA polymerase activity; transferase activity; transferase activity, transferring phosphorus-containing groups;	K03018	RPC1; DNA-directed RNA polymerase III subunit RPC1 [EC:2.7.7.6]	ko00230 Purine metabolism; ko05169 Epstein-Barr virus infection; ko01100 Metabolic pathways; ko04623 Cytosolic DNA-sensing pathway; ko00240 Pyrimidine metabolism; ko03020 RNA polymerase;	RNA polymerase, N-terminal; RNA polymerase, alpha subunit; RNA polymerase Rpb1, domain 3; RNA polymerase Rpb1, domain 1; RNA polymerase Rpb1, domain 5; RNA polymerase Rpb1, domain 4;
comp42318_c0_seq1	Unknown	26.043	22.9	5	0.924	0.103	mitochondria		organelle; intracellular membrane-bounded organelle; intracellular organelle; cell part; intracellular; cytoplasm; intracellular part; membrane-bounded organelle; cell; mitochondrion; cytoplasmic part;		K17431
comp42339_c0_seq1	Unknown	68.304	3.4	1	1.297	0.007	mitochondria	single-organism process; metabolic process; primary metabolic process; single-organism metabolic process; lipid metabolic process; organic substance metabolic process;			K16815			Acyl transferase/acyl hydrolase/lysophospholipase; Patatin/Phospholipase A2-related;
comp42405_c0_seq4	Succinyl-CoA ligase subunit beta	50.265	31	13	0.987	0.287	cytosol	metabolic process;		ATP binding; nucleoside phosphate binding; nucleoside binding; ion binding; nucleotide binding; organic cyclic compound binding; heterocyclic compound binding; ribonucleoside binding; carbohydrate derivative binding; catalytic activity; ribonucleotide binding; binding; purine ribonucleoside binding; anion binding; purine ribonucleotide binding; adenyl ribonucleotide binding; adenyl nucleotide bin…	K01900	LSC2; succinyl-CoA synthetase beta subunit [EC:6.2.1.4 6.2.1.5]	ko00020 Citrate cycle (TCA cycle); ko01120 Microbial metabolism in diverse environments; ko01130 Biosynthesis of antibiotics; ko01200 Carbon metabolism; ko01110 Biosynthesis of secondary metabolites; ko01100 Metabolic pathways; ko00640 Propanoate metabolism;	ATP-citrate lyase/succinyl-CoA ligase; ATP-grasp fold, subdomain 2; ATP-grasp fold, succinyl-CoA synthetase-type; ATP-grasp fold, subdomain 1; Succinyl-CoA synthetase-like;
comp42420_c0_seq1	ACYPI000005 protein	31.293	21	6	0.999	0.966	nuclear			organic cyclic compound binding; heterocyclic compound binding; RNA binding; nucleoside phosphate binding; binding; nucleic acid binding; nucleotide binding; small molecule binding;	K18747			RNA recognition motif domain; Nucleotide-binding alpha-beta plait domain; RNA recognition motif domain, eukaryote;
comp42422_c0_seq1	Unknown	29.075	4.3	1			nuclear			protein binding; binding;				TRAF-like;
comp42441_c0_seq1	ACYPI004549 protein	36.049	23.5	8	1.004	0.940	nuclear	cellular protein metabolic process; biosynthetic process; primary metabolic process; organic substance biosynthetic process; cellular metabolic process; cellular biosynthetic process; organic substance metabolic process; metabolic process; cellular macromolecule biosynthetic process; translational initiation; cellular macromolecule metabolic process; gene expression; macromolecule metabolic proce…		organic cyclic compound binding; heterocyclic compound binding; RNA binding; translation factor activity, nucleic acid binding; binding; nucleic acid binding; translation initiation factor activity;	K03238	EIF2S2; translation initiation factor 2 subunit 2	ko03013 RNA transport;	Translation initiation factor IF2/IF5, N-terminal; Translation initiation factor IF2/IF5, zinc-binding; Translation initiation factor IF2/IF5;
comp42459_c0_seq1	Unknown	7.6829	11.6	1			extracellular
comp42481_c0_seq1	Proteasome subunit alpha type	30.363	65.9	17	0.997	0.907	cytosol	modification-dependent macromolecule catabolic process; cellular macromolecule catabolic process; proteolysis involved in cellular protein catabolic process; cellular protein catabolic process; modification-dependent protein catabolic process; cellular protein metabolic process; ubiquitin-dependent protein catabolic process; primary metabolic process; cellular metabolic process; organic substance…	proteasome core complex, alpha-subunit complex; proteasome complex; cell part; intracellular; proteasome core complex; macromolecular complex; intracellular part; cell; protein complex;	endopeptidase activity; threonine-type endopeptidase activity; peptidase activity; threonine-type peptidase activity; catalytic activity; peptidase activity, acting on L-amino acid peptides; hydrolase activity;	K02725	PSMA1; 20S proteasome subunit alpha 6 [EC:3.4.25.1]	ko03050 Proteasome;	Nucleophile aminohydrolases, N-terminal; Proteasome alpha-subunit, N-terminal domain;
comp42493_c0_seq1	ACYPI001190 protein	19.639	19.3	3	0.911	0.035	cytosol				K15730	PTGES3; cytosolic prostaglandin-E synthase [EC:5.3.99.3]	ko00590 Arachidonic acid metabolism; ko01100 Metabolic pathways;	CS domain; HSP20-like chaperone;
comp42516_c0_seq2	Mannose-6-phosphate isomerase	44.385	5.7	2	1.020	0.600	cytosol	nucleotide-sugar biosynthetic process; nucleotide biosynthetic process; cellular aromatic compound metabolic process; nucleotide metabolic process; single-organism process; biosynthetic process; cellular metabolic process; phosphate-containing compound metabolic process; organic substance metabolic process; metabolic process; GDP-mannose metabolic process; carbohydrate derivative biosynthetic pro…		isomerase activity; transition metal ion binding; mannose-6-phosphate isomerase activity; catalytic activity; binding; ion binding; metal ion binding; cation binding; intramolecular oxidoreductase activity; zinc ion binding; intramolecular oxidoreductase activity, interconverting aldoses and ketoses;	K01809	manA; mannose-6-phosphate isomerase [EC:5.3.1.8]	ko00051 Fructose and mannose metabolism; ko01110 Biosynthesis of secondary metabolites; ko01100 Metabolic pathways; ko00520 Amino sugar and nucleotide sugar metabolism;	RmlC-like cupin domain; RmlC-like jelly roll fold;
comp42517_c0_seq2	Unknown	44.212	25.6	11	1.025	0.235	nuclear
comp42521_c0_seq1	ATP synthase subunit beta (Fragment)	27.745	54.1	8	0.973	0.041	cytosol	nucleoside metabolic process; purine nucleoside metabolic process; purine ribonucleoside monophosphate metabolic process; nucleotide metabolic process; energy coupled proton transmembrane transport, against electrochemical gradient; single-organism process; purine ribonucleoside biosynthetic process; nucleoside biosynthetic process; biosynthetic process; ribonucleoside monophosphate biosynthetic …	macromolecular complex; membrane; proton-transporting two-sector ATPase complex, catalytic domain; protein complex; membrane part; proton-transporting two-sector ATPase complex;	ATPase activity, coupled to transmembrane movement of ions; nucleoside phosphate binding; primary active transmembrane transporter activity; substrate-specific transporter activity; ATPase activity, coupled to transmembrane movement of ions, rotational mechanism; hydrolase activity, acting on acid anhydrides; monovalent inorganic cation transmembrane transporter activity; hydrolase activity; hydr…	K02133	ATPeF1B; F-type H+-transporting ATPase subunit beta [EC:3.6.3.14]	ko05010 Alzheimer's disease; ko00190 Oxidative phosphorylation; ko01100 Metabolic pathways; ko05016 Huntington's disease; ko05012 Parkinson's disease;	ATPase, F1/V1/A1 complex, alpha/beta subunit, C-terminal; ATPase, F1/V1/A1 complex, alpha/beta subunit, nucleotide-binding domain; P-loop containing nucleoside triphosphate hydrolase; ATPase, F1 complex beta subunit/V1 complex, C-terminal;
comp42526_c0_seq1	Glutathione S-transferase delta 1	6.7637	49.2	1	0.775	0.097	cytosol			protein binding; binding;	K00799	GST; glutathione S-transferase [EC:2.5.1.18]	ko00980 Metabolism of xenobiotics by cytochrome P450; ko00982 Drug metabolism - cytochrome P450; ko00480 Glutathione metabolism; ko05204 Chemical carcinogenesis; ko01524 Platinum drug resistance;	Thioredoxin-like fold; Glutathione S-transferase, N-terminal;
comp42531_c0_seq1	ACYPI002988 protein	45.818	9	4	0.956	0.221	nuclear			metal ion binding; cation binding; binding; ion binding;				Zinc finger, CCCH-type; ZC3H15/TMA46 family, C-terminal;
comp42545_c0_seq3	DNA topoisomerase (Fragment)	121.69	1.6	2	0.975	0.777	nuclear	cellular component organization; cellular aromatic compound metabolic process; DNA metabolic process; organic cyclic compound metabolic process; nitrogen compound metabolic process; primary metabolic process; cellular metabolic process; DNA topological change; organic substance metabolic process; metabolic process; chromosome organization; nucleic acid metabolic process; heterocycle metabolic pro…	organelle; intracellular organelle; intracellular non-membrane-bounded organelle; cell part; intracellular; chromosome; intracellular part; cell; non-membrane-bounded organelle;	DNA binding; DNA topoisomerase type I activity; hydrolase activity, acting on acid anhydrides; hydrolase activity; nucleoside-triphosphatase activity; ATPase activity; heterocyclic compound binding; organic cyclic compound binding; isomerase activity; DNA topoisomerase II activity; pyrophosphatase activity; DNA topoisomerase type II (ATP-hydrolyzing) activity; catalytic activity; binding; DNA top…	K03163			DNA topoisomerase I, DNA binding, mixed alpha/beta motif, eukaryotic-type; DNA topoisomerase I, DNA binding, eukaryotic-type; DNA topoisomerase I, catalytic core, alpha/beta subdomain; DNA topoisomerase I, catalytic core, eukaryotic-type; DNA topoisomerase I, catalytic core, alpha-helical subdomain, eukaryotic-type; DNA breaking-rejoining enzyme, catalytic core; DNA topoisomerase I, eukaryotic-ty…
comp42557_c0_seq1	Glyceraldehyde-3-phosphate dehydrogenase	17.321	11.8	1			cytosol	single-organism process; metabolic process; oxidation-reduction process; single-organism metabolic process;		oxidoreductase activity, acting on the aldehyde or oxo group of donors, NAD or NADP as acceptor; catalytic activity; oxidoreductase activity; oxidoreductase activity, acting on the aldehyde or oxo group of donors;	K00134	GAPDH; glyceraldehyde 3-phosphate dehydrogenase [EC:1.2.1.12]	ko01130 Biosynthesis of antibiotics; ko01110 Biosynthesis of secondary metabolites; ko00710 Carbon fixation in photosynthetic organisms; ko01230 Biosynthesis of amino acids; ko01100 Metabolic pathways; ko01120 Microbial metabolism in diverse environments; ko01200 Carbon metabolism; ko05010 Alzheimer's disease; ko00010 Glycolysis / Gluconeogenesis; ko04066 HIF-1 signaling pathway;	Glyceraldehyde 3-phosphate dehydrogenase, catalytic domain;
comp42582_c0_seq1	ACYPI009411 protein	27.323	8.9	2	1.006	0.911	extracellular							C-type lectin; C-type lectin fold; C-type lectin-like;
comp42601_c0_seq1	ACYPI002903 protein	11.287	50	6	1.064	0.043	mitochondria	nucleoside metabolic process; purine nucleoside metabolic process; purine ribonucleoside monophosphate metabolic process; nucleotide metabolic process; single-organism process; purine ribonucleoside biosynthetic process; nucleoside biosynthetic process; biosynthetic process; ribonucleoside monophosphate biosynthetic process; cellular metabolic process; phosphate-containing compound metabolic proc…	intracellular organelle; membrane; mitochondrial part; organelle membrane; organelle envelope; intracellular organelle part; cytoplasm; macromolecular complex; intracellular part; mitochondrial proton-transporting ATP synthase complex, coupling factor F(o); cell; mitochondrial membrane part; proton-transporting ATP synthase complex; mitochondrion; organelle part; intracellular membrane-bounded or…	ion transmembrane transporter activity; substrate-specific transporter activity; monovalent inorganic cation transmembrane transporter activity; inorganic cation transmembrane transporter activity; hydrogen ion transmembrane transporter activity; cation transmembrane transporter activity; substrate-specific transmembrane transporter activity; transporter activity; transmembrane transporter activi…	K02131	ATPeF0F6; F-type H+-transporting ATPase subunit 6	ko05010 Alzheimer's disease; ko00190 Oxidative phosphorylation; ko01100 Metabolic pathways; ko05016 Huntington's disease; ko05012 Parkinson's disease;
comp42607_c0_seq2	Unknown	129.5	1	1	0.887	0.017	plasma membrane				K20306
comp42617_c0_seq1	ACYPI009343 protein	34.946	9.8	2	1.020	0.739	cytosol				K15523			Protein kinase-like domain;
comp42623_c0_seq3	Unknown	24.786	9.2	3	0.916	0.099	extracellular
comp42625_c0_seq1	ACYPI005374 protein	34.162	39.3	11	1.097	0.002	cytosol				K00789	metK; S-adenosylmethionine synthetase [EC:2.5.1.6]	ko00270 Cysteine and methionine metabolism; ko01110 Biosynthesis of secondary metabolites; ko01230 Biosynthesis of amino acids; ko01100 Metabolic pathways;	RmlD-like substrate binding domain; NAD(P)-binding domain;
comp42645_c0_seq1	Vitellogenin	23.321	15.5	3	0.910	0.234	extracellular
comp42653_c0_seq1	Unknown	10.516	82.8	10	1.011	0.637	extracellular		organelle; intracellular membrane-bounded organelle; intracellular organelle; cell part; intracellular; cytoplasm; intracellular part; membrane-bounded organelle; cell; mitochondrion; cytoplasmic part;	ion transmembrane transporter activity; substrate-specific transporter activity; monovalent inorganic cation transmembrane transporter activity; oxidoreductase activity, acting on a heme group of donors, oxygen as acceptor; oxidoreductase activity, acting on a heme group of donors; hydrogen ion transmembrane transporter activity; heme-copper terminal oxidase activity; oxidoreductase activity; sub…	K02267	COX6B; cytochrome c oxidase subunit 6b	ko04260 Cardiac muscle contraction; ko05010 Alzheimer's disease; ko00190 Oxidative phosphorylation; ko01100 Metabolic pathways; ko05016 Huntington's disease; ko04932 Non-alcoholic fatty liver disease (NAFLD); ko05012 Parkinson's disease;
comp42668_c0_seq1	Vitellogenin	10.628	80.2	3	1.062	0.062	cytosol	transport; lipid transport; single-organism localization; single-organism process; lipid localization; organic substance transport; macromolecule localization; localization; single-organism transport; establishment of localization;		lipid transporter activity; substrate-specific transporter activity; transporter activity;				Vitellinogen, superhelical; Lipid transport protein, N-terminal;
comp42668_c1_seq1	Vitellogenin	11.102	21.5	2	1.166	0.199	cytosol	transport; lipid transport; single-organism localization; single-organism process; lipid localization; organic substance transport; macromolecule localization; localization; single-organism transport; establishment of localization;		lipid transporter activity; substrate-specific transporter activity; transporter activity;				Vitellinogen, superhelical; Lipid transport protein, N-terminal;
comp42679_c0_seq1	Unknown	49.71	10.9	5	0.978	0.826	cytosol		membrane; outer membrane;		K07277			Bacterial surface antigen (D15);
comp42683_c0_seq1	ACYPI009972 protein	24.981	26.2	5	0.932	0.070	cytosol	regulation of cellular process; homeostatic process; regulation of biological quality; metabolic process; regulation of biological process; oxidation-reduction process; single-organism metabolic process; cell redox homeostasis; single-organism cellular process; cellular homeostasis; single-organism process; cellular process; biological regulation;		antioxidant activity; catalytic activity; peroxiredoxin activity; oxidoreductase activity; oxidoreductase activity, acting on peroxide as acceptor;	K11188	PRDX6; peroxiredoxin 6, 1-Cys peroxiredoxin [EC:1.11.1.7 1.11.1.15 3.1.1.-]"	ko01110 Biosynthesis of secondary metabolites; ko01100 Metabolic pathways; ko00940 Phenylpropanoid biosynthesis;	Peroxiredoxin, C-terminal; Alkyl hydroperoxide reductase subunit C/ Thiol specific antioxidant; Thioredoxin-like fold; Thioredoxin domain;
comp42693_c0_seq1	ACYPI000076 protein	14.656	54.7	8	1.028	0.368	extracellular	cellular protein metabolic process; biosynthetic process; primary metabolic process; cellular metabolic process; organic substance biosynthetic process; cellular biosynthetic process; organic substance metabolic process; metabolic process; cellular macromolecule biosynthetic process; cellular macromolecule metabolic process; gene expression; macromolecule metabolic process; protein metabolic proc…	ribosome; organelle; intracellular organelle; intracellular non-membrane-bounded organelle; cell part; intracellular; cytoplasm; macromolecular complex; intracellular part; cell; ribonucleoprotein complex; cytoplasmic part; non-membrane-bounded organelle;	protein binding; structural constituent of ribosome; structural molecule activity; binding;	K02927	RP-L40e; large subunit ribosomal protein L40e	ko03010 Ribosome;	Ubiquitin-related domain; Ubiquitin domain;
comp42697_c0_seq1	40S ribosomal protein S6	29.127	16.7	5	1.011	0.564	cytosol	cellular protein metabolic process; biosynthetic process; primary metabolic process; cellular metabolic process; organic substance biosynthetic process; cellular biosynthetic process; organic substance metabolic process; metabolic process; cellular macromolecule biosynthetic process; cellular macromolecule metabolic process; gene expression; macromolecule metabolic process; protein metabolic proc…	ribosome; organelle; intracellular organelle; intracellular non-membrane-bounded organelle; cell part; intracellular; cytoplasm; macromolecular complex; intracellular part; cell; ribonucleoprotein complex; cytoplasmic part; non-membrane-bounded organelle;	structural constituent of ribosome; structural molecule activity;	K02991	RP-S6e; small subunit ribosomal protein S6e	ko05205 Proteoglycans in cancer; ko01521 EGFR tyrosine kinase inhibitor resistance; ko04150 mTOR signaling pathway; ko04066 HIF-1 signaling pathway; ko03010 Ribosome; ko04910 Insulin signaling pathway; ko04151 PI3K-Akt signaling pathway;
comp42702_c0_seq3	Unknown	19.724	12.6	1	0.977	0.530	plasma membrane		intrinsic component of membrane; membrane; integral component of membrane; membrane part;
comp42717_c0_seq1	ACYPI005949 protein	26.303	51.7	14	1.042	0.079	cytosol	cellular protein metabolic process; biosynthetic process; primary metabolic process; cellular metabolic process; organic substance biosynthetic process; cellular biosynthetic process; organic substance metabolic process; metabolic process; cellular macromolecule biosynthetic process; cellular macromolecule metabolic process; gene expression; macromolecule metabolic process; protein metabolic proc…	ribosome; intracellular organelle; intracellular non-membrane-bounded organelle; small ribosomal subunit; intracellular organelle part; cytoplasm; macromolecular complex; intracellular part; cell; organelle part; non-membrane-bounded organelle; organelle; ribosomal subunit; intracellular; cell part; ribonucleoprotein complex; cytoplasmic part;	organic cyclic compound binding; heterocyclic compound binding; RNA binding; binding; nucleic acid binding; structural molecule activity; structural constituent of ribosome;	K02985	RP-S3e; small subunit ribosomal protein S3e	ko03010 Ribosome;	K homology domain, prokaryotic type; K Homology domain, type 2; K homology domain-like, alpha/beta; Ribosomal protein S3, C-terminal;
comp42720_c0_seq1	ACYPI003073 protein	16.914	28.2	5	1.152	0.034	extracellular			structural constituent of cuticle; structural molecule activity;
comp42777_c0_seq1	ACYPI000688 protein	32.892	6.6	2	1.003	0.970	endoplasmic reticulum							Winged helix-turn-helix DNA-binding domain;
comp42787_c0_seq1	Cytochrome P450 (Fragment)	12.654	7.3	1			extracellular	single-organism process; metabolic process; oxidation-reduction process; single-organism metabolic process;		organic cyclic compound binding; heterocyclic compound binding; heme binding; iron ion binding; transition metal ion binding; catalytic activity; binding; ion binding; cation binding; metal ion binding; oxidoreductase activity, acting on paired donors, with incorporation or reduction of molecular oxygen; tetrapyrrole binding; oxidoreductase activity;	K14999
comp42788_c0_seq1	ACYPI005092 protein	44.492	13.2	6	1.005	0.838	nuclear	cellular protein metabolic process; biosynthetic process; primary metabolic process; cellular metabolic process; organic substance biosynthetic process; cellular biosynthetic process; organic substance metabolic process; metabolic process; cellular macromolecule biosynthetic process; cellular macromolecule metabolic process; gene expression; macromolecule metabolic process; protein metabolic proc…	ribosome; organelle; intracellular organelle; intracellular non-membrane-bounded organelle; cell part; intracellular; cytoplasm; macromolecular complex; intracellular part; cell; ribonucleoprotein complex; cytoplasmic part; non-membrane-bounded organelle;	structural constituent of ribosome; structural molecule activity;	K02934	RP-L6e; large subunit ribosomal protein L6e	ko03010 Ribosome;	Translation protein SH3-like domain; Ribosomal protein L2 domain 2;
comp42794_c0_seq1	Putative RNA-dependent helicase p68 (Fragment)	65.511	28.2	8	1.068	0.001	nuclear			ATP binding; nucleoside phosphate binding; nucleoside binding; ion binding; nucleotide binding; organic cyclic compound binding; heterocyclic compound binding; ribonucleoside binding; carbohydrate derivative binding; ribonucleotide binding; binding; nucleic acid binding; purine ribonucleoside binding; anion binding; purine ribonucleotide binding; adenyl ribonucleotide binding; adenyl nucleotide b…	K12823	DDX5; ATP-dependent RNA helicase DDX5/DBP2 [EC:3.6.4.13]	ko05205 Proteoglycans in cancer; ko03040 Spliceosome; ko05202 Transcriptional misregulation in cancer;	DEAD/DEAH box helicase domain; RNA helicase, DEAD-box type, Q motif; Helicase superfamily 1/2, ATP-binding domain; P-loop containing nucleoside triphosphate hydrolase; Helicase, C-terminal;
comp42797_c0_seq1	Unknown	10.229	25.8	2	0.982	0.780	cytosol	dicarboxylic acid metabolic process; organic acid biosynthetic process; aspartate family amino acid metabolic process; single-organism process; biosynthetic process; organonitrogen compound biosynthetic process; cellular metabolic process; organic substance metabolic process; metabolic process; cellular amino acid metabolic process; lysine biosynthetic process; alpha-amino acid biosynthetic proce…		oxidoreductase activity, acting on the CH-CH group of donors; oxidoreductase activity, acting on the CH-CH group of donors, NAD or NADP as acceptor; catalytic activity; 4-hydroxy-tetrahydrodipicolinate reductase; oxidoreductase activity;				Dihydrodipicolinate reductase, C-terminal;
comp42859_c0_seq1	Unknown	175.37	1.7	3	1.057	0.086	extracellular		macromolecular complex; protein complex; collagen trimer;	extracellular matrix structural constituent; structural molecule activity;	K06237	COL4A; collagen, type IV, alpha"	ko04512 ECM-receptor interaction; ko04510 Focal adhesion; ko05200 Pathways in cancer; ko05222 Small cell lung cancer; ko04974 Protein digestion and absorption; ko04933 AGE-RAGE signaling pathway in diabetic complications; ko05146 Amoebiasis; ko04151 PI3K-Akt signaling pathway;	C-type lectin fold;
comp42882_c0_seq1	Glyceraldehyde-3-phosphate dehydrogenase	35.588	53.9	15	1.021	0.325	cytosol	glucose metabolic process; single-organism carbohydrate metabolic process; metabolic process; oxidation-reduction process; single-organism metabolic process; monosaccharide metabolic process; single-organism process; primary metabolic process; carbohydrate metabolic process; organic substance metabolic process; hexose metabolic process;		organic cyclic compound binding; heterocyclic compound binding; oxidoreductase activity, acting on the aldehyde or oxo group of donors, NAD or NADP as acceptor; nucleoside phosphate binding; NAD binding; catalytic activity; binding; oxidoreductase activity, acting on the aldehyde or oxo group of donors; NADP binding; nucleotide binding; cofactor binding; small molecule binding; coenzyme binding; …	K00134	GAPDH; glyceraldehyde 3-phosphate dehydrogenase [EC:1.2.1.12]	ko01130 Biosynthesis of antibiotics; ko01110 Biosynthesis of secondary metabolites; ko00710 Carbon fixation in photosynthetic organisms; ko01230 Biosynthesis of amino acids; ko01100 Metabolic pathways; ko01120 Microbial metabolism in diverse environments; ko01200 Carbon metabolism; ko05010 Alzheimer's disease; ko00010 Glycolysis / Gluconeogenesis; ko04066 HIF-1 signaling pathway;	Glyceraldehyde 3-phosphate dehydrogenase, catalytic domain; NAD(P)-binding domain; Glyceraldehyde 3-phosphate dehydrogenase, NAD(P) binding domain;
comp42913_c0_seq1	Unknown	46.35	29.9	11	0.924	0.022	mitochondria				K17711
comp42920_c0_seq1	Polyprotein (Fragment)	324.72	0.3	1	1.246	0.027	cytosol	cellular aromatic compound metabolic process; nucleic acid-templated transcription; biosynthetic process; cellular metabolic process; organic substance metabolic process; metabolic process; heterocycle metabolic process; nucleobase-containing compound metabolic process; aromatic compound biosynthetic process; proteolysis; cellular nitrogen compound metabolic process; protein metabolic process; ma…	viral capsid; virion part; virion;	RNA binding; peptidase activity; RNA polymerase activity; helicase activity; RNA-directed RNA polymerase activity; hydrolase activity, acting on acid anhydrides; cysteine-type peptidase activity; hydrolase activity; nucleoside-triphosphatase activity; endopeptidase activity; heterocyclic compound binding; organic cyclic compound binding; pyrophosphatase activity; RNA helicase activity; nucleotidy…				RNA-directed RNA polymerase, C-terminal domain; Peptidase C3A/C3B, picornaviral; Viral coat protein subunit; Peptidase S1, PA clan; Picornavirus capsid; Picornavirus/Calicivirus coat protein; Helicase, superfamily 3, single-stranded RNA virus; Dicistrovirus, capsid-polyprotein, C-terminal; Helicase, superfamily 3, single-stranded DNA/RNA virus;
comp42927_c0_seq1	Unknown	10.556	9.4	1			cytosol				K20399	LAMTOR4; ragulator complex protein LAMTOR4	ko04150 mTOR signaling pathway;	Roadblock/LAMTOR2 domain;
comp42948_c0_seq1	ACYPI008903 protein	34.751	3.3	1	1.002	0.976	cytosol	intracellular transport; cellular component organization; establishment of protein localization to organelle; mitochondrial transport; single-organism process; protein transport; establishment of localization; protein targeting; establishment of localization in cell; single-organism localization; mitochondrion organization; intracellular protein transport; protein targeting to mitochondrion; sing…	membrane; intracellular organelle; outer membrane; mitochondrial part; bounding membrane of organelle; organelle membrane; mitochondrial outer membrane; cytoplasm; intracellular organelle part; organelle envelope; intracellular part; cell; organelle part; mitochondrion; organelle; mitochondrial envelope; intracellular membrane-bounded organelle; intracellular; cell part; envelope; organelle outer…		K17776			Glutathione S-transferase, C-terminal-like; Mitochondrial outer membrane transport complex Sam37/metaxin, N-terminal domain; Metaxin, glutathione S-transferase domain;
comp42962_c0_seq1	Arginine kinase (Fragment)	39.831	69.4	31	1.106	0.001	cytosol			kinase activity; catalytic activity; transferase activity; transferase activity, transferring phosphorus-containing groups;	K00933	E2.7.3.2; creatine kinase [EC:2.7.3.2]	ko00330 Arginine and proline metabolism; ko01100 Metabolic pathways;	ATP:guanido phosphotransferase, N-terminal; Glutamine synthetase/guanido kinase, catalytic domain; ATP:guanido phosphotransferase, catalytic domain;
comp42981_c0_seq1	Unknown	81.745	3.4	2	0.999	0.985	cytosol			organic cyclic compound binding; heterocyclic compound binding; DNA binding; binding; protein dimerization activity; nucleic acid binding; protein binding;				HAT, C-terminal dimerisation domain; Ribonuclease H-like domain; Zinc finger, BED-type;
comp42983_c0_seq1	ACYPI009812 protein	29.243	10.4	3	1.068	0.035	extracellular			structural constituent of cuticle; structural molecule activity;
comp43006_c0_seq6	Protein kinase C	114.01	1.2	1			nuclear			protein binding; binding;	K15621	BAIAP3; BAI1-associated protein 3	ko05202 Transcriptional misregulation in cancer;	Munc13 homology 1; Mammalian uncoordinated homology 13, domain 2; C2 domain;
comp43021_c0_seq1	Unknown	15.723	8.5	1	1.171	0.145	extracellular
comp43027_c0_seq1	"Lipoyl synthase, mitochondrial"	41.859	12.3	4	0.997	0.963	mitochondria	cofactor biosynthetic process; organic acid biosynthetic process; single-organism process; biosynthetic process; cellular lipid metabolic process; cellular metabolic process; sulfur compound biosynthetic process; lipid biosynthetic process; organic substance metabolic process; metabolic process; heterocycle metabolic process; lipoate biosynthetic process; monocarboxylic acid metabolic process; co…		ligase activity, forming carbon-nitrogen bonds; lipoate-protein ligase activity; radical SAM enzyme activity; catalytic activity; binding; iron-sulfur cluster binding; lipoate synthase activity; ligase activity; transferase activity, transferring sulfur-containing groups; sulfurtransferase activity; 4 iron, 4 sulfur cluster binding; transferase activity; metal cluster binding;	K03644	lipA; lipoyl synthase [EC:2.8.1.8]	ko01100 Metabolic pathways; ko00785 Lipoic acid metabolism;	Aldolase-type TIM barrel; Lipoyl synthase, N-terminal; Elongator protein 3/MiaB/NifB; Radical SAM;
comp43062_c0_seq1	ACYPI000583 protein	77.529	5.5	2	1.014	0.937	nuclear	glucosamine-containing compound metabolic process; metabolic process; chitin metabolic process; carbohydrate derivative metabolic process; nitrogen compound metabolic process; amino sugar metabolic process; macromolecule metabolic process; aminoglycan metabolic process; organonitrogen compound metabolic process; organic substance metabolic process;	extracellular region;	chitin binding; carbohydrate derivative binding; binding;				Chitin binding domain;
comp43078_c0_seq1	ATP synthase subunit alpha	59.69	56.4	30	1.039	0.000	mitochondria	nucleoside metabolic process; purine nucleoside metabolic process; purine ribonucleoside monophosphate metabolic process; nucleotide metabolic process; energy coupled proton transmembrane transport, against electrochemical gradient; single-organism process; biosynthetic process; nucleoside biosynthetic process; purine ribonucleoside biosynthetic process; ribonucleoside monophosphate biosynthetic …	proton-transporting ATP synthase complex, catalytic core F(1); membrane; membrane part; cell part; intracellular; proton-transporting two-sector ATPase complex; macromolecular complex; proton-transporting two-sector ATPase complex, catalytic domain; intracellular part; protein complex; cell; proton-transporting ATP synthase complex;	ATPase activity, coupled to transmembrane movement of ions; nucleoside phosphate binding; primary active transmembrane transporter activity; substrate-specific transporter activity; ATPase activity, coupled to transmembrane movement of ions, rotational mechanism; hydrolase activity, acting on acid anhydrides; monovalent inorganic cation transmembrane transporter activity; hydrolase activity; hydr…	K02132	ATPeF1A; F-type H+-transporting ATPase subunit alpha	ko05010 Alzheimer's disease; ko00190 Oxidative phosphorylation; ko01100 Metabolic pathways; ko05016 Huntington's disease; ko05012 Parkinson's disease;	ATPase, F1/V1/A1 complex, alpha/beta subunit, C-terminal; ATPase, F1 complex alpha/beta subunit, N-terminal domain; ATPase, F1/V1/A1 complex, alpha/beta subunit, nucleotide-binding domain; P-loop containing nucleoside triphosphate hydrolase; ATPase, F1 complex, alpha subunit nucleotide-binding domain; ATP synthase subunit alpha-like domain;
comp43091_c0_seq1	Actin (Fragment)	40.167	8.3	3	0.925	0.007	cytosol				K11652
comp43126_c0_seq1	ACYPI002116 protein	20.966	23.9	3	0.974	0.485	plasma membrane	peptide metabolic process; signal peptide processing; cellular protein metabolic process; nitrogen compound metabolic process; protein processing; cellular amide metabolic process; primary metabolic process; cellular metabolic process; organic substance metabolic process; metabolic process; cellular macromolecule metabolic process; cellular nitrogen compound metabolic process; macromolecule metab…	intracellular organelle; membrane; endoplasmic reticulum; nuclear outer membrane-endoplasmic reticulum membrane network; bounding membrane of organelle; organelle membrane; cytoplasm; intracellular organelle part; endomembrane system; macromolecular complex; intrinsic component of membrane; intracellular part; transferase complex; cell; integral component of membrane; organelle part; organelle; i…	peptidase activity; hydrolase activity; catalytic activity;	K12947	SPCS2; signal peptidase complex subunit 2 [EC:3.4.-.-]	ko03060 Protein export;
comp43135_c0_seq2	Unknown	3.4229	35.5	1	1.234	0.009	cytosol
comp43138_c0_seq1	Putative Rho1	21.622	51.6	1	0.793	0.123	cytosol	regulation of cellular process; single organism signaling; cellular response to stimulus; signal transduction; regulation of biological process; cell communication; intracellular signal transduction; single-organism cellular process; single-organism process; small GTPase mediated signal transduction; signaling; response to stimulus; cellular process; biological regulation;		nucleoside phosphate binding; nucleoside binding; ion binding; nucleotide binding; organic cyclic compound binding; heterocyclic compound binding; ribonucleoside binding; carbohydrate derivative binding; ribonucleotide binding; binding; purine ribonucleoside binding; anion binding; purine ribonucleotide binding; purine nucleoside binding; guanyl ribonucleotide binding; guanyl nucleotide binding; …	K04513	RHOA; Ras homolog gene family, member A"	ko05205 Proteoglycans in cancer; ko04722 Neurotrophin signaling pathway; ko04810 Regulation of actin cytoskeleton; ko05133 Pertussis; ko04270 Vascular smooth muscle contraction; ko05200 Pathways in cancer; ko04921 Oxytocin signaling pathway; ko05210 Colorectal cancer; ko05152 Tuberculosis; ko04024 cAMP signaling pathway; ko04520 Adherens junction; ko04670 Leukocyte transendothelial migration; ko0…	Small GTP-binding protein domain; P-loop containing nucleoside triphosphate hydrolase;
comp43180_c0_seq1	ACYPI006175 protein	13.619	11.6	1			extracellular			structural constituent of cuticle; structural molecule activity;
comp43184_c0_seq1	Unknown	21.848	13.9	2	1.042	0.406	cytosol
comp432025_c0_seq1	Unknown	8.4886	18.9	1	1.205	0.298	mitochondria
comp43206_c0_seq1	Unknown	8.8366	56	3	0.841	0.022	cytosol				K15626	NUPR1; nuclear protein, 1"	ko05202 Transcriptional misregulation in cancer;
comp43209_c0_seq1	Unknown	92.051	5.3	4	1.038	0.267	cytosol	modification-dependent macromolecule catabolic process; cellular macromolecule catabolic process; proteolysis involved in cellular protein catabolic process; cellular protein catabolic process; modification-dependent protein catabolic process; cellular protein metabolic process; ubiquitin-dependent protein catabolic process; primary metabolic process; cellular metabolic process; organic substance…	catalytic complex; cell part; intracellular; cullin-RING ubiquitin ligase complex; macromolecular complex; intracellular part; transferase complex; cell; protein complex; ubiquitin ligase complex;	protein binding; ubiquitin protein ligase binding; ubiquitin-like protein ligase binding; binding; enzyme binding;	K10609	CUL4; cullin 4	ko03420 Nucleotide excision repair; ko04120 Ubiquitin mediated proteolysis;	Winged helix-turn-helix DNA-binding domain; Cullin protein, neddylation domain; Cullin homology; Cullin, N-terminal; Cullin repeat-like-containing domain;
comp43226_c0_seq1	"Alanine--tRNA ligase, cytoplasmic"	107.02	36.5	29	0.965	0.161	nuclear	cellular aromatic compound metabolic process; cellular protein metabolic process; single-organism process; biosynthetic process; tRNA aminoacylation; cellular metabolic process; organic substance metabolic process; metabolic process; cellular amino acid metabolic process; heterocycle metabolic process; nucleobase-containing compound metabolic process; cellular nitrogen compound metabolic process;…	intracellular part; cell; cell part; intracellular; cytoplasm;	ligase activity, forming aminoacyl-tRNA and related compounds; ATP binding; nucleoside phosphate binding; ligase activity, forming carbon-oxygen bonds; nucleoside binding; ion binding; ligase activity; nucleotide binding; organic cyclic compound binding; heterocyclic compound binding; ribonucleoside binding; carbohydrate derivative binding; catalytic activity; ribonucleotide binding; binding; nuc…	K01872	AARS; alanyl-tRNA synthetase [EC:6.1.1.7]	ko00970 Aminoacyl-tRNA biosynthesis;	Threonyl/alanyl tRNA synthetase, SAD; Threonyl/alanyl tRNA synthetase, class II-like, putative editing domain; Alanyl-tRNA synthetase, class IIc, N-terminal; Alanine-tRNA ligase, class IIc, anti-codon-binding domain; DHHA1 domain; Alanyl-tRNA synthetase, class IIc, core domain; Translation protein, beta-barrel domain;
comp43229_c0_seq2	Putative tropomyosin	32.457	79.9	32	1.053	0.036	cytosol				K10373	TPM1; tropomyosin 1	ko04260 Cardiac muscle contraction; ko04261 Adrenergic signaling in cardiomyocytes; ko05414 Dilated cardiomyopathy; ko05410 Hypertrophic cardiomyopathy (HCM); ko05206 MicroRNAs in cancer;
comp43230_c0_seq1	Unknown	31.966	8.2	1			cytosol				K06883			P-loop containing nucleoside triphosphate hydrolase;
comp43231_c0_seq1	Small heat shock protein	19.475	16.8	3	0.964	0.508	cytosol				K09542	CRYAB; crystallin, alpha B"	ko04141 Protein processing in endoplasmic reticulum; ko04213 Longevity regulating pathway - multiple species;	Alpha crystallin/Hsp20 domain; HSP20-like chaperone;
comp43235_c0_seq2	Vitellogenin receptor	70.958	2.5	1			plasma membrane			protein binding; binding;				EGF-like domain; Six-bladed beta-propeller, TolB-like;
comp43236_c0_seq1	ACYPI009973 protein	18.907	22	3	1.039	0.414	cytosol			protein binding; binding;	K06106	CTTN; cortactin	ko05100 Bacterial invasion of epithelial cells; ko05205 Proteoglycans in cancer; ko05131 Shigellosis; ko04530 Tight junction; ko05130 Pathogenic Escherichia coli infection;	SH3 domain;
comp43258_c0_seq1	Unknown	13.613	10.9	2	1.193	0.021	extracellular
comp43264_c0_seq1	Unknown	16.768	5.2	1	1.151	0.002	cytosol
comp43274_c0_seq1	Unknown	82.258	18.9	12	0.988	0.579	mitochondria	RNA processing; cellular macromolecule catabolic process; cellular aromatic compound metabolic process; organic cyclic compound metabolic process; nitrogen compound metabolic process; primary metabolic process; cellular metabolic process; organic substance metabolic process; RNA catabolic process; RNA metabolic process; aromatic compound catabolic process; cellular nitrogen compound catabolic pro…		RNA binding; 3'-5'-exoribonuclease activity; exoribonuclease activity, producing 5'-phosphomonoesters; 3'-5' exonuclease activity; hydrolase activity; exonuclease activity, active with either ribo- or deoxyribonucleic acids and producing 5'-phosphomonoesters; heterocyclic compound binding; organic cyclic compound binding; nucleotidyltransferase activity; polyribonucleotide nucleotidyltransferase …	K00962	pnp; polyribonucleotide nucleotidyltransferase [EC:2.7.7.8]	ko00230 Purine metabolism; ko03018 RNA degradation; ko00240 Pyrimidine metabolism;	Exoribonuclease, phosphorolytic domain 2; Nucleic acid-binding, OB-fold; S1 domain; Polyribonucleotide nucleotidyltransferase, RNA-binding domain; PNPase/RNase PH domain; K Homology domain; K Homology domain, type 1; Exoribonuclease, phosphorolytic domain 1; Ribosomal protein S5 domain 2-type fold;
comp43304_c0_seq1	Putative chaperonin subunit 6a zeta (Fragment)	58.011	28.8	13	1.037	0.137	cytosol	protein folding; metabolic process; cellular protein metabolic process; cellular macromolecule metabolic process; macromolecule metabolic process; protein metabolic process; primary metabolic process; cellular process; cellular metabolic process; organic substance metabolic process;		ATP binding; nucleoside phosphate binding; nucleoside binding; ion binding; protein binding; nucleotide binding; organic cyclic compound binding; heterocyclic compound binding; ribonucleoside binding; carbohydrate derivative binding; ribonucleotide binding; binding; purine ribonucleoside binding; anion binding; purine ribonucleotide binding; unfolded protein binding; adenyl ribonucleotide binding…	K09498			TCP-1-like chaperonin intermediate domain; GroEL-like apical domain; GroEL-like equatorial domain;
comp43308_c0_seq1	Unknown	7.1498	48.4	2	0.923	0.181	cytosol							Cathepsin propeptide inhibitor domain (I29);
comp43361_c0_seq1	ACYPI007741 protein	31.192	5.4	2	1.051	0.707	mitochondria	cellular protein metabolic process; biosynthetic process; primary metabolic process; cellular metabolic process; organic substance biosynthetic process; cellular biosynthetic process; organic substance metabolic process; metabolic process; cellular macromolecule biosynthetic process; cellular macromolecule metabolic process; gene expression; macromolecule metabolic process; protein metabolic proc…	ribosome; intracellular organelle; mitochondrial matrix; mitochondrial part; intracellular non-membrane-bounded organelle; cytoplasm; intracellular organelle part; macromolecular complex; intracellular part; mitochondrial ribosome; cell; organellar ribosome; organelle part; mitochondrion; non-membrane-bounded organelle; organelle; intracellular membrane-bounded organelle; membrane-enclosed lumen;…	structural constituent of ribosome; structural molecule activity;	K17428
comp43363_c0_seq4	Fatty acid synthase 2	44.86	9.2	3	1.098	0.010	mitochondria	single-organism biosynthetic process; organic acid biosynthetic process; small molecule metabolic process; single-organism cellular process; single-organism process; cellular lipid metabolic process; biosynthetic process; fatty acid metabolic process; primary metabolic process; cellular metabolic process; fatty acid biosynthetic process; organic substance biosynthetic process; cellular biosynthet…		transferase activity, transferring acyl groups; transferase activity, transferring acyl groups other than amino-acyl groups; transferase activity; catalytic activity;	K09458	fabF; 3-oxoacyl-[acyl-carrier-protein] synthase II [EC:2.3.1.179]	ko00061 Fatty acid biosynthesis; ko01212 Fatty acid metabolism; ko01100 Metabolic pathways; ko00780 Biotin metabolism;	Polyketide synthase, beta-ketoacyl synthase domain; Thiolase-like; Beta-ketoacyl synthase, C-terminal; Beta-ketoacyl synthase, N-terminal;
comp43379_c0_seq1	ACYPI003159 protein	38.608	28.5	12	0.990	0.615	cytosol				K15102			Mitochondrial carrier domain;
comp43385_c0_seq1	Unknown	76.072	1.3	1			cytosol	regulation of cellular process; homeostatic process; regulation of biological quality; regulation of biological process; cell redox homeostasis; single-organism cellular process; cellular homeostasis; single-organism process; cellular process; biological regulation;		protein binding; binding;				Six-bladed beta-propeller, TolB-like; Thioredoxin domain; Thioredoxin-like fold;
comp43392_c0_seq5	Unknown	51.342	3.9	2			extracellular	modification-dependent macromolecule catabolic process; protein modification by small protein removal; cellular macromolecule catabolic process; proteolysis involved in cellular protein catabolic process; cellular protein catabolic process; modification-dependent protein catabolic process; cellular protein metabolic process; ubiquitin-dependent protein catabolic process; protein modification by s…		hydrolase activity; ubiquitinyl hydrolase activity; catalytic activity;	K11851			Peptidase C19, ubiquitin carboxyl-terminal hydrolase; Ubiquitin specific protease domain;
comp43394_c0_seq1	ACYPI001489 protein	17.036	20.4	3	0.894	0.524	mitochondria	establishment of protein localization; transport; intracellular transport; cellular macromolecule localization; establishment of localization in cell; vesicle-mediated transport; intracellular protein transport; organic substance transport; protein localization; macromolecule localization; cellular protein localization; localization; protein transport; cellular localization; establishment of loca…	membrane; membrane part; cell part; intracellular; coated membrane; cytoplasm; macromolecular complex; intracellular part; membrane coat; protein complex; cell; cytoplasmic part;	substrate-specific transporter activity; protein transporter activity; transporter activity;	K11827	AP2S1; AP-2 complex subunit sigma-1	ko04721 Synaptic vesicle cycle; ko05016 Huntington's disease; ko04961 Endocrine and other factor-regulated calcium reabsorption; ko04144 Endocytosis;	Longin-like domain; AP complex, mu/sigma subunit;
comp43421_c0_seq1	Unknown	80.242	20.4	13	0.948	0.081	nuclear	proteolysis; metabolic process; macromolecule metabolic process; protein metabolic process; primary metabolic process; organic substance metabolic process;		peptidase activity, acting on L-amino acid peptides; hydrolase activity; peptidase activity; catalytic activity; serine hydrolase activity; serine-type peptidase activity;	K01303			Peptidase S9, prolyl oligopeptidase, catalytic domain; Alpha/Beta hydrolase fold; Six-bladed beta-propeller, TolB-like;
comp43459_c2_seq1	Unknown	107.39	1	1	0.986	0.765	cytosol, nuclear	establishment of protein localization; transport; intracellular transport; cellular macromolecule localization; establishment of localization in cell; intracellular protein transport; organic substance transport; protein localization; macromolecule localization; cellular protein localization; localization; protein transport; establishment of localization; cellular localization;		small GTPase binding; Ras GTPase binding; binding; protein binding; Ran GTPase binding; GTPase binding; enzyme binding;				Importin-beta, N-terminal domain; Exportin-1/Importin-beta-like; Armadillo-type fold;
comp43474_c0_seq1	Carboxypeptidase	34.814	3.6	1			extracellular	proteolysis; metabolic process; macromolecule metabolic process; protein metabolic process; primary metabolic process; organic substance metabolic process;		carboxypeptidase activity; peptidase activity; exopeptidase activity; catalytic activity; serine hydrolase activity; serine-type peptidase activity; peptidase activity, acting on L-amino acid peptides; hydrolase activity; serine-type carboxypeptidase activity; serine-type exopeptidase activity;	K09645			Alpha/Beta hydrolase fold;
comp43476_c0_seq10	ACYPI006664 protein	48.572	11.6	5	1.005	0.804	cytosol	single-organism process; metabolic process; oxidation-reduction process; single-organism metabolic process;		organic cyclic compound binding; heterocyclic compound binding; oxidoreductase activity, acting on CH-OH group of donors; oxidoreductase activity, acting on the CH-OH group of donors, NAD or NADP as acceptor; nucleoside phosphate binding; NAD binding; catalytic activity; binding; nucleotide binding; cofactor binding; small molecule binding; coenzyme binding; oxidoreductase activity;	K04496	CTBP; C-terminal binding protein	ko05200 Pathways in cancer; ko05220 Chronic myeloid leukemia; ko04330 Notch signaling pathway; ko04310 Wnt signaling pathway;	D-isomer specific 2-hydroxyacid dehydrogenase, catalytic domain; D-isomer specific 2-hydroxyacid dehydrogenase, NAD-binding domain; NAD(P)-binding domain;
comp43491_c0_seq1	Unknown	234.55	0.8	2	1.236	0.515	nuclear							OSK domain; SGNH hydrolase-type esterase domain;
comp43501_c0_seq1	Alpha-tubulin N-acetyltransferase	36.507	4	1	1.150	0.080	cytosol	internal peptidyl-lysine acetylation; internal protein amino acid acetylation; peptidyl-lysine acetylation; cellular protein metabolic process; primary metabolic process; cellular metabolic process; organic substance metabolic process; peptidyl-lysine modification; peptidyl-amino acid modification; metabolic process; alpha-tubulin acetylation; protein acetylation; protein acylation; cellular macr…	intracellular organelle; microtubule; intracellular non-membrane-bounded organelle; cytoskeletal part; intracellular organelle part; macromolecular complex; intracellular part; cell; organelle part; non-membrane-bounded organelle; organelle; cytoskeleton; microtubule cytoskeleton; cell part; intracellular; protein complex;	peptide N-acetyltransferase activity; transferase activity, transferring acyl groups; catalytic activity; tubulin N-acetyltransferase activity; transferase activity; transferase activity, transferring acyl groups other than amino-acyl groups; N-acetyltransferase activity; acetyltransferase activity; N-acyltransferase activity;	K19573			Gcn5-related N-acetyltransferase (GNAT) domain, ATAT-type;
comp43511_c1_seq1	Unknown	109.48	1.3	1	1.093	0.075	nuclear				K15728	LPIN; phosphatidate phosphatase LPIN [EC:3.1.3.4]	ko00564 Glycerophospholipid metabolism; ko01110 Biosynthesis of secondary metabolites; ko00561 Glycerolipid metabolism; ko01100 Metabolic pathways;	Lipin/Ned1/Smp2 (LNS2); LNS2/PITP; Lipin, N-terminal; HAD-like domain; Lipin, middle domain;
comp43512_c1_seq1	Inosine-5'-monophosphate dehydrogenase	37.963	22.2	6	1.004	0.901	cytosol	cellular aromatic compound metabolic process; oxidation-reduction process; nucleotide metabolic process; small molecule metabolic process; single-organism cellular process; nitrogen compound metabolic process; organic cyclic compound metabolic process; single-organism process; primary metabolic process; cellular metabolic process; phosphate-containing compound metabolic process; organic substance…	catalytic complex; cell part; oxidoreductase complex; macromolecular complex; GMP reductase complex; cell; protein complex;	oxidoreductase activity, acting on NAD(P)H; GMP reductase activity; catalytic activity; oxidoreductase activity, acting on NAD(P)H, nitrogenous group as acceptor; oxidoreductase activity;	K00364	E1.7.1.7; GMP reductase [EC:1.7.1.7]	ko00230 Purine metabolism;	IMP dehydrogenase/GMP reductase; Aldolase-type TIM barrel;
comp43532_c0_seq1	Unknown	19.507	15.3	2			extracellular
comp43534_c0_seq1	ACYPI004433 protein	71.165	35.7	17	0.970	0.249	mitochondria	single-organism process; metabolic process; oxidation-reduction process; single-organism metabolic process;		nucleoside phosphate binding; flavin adenine dinucleotide binding; ion binding; nucleotide binding; cofactor binding; oxidoreductase activity; oxidoreductase activity, acting on the CH-CH group of donors; heterocyclic compound binding; organic cyclic compound binding; catalytic activity; binding; anion binding; acyl-CoA dehydrogenase activity; coenzyme binding; small molecule binding;	K09479	ACADVL; very long chain acyl-CoA dehydrogenase [EC:1.3.8.9]	ko00071 Fatty acid degradation; ko01212 Fatty acid metabolism; ko01100 Metabolic pathways;	Acyl-CoA dehydrogenase/oxidase, N-terminal and middle domain; Acyl-CoA dehydrogenase/oxidase, N-terminal; Acyl-CoA oxidase/dehydrogenase, central domain; Acyl-CoA dehydrogenase/oxidase C-terminal;
comp43565_c1_seq1	Unknown	47.718	16.8	8	1.058	0.074	plasma membrane	single-organism process; metabolic process; oxidation-reduction process; single-organism metabolic process;		catalytic activity; oxidoreductase activity;				Saccharopine dehydrogenase, NADP binding domain; NAD(P)-binding domain;
comp43573_c0_seq1	Sulfhydryl oxidase	66.494	1.6	1			mitochondria	regulation of cellular process; homeostatic process; regulation of biological quality; metabolic process; regulation of biological process; oxidation-reduction process; single-organism metabolic process; cell redox homeostasis; single-organism cellular process; cellular homeostasis; single-organism process; cellular process; biological regulation;		oxidoreductase activity, acting on a sulfur group of donors; catalytic activity; thiol oxidase activity; oxidoreductase activity, acting on a sulfur group of donors, oxygen as acceptor; oxidoreductase activity;	K10758			ERV/ALR sulfhydryl oxidase domain; Thioredoxin-like fold; Thioredoxin domain;
comp43580_c0_seq1	ACYPI006250 protein	24.429	19	5	0.948	0.320	extracellular			structural constituent of cuticle; structural molecule activity;
comp43582_c0_seq1	ACYPI006936 protein	20.95	28.6	4	1.191	0.145	mitochondria				K11086	SNRPB; small nuclear ribonucleoprotein B and B'	ko03040 Spliceosome; ko05322 Systemic lupus erythematosus;	LSM domain, eukaryotic/archaea-type; LSM domain;
comp43584_c0_seq1	Unknown	201.7	6.1	11	0.900	0.036	plasma membrane	cellular component biogenesis; proteasome assembly; cellular component organization; cellular macromolecular complex assembly; protein complex subunit organization; cellular component assembly; macromolecular complex assembly; protein complex biogenesis; protein complex assembly; cellular protein complex assembly; cellular component organization or biogenesis; macromolecular complex subunit organ…		protein complex scaffold; protein binding; structural molecule activity; binding;	K11886			Armadillo-like helical; Armadillo-type fold;
comp43593_c0_seq1	Kruppel homolog 1 isoform A	47.977	2.8	1			nuclear			organic cyclic compound binding; heterocyclic compound binding; binding; nucleic acid binding; ion binding; cation binding; metal ion binding;	K09214			Zinc finger, C2H2-like; Zinc finger, C2H2; Zinc finger C2H2-type/integrase DNA-binding domain;
comp43607_c0_seq1	Unknown	8.629	9.1	1	1.045	0.571	extracellular
comp43608_c0_seq1	Glycerol-3-phosphate dehydrogenase [NAD(+)]	38.478	78.5	25	1.052	0.016	cytosol	organophosphate catabolic process; oxidation-reduction process; alditol phosphate metabolic process; single-organism process; carbohydrate derivative catabolic process; glycerol-3-phosphate metabolic process; carbohydrate metabolic process; primary metabolic process; cellular metabolic process; phosphate-containing compound metabolic process; organic substance metabolic process; organic substance…	catalytic complex; cell part; intracellular; oxidoreductase complex; cytoplasm; macromolecular complex; intracellular part; glycerol-3-phosphate dehydrogenase complex; cell; protein complex; cytoplasmic part;	nucleoside phosphate binding; protein dimerization activity; protein binding; nucleotide binding; cofactor binding; oxidoreductase activity; oxidoreductase activity, acting on CH-OH group of donors; heterocyclic compound binding; organic cyclic compound binding; oxidoreductase activity, acting on the CH-OH group of donors, NAD or NADP as acceptor; identical protein binding; catalytic activity; NA…	K00006	GPD1; glycerol-3-phosphate dehydrogenase (NAD+) [EC:1.1.1.8]	ko00564 Glycerophospholipid metabolism; ko01110 Biosynthesis of secondary metabolites; ko04011 MAPK signaling pathway - yeast;	6-phosphogluconate dehydrogenase C-terminal domain-like; 6-phosphogluconate dehydrogenase, domain 2; NAD(P)-binding domain; Glycerol-3-phosphate dehydrogenase, NAD-dependent, N-terminal; Glycerol-3-phosphate dehydrogenase, NAD-dependent, C-terminal;
comp43610_c0_seq1	ACYPI008164 protein	17.305	52.8	6	0.984	0.387	extracellular							Single domain Von Willebrand factor type C domain;
comp43622_c0_seq1	Sodium/potassium-transporting ATPase subunit alpha	111.88	54.7	41	1.039	0.004	plasma membrane	transport; potassium ion transport; single-organism localization; cation transport; ion transport; metal ion transport; single-organism process; localization; monovalent inorganic cation transport; sodium ion transport; single-organism transport; establishment of localization;	intrinsic component of membrane; membrane; integral component of membrane; membrane part;	ATPase activity, coupled to transmembrane movement of ions; nucleoside phosphate binding; potassium-transporting ATPase activity; primary active transmembrane transporter activity; sodium:potassium-exchanging ATPase activity; substrate-specific transporter activity; hydrolase activity, acting on acid anhydrides; monovalent inorganic cation transmembrane transporter activity; hydrolase activity; s…	K01539	ATP1A; sodium/potassium-transporting ATPase subunit alpha [EC:3.6.3.9]	ko04976 Bile secretion; ko04261 Adrenergic signaling in cardiomyocytes; ko04970 Salivary secretion; ko04971 Gastric acid secretion; ko04961 Endocrine and other factor-regulated calcium reabsorption; ko04960 Aldosterone-regulated sodium reabsorption; ko04978 Mineral absorption; ko04973 Carbohydrate digestion and absorption; ko04918 Thyroid hormone synthesis; ko04972 Pancreatic secretion; ko04024 c…	Cation-transporting P-type ATPase, N-terminal; P-type ATPase, transmembrane domain; P-type ATPase, cytoplasmic domain N; P-type ATPase, A domain; HAD-like domain; Cation-transporting P-type ATPase, C-terminal;
comp436279_c0_seq1	Unknown	41.049	3.5	1	1.012	0.894	nuclear
comp43631_c0_seq1	Unknown	12.4	23.8	4	0.911	0.013	mitochondria
comp43631_c1_seq1	ACYPI009520 protein	35.981	6.7	2	1.058	0.286	cytosol	phosphorylation; cellular protein metabolic process; primary metabolic process; cellular metabolic process; phosphate-containing compound metabolic process; organic substance metabolic process; metabolic process; protein phosphorylation; phosphorus metabolic process; cellular macromolecule metabolic process; cellular protein modification process; protein metabolic process; macromolecule metabolic…		ATP binding; nucleoside phosphate binding; phosphotransferase activity, alcohol group as acceptor; nucleoside binding; ion binding; protein kinase activity; nucleotide binding; organic cyclic compound binding; heterocyclic compound binding; ribonucleoside binding; carbohydrate derivative binding; kinase activity; catalytic activity; ribonucleotide binding; binding; purine ribonucleoside binding; …	K02087	CDK1; cyclin-dependent kinase 1 [EC:2.7.11.22 2.7.11.23]	ko04115 p53 signaling pathway; ko04110 Cell cycle; ko05203 Viral carcinogenesis; ko04540 Gap junction; ko05168 Herpes simplex infection; ko04114 Oocyte meiosis; ko05169 Epstein-Barr virus infection; ko04914 Progesterone-mediated oocyte maturation;	Protein kinase domain; Protein kinase-like domain;
comp43633_c0_seq1	ACYPI006706 protein	33.338	30.7	9	0.998	0.941	nuclear			organic cyclic compound binding; heterocyclic compound binding; nucleoside phosphate binding; binding; nucleic acid binding; nucleotide binding; small molecule binding;	K03102	SQD; squid	ko04320 Dorso-ventral axis formation;	RNA recognition motif domain; Nucleotide-binding alpha-beta plait domain;
comp43637_c0_seq1	Putative NADH:ubiquinone reductase 42kD subunit (Fragment)	48.024	48.4	23	0.979	0.139	cytosol				K03954	NDUFA10; NADH dehydrogenase (ubiquinone) 1 alpha subcomplex subunit 10	ko05010 Alzheimer's disease; ko00190 Oxidative phosphorylation; ko01100 Metabolic pathways; ko05016 Huntington's disease; ko04932 Non-alcoholic fatty liver disease (NAFLD); ko05012 Parkinson's disease;	P-loop containing nucleoside triphosphate hydrolase; Deoxynucleoside kinase domain;
comp43643_c0_seq1	ACYPI000033 protein	14.59	31.2	5	0.957	0.334	nuclear	cellular protein metabolic process; biosynthetic process; primary metabolic process; cellular metabolic process; organic substance biosynthetic process; cellular biosynthetic process; organic substance metabolic process; metabolic process; cellular macromolecule biosynthetic process; cellular macromolecule metabolic process; gene expression; macromolecule metabolic process; protein metabolic proc…	ribosome; organelle; intracellular organelle; intracellular non-membrane-bounded organelle; cell part; intracellular; cytoplasm; macromolecular complex; intracellular part; cell; ribonucleoprotein complex; cytoplasmic part; non-membrane-bounded organelle;	structural constituent of ribosome; structural molecule activity;	K02910	RP-L31e; large subunit ribosomal protein L31e	ko03010 Ribosome;	Ribosomal protein L31e domain;
comp43648_c0_seq1	Unknown	39.552	26.3	11	0.989	0.412	nuclear
comp43662_c0_seq1	Ribosomal protein	24.816	32	1	1.088	0.079	nuclear	cellular protein metabolic process; biosynthetic process; primary metabolic process; cellular metabolic process; organic substance biosynthetic process; cellular biosynthetic process; organic substance metabolic process; metabolic process; cellular macromolecule biosynthetic process; cellular macromolecule metabolic process; gene expression; macromolecule metabolic process; protein metabolic proc…	intracellular organelle; ribosome; intracellular non-membrane-bounded organelle; cytoplasm; intracellular organelle part; macromolecular complex; intracellular part; cell; organelle part; non-membrane-bounded organelle; organelle; large ribosomal subunit; ribosomal subunit; cell part; intracellular; ribonucleoprotein complex; cytoplasmic part;	organic cyclic compound binding; heterocyclic compound binding; RNA binding; binding; nucleic acid binding; structural molecule activity; structural constituent of ribosome;	K02865	RP-L10Ae; large subunit ribosomal protein L10Ae	ko03010 Ribosome;	Ribosomal protein L1-like; Ribosomal protein L1, 3-layer alpha/beta-sandwich; Ribosomal protein L1, 2-layer alpha/beta-sandwich;
comp43666_c0_seq1	ACYPI001643 protein	18.544	18.7	4	1.001	0.988	cytosol	cellular protein metabolic process; biosynthetic process; primary metabolic process; cellular metabolic process; organic substance biosynthetic process; cellular biosynthetic process; organic substance metabolic process; metabolic process; cellular macromolecule biosynthetic process; cellular macromolecule metabolic process; gene expression; macromolecule metabolic process; protein metabolic proc…	ribosome; organelle; intracellular organelle; intracellular non-membrane-bounded organelle; cell part; intracellular; cytoplasm; macromolecular complex; intracellular part; cell; ribonucleoprotein complex; cytoplasmic part; non-membrane-bounded organelle;	structural constituent of ribosome; structural molecule activity;	K02966	RP-S19e; small subunit ribosomal protein S19e	ko03010 Ribosome;	Winged helix-turn-helix DNA-binding domain;
comp43668_c0_seq1	Unknown	13.563	48.8	9	1.061	0.023	extracellular
comp43671_c0_seq1	ACYPI005101 protein	17.181	31.8	4	0.957	0.204	plasma membrane
comp43673_c0_seq1	Midgut protein	17.33	11	2	1.312	0.017	extracellular
comp43677_c0_seq1	Chemosensory protein CSP2	14.255	49.2	7	1.209	0.003	extracellular
comp43681_c0_seq1	Putative ribosomal protein S18	17.644	34.9	7	0.994	0.836	cytosol	cellular protein metabolic process; biosynthetic process; primary metabolic process; cellular metabolic process; organic substance biosynthetic process; cellular biosynthetic process; organic substance metabolic process; metabolic process; cellular macromolecule biosynthetic process; cellular macromolecule metabolic process; gene expression; macromolecule metabolic process; protein metabolic proc…	ribosome; organelle; intracellular organelle; intracellular non-membrane-bounded organelle; cell part; intracellular; cytoplasm; macromolecular complex; intracellular part; cell; ribonucleoprotein complex; cytoplasmic part; non-membrane-bounded organelle;	organic cyclic compound binding; heterocyclic compound binding; RNA binding; binding; nucleic acid binding; structural molecule activity; structural constituent of ribosome;	K02964	RP-S18e; small subunit ribosomal protein S18e	ko03010 Ribosome;	Ribosomal protein S13-like, H2TH; 30s ribosomal protein S13, C-terminal;
comp43682_c0_seq1	Unknown	16.666	16.7	3	1.172	0.007	extracellular			enzyme regulator activity; enzyme inhibitor activity; molecular function regulator; peptidase inhibitor activity; peptidase regulator activity;				Pacifastin domain;
comp43690_c0_seq1	ACYPI004224 protein	20.706	46.7	6	0.991	0.719	cytosol	regulation of cellular process; single organism signaling; cellular response to stimulus; signal transduction; regulation of biological process; cell communication; intracellular signal transduction; single-organism cellular process; single-organism process; small GTPase mediated signal transduction; signaling; response to stimulus; cellular process; biological regulation;	cell; intracellular; cell part;	nucleoside phosphate binding; nucleoside binding; ion binding; nucleotide binding; organic cyclic compound binding; heterocyclic compound binding; ribonucleoside binding; carbohydrate derivative binding; ribonucleotide binding; binding; purine ribonucleoside binding; anion binding; purine ribonucleotide binding; purine nucleoside binding; guanyl ribonucleotide binding; guanyl nucleotide binding; …	K07937	ARF1; ADP-ribosylation factor 1	ko05134 Legionellosis; ko05110 Vibrio cholerae infection; ko04144 Endocytosis; ko04072 Phospholipase D signaling pathway;	Small GTP-binding protein domain; P-loop containing nucleoside triphosphate hydrolase;
comp43694_c0_seq1	Nucleoside diphosphate kinase	17.349	79.9	13	1.063	0.002	cytosol	purine nucleoside metabolic process; nucleoside metabolic process; pyrimidine ribonucleoside biosynthetic process; nucleoside diphosphate phosphorylation; pyrimidine nucleoside triphosphate metabolic process; nucleotide metabolic process; single-organism process; purine ribonucleoside biosynthetic process; nucleoside biosynthetic process; biosynthetic process; CTP metabolic process; nucleotide ph…		kinase activity; catalytic activity; nucleoside diphosphate kinase activity; nucleobase-containing compound kinase activity; transferase activity; phosphotransferase activity, phosphate group as acceptor; transferase activity, transferring phosphorus-containing groups;	K00940	ndk; nucleoside-diphosphate kinase [EC:2.7.4.6]	ko00230 Purine metabolism; ko01130 Biosynthesis of antibiotics; ko01110 Biosynthesis of secondary metabolites; ko01100 Metabolic pathways; ko00240 Pyrimidine metabolism;
comp43709_c0_seq1	Phenylalanine hydroxylase (Fragment)	79.726	3.4	2	1.173	0.002	nuclear	catechol-containing compound biosynthetic process; catecholamine biosynthetic process; organic hydroxy compound metabolic process; cellular aromatic compound metabolic process; phenol-containing compound biosynthetic process; single-organism process; biosynthetic process; organonitrogen compound biosynthetic process; cellular metabolic process; organic substance metabolic process; metabolic proce…		amino acid binding; iron ion binding; tyrosine 3-monooxygenase activity; ion binding; organic acid binding; oxidoreductase activity, acting on paired donors, with incorporation or reduction of molecular oxygen; oxidoreductase activity; carboxylic acid binding; transition metal ion binding; oxidoreductase activity, acting on paired donors, with incorporation or reduction of molecular oxygen, reduc…	K00501	TH; tyrosine 3-monooxygenase [EC:1.14.16.2]	ko05034 Alcoholism; ko05031 Amphetamine addiction; ko01100 Metabolic pathways; ko00350 Tyrosine metabolism; ko00950 Isoquinoline alkaloid biosynthesis; ko04917 Prolactin signaling pathway; ko05030 Cocaine addiction; ko04728 Dopaminergic synapse; ko05012 Parkinson's disease;	ACT domain; Aromatic amino acid hydroxylase, C-terminal;
comp43710_c0_seq1	Unknown	48.928	6.7	2	1.172	0.132	nuclear			protein binding; binding;	K20125			Variant SH3 domain; SH3 domain;
comp43713_c0_seq1	Unknown	99.871	6.7	5	0.984	0.718	cytosol, nuclear		organelle; intracellular membrane-bounded organelle; intracellular organelle; cell part; intracellular; cytoplasm; endomembrane system; intracellular part; cell; membrane-bounded organelle; Golgi apparatus; cytoplasmic part;		K20358
comp43721_c0_seq1	ACYPI007529 protein	20.375	7.7	1	1.004	0.947	cytosol			organic cyclic compound binding; heterocyclic compound binding; RNA binding; binding; nucleic acid binding;	K07575			PUA-like domain; PUA domain; Uncharacterised domain CHP00451;
comp43724_c0_seq1	Serine/threonine-protein phosphatase	55.502	25.7	10	0.985	0.354	cytosol			protein binding; hydrolase activity; catalytic activity; binding;	K04460	PPP5C; serine/threonine-protein phosphatase 5 [EC:3.1.3.16]	ko04010 MAPK signaling pathway;	Metallo-dependent phosphatase-like; Calcineurin-like phosphoesterase domain, apaH type; PPP domain; Tetratricopeptide-like helical domain; Tetratricopeptide repeat-containing domain; Serine/threonine-specific protein phosphatase/bis(5-nucleosyl)-tetraphosphatase;
comp43726_c1_seq1	Unknown	28.717	4.3	1	1.224	0.065	extracellular
comp43732_c0_seq1	ACYPI006860 protein	23.089	25.5	5	0.958	0.114	mitochondria				K02881	RP-L18; large subunit ribosomal protein L18	ko03010 Ribosome;
comp43734_c0_seq2	Unknown	26.788	9.6	1	1.154	0.035	nuclear	RNA processing; cellular aromatic compound metabolic process; organic cyclic compound metabolic process; nitrogen compound metabolic process; primary metabolic process; cellular metabolic process; organic substance metabolic process; mRNA processing; RNA metabolic process; metabolic process; nucleic acid metabolic process; heterocycle metabolic process; nucleobase-containing compound metabolic pr…	organelle; intracellular membrane-bounded organelle; intracellular organelle; nucleus; cell part; intracellular; cytoplasm; intracellular part; membrane-bounded organelle; cell;	organic cyclic compound binding; heterocyclic compound binding; RNA binding; binding; nucleic acid binding;	K12839	SMNDC1; survival of motor neuron-related-splicing factor 30	ko03040 Spliceosome;	Tudor domain; Survival motor neuron;
comp43743_c0_seq1	Unknown	60.96	5.7	3	0.979	0.433	nuclear			actin filament binding; protein binding, bridging; cytoskeletal protein binding; binding; macromolecular complex binding; actin binding; binding, bridging; protein binding; protein complex binding;	K17455			Fascin domain; Actin cross-linking;
comp43746_c0_seq1	Sucrase	46.59	5.2	2	0.846	0.012	cytosol	metabolic process; carbohydrate metabolic process; primary metabolic process; organic substance metabolic process;		catalytic activity;	K01187	malZ; alpha-glucosidase [EC:3.2.1.20]	ko00500 Starch and sucrose metabolism; ko00052 Galactose metabolism; ko01100 Metabolic pathways;	Glycosyl hydrolase, all-beta; Glycoside hydrolase superfamily; Glycosyl hydrolase, family 13, catalytic domain; Glycoside hydrolase, catalytic domain;
comp43746_c1_seq1	Sucrase	14.448	11.3	2	0.925	0.043	extracellular	metabolic process; carbohydrate metabolic process; primary metabolic process; organic substance metabolic process;		catalytic activity;	K01187	malZ; alpha-glucosidase [EC:3.2.1.20]	ko00500 Starch and sucrose metabolism; ko00052 Galactose metabolism; ko01100 Metabolic pathways;	Glycoside hydrolase superfamily; Glycoside hydrolase, catalytic domain; Glycosyl hydrolase, family 13, catalytic domain;
comp43748_c1_seq1	Putative purine-rich binding protein-alpha	35.068	45.6	14	1.016	0.682	cytosol
comp43753_c0_seq1	Dystrobrevin	48.538	2.9	1	0.958	0.640	nuclear			cation binding; metal ion binding; zinc ion binding; transition metal ion binding; binding; ion binding;				Drought induced 19 protein type, zinc-binding domain; Zinc finger, ZZ-type;
comp43765_c0_seq1	Unknown	49.711	7.1	3	0.977	0.777	cytosol			protein binding; binding;	K12177			Winged helix-turn-helix DNA-binding domain; Proteasome component (PCI) domain;
comp43791_c0_seq1	ACYPI009534 protein	45.441	47.2	16	0.968	0.347	cytosol			protein binding; binding;	K03037	PSMD6; 26S proteasome regulatory subunit N7	ko05169 Epstein-Barr virus infection; ko03050 Proteasome;	Proteasome component (PCI) domain; Winged helix-turn-helix DNA-binding domain;
comp43793_c0_seq1	Unknown	91.141	22.7	20	0.955	0.047	nuclear			organic cyclic compound binding; heterocyclic compound binding; nucleoside phosphate binding; binding; nucleic acid binding; nucleotide binding; small molecule binding;	K03258	EIF4B; translation initiation factor 4B	ko05205 Proteoglycans in cancer; ko04150 mTOR signaling pathway; ko03013 RNA transport; ko04151 PI3K-Akt signaling pathway;	RNA recognition motif domain; Nucleotide-binding alpha-beta plait domain;
comp43794_c0_seq1	Unknown	22.502	11.6	4	1.070	0.318	mitochondria	cellular component organization; protein complex subunit organization; cellular protein metabolic process; single-organism cellular process; single-organism process; macromolecular complex disassembly; biosynthetic process; primary metabolic process; cellular metabolic process; organic substance biosynthetic process; cellular biosynthetic process; protein complex disassembly; macromolecular compl…		organic cyclic compound binding; translation termination factor activity; heterocyclic compound binding; RNA binding; translation factor activity, nucleic acid binding; binding; nucleic acid binding; translation release factor activity;	K15033			Peptide chain release factor class I/class II;
comp43804_c0_seq1	Adenylosuccinate lyase	54.331	35	15	1.011	0.652	cytosol	nucleotide biosynthetic process; cellular aromatic compound metabolic process; ribonucleotide metabolic process; nucleotide metabolic process; single-organism process; biosynthetic process; organonitrogen compound biosynthetic process; cellular metabolic process; phosphate-containing compound metabolic process; organic substance metabolic process; ribose phosphate biosynthetic process; metabolic …		lyase activity; carbon-nitrogen lyase activity; amidine-lyase activity; N6-(1,2-dicarboxyethyl)AMP AMP-lyase (fumarate-forming) activity; catalytic activity;	K01756	purB; adenylosuccinate lyase [EC:4.3.2.2]	ko00230 Purine metabolism; ko01130 Biosynthesis of antibiotics; ko01110 Biosynthesis of secondary metabolites; ko01100 Metabolic pathways; ko00630 Glyoxylate and dicarboxylate metabolism;	Fumarase/histidase, N-terminal; L-Aspartase-like; Fumarate lyase, N-terminal; Adenylosuccinate lyase C-terminal;
comp43822_c0_seq1	Sucrase (Fragment)	54.373	13.2	4	0.870	0.044	mitochondria	metabolic process; carbohydrate metabolic process; primary metabolic process; organic substance metabolic process;		catalytic activity;	K01187	malZ; alpha-glucosidase [EC:3.2.1.20]	ko00500 Starch and sucrose metabolism; ko00052 Galactose metabolism; ko01100 Metabolic pathways;	Glycoside hydrolase superfamily; Glycoside hydrolase, catalytic domain; Glycosyl hydrolase, family 13, catalytic domain;
comp43842_c0_seq2	Mitochondrial Rho GTPase	73.165	4.6	2	0.990	0.839	mitochondria	regulation of cellular process; single organism signaling; cellular component organization; cellular response to stimulus; intracellular signal transduction; single-organism cellular process; single-organism process; small GTPase mediated signal transduction; signaling; response to stimulus; signal transduction; regulation of biological process; cell communication; organelle organization; mitocho…	membrane; outer membrane; organelle membrane; cytoplasm; intrinsic component of mitochondrial outer membrane; intrinsic component of membrane; intracellular part; mitochondrial membrane part; cell; organelle part; mitochondrial envelope; integral component of organelle membrane; integral component of mitochondrial outer membrane; intracellular; membrane part; cell part; organelle outer membrane; …	nucleoside phosphate binding; nucleoside binding; ion binding; hydrolase activity, acting on acid anhydrides; hydrolase activity; nucleotide binding; nucleoside-triphosphatase activity; organic cyclic compound binding; heterocyclic compound binding; ribonucleoside binding; carbohydrate derivative binding; pyrophosphatase activity; catalytic activity; ribonucleotide binding; binding; GTPase activi…	K07870	RHOT1; Ras homolog gene family, member T1"	ko04214 Apoptosis - fly;	EF-hand domain pair; EF hand associated, type-1; EF-hand domain; P-loop containing nucleoside triphosphate hydrolase; MIRO domain; EF hand associated, type-2;
comp43847_c0_seq1	ACYPI000388 protein	24.54	16.2	3	0.970	0.658	cytosol	heterocycle biosynthetic process; cellular aromatic compound metabolic process; nucleic acid-templated transcription; nucleobase-containing compound biosynthetic process; organic cyclic compound metabolic process; nitrogen compound metabolic process; RNA biosynthetic process; biosynthetic process; primary metabolic process; organic substance biosynthetic process; cellular metabolic process; cellu…	organelle; intracellular membrane-bounded organelle; intracellular organelle; nucleus; cell part; intracellular; intracellular part; membrane-bounded organelle; cell;	organic cyclic compound binding; heterocyclic compound binding; DNA binding; nucleotidyltransferase activity; RNA polymerase activity; catalytic activity; binding; nucleic acid binding; DNA-directed RNA polymerase activity; transferase activity; transferase activity, transferring phosphorus-containing groups;	K03013	RPB5; DNA-directed RNA polymerases I, II, and III subunit RPABC1"	ko00230 Purine metabolism; ko05169 Epstein-Barr virus infection; ko01100 Metabolic pathways; ko04623 Cytosolic DNA-sensing pathway; ko00240 Pyrimidine metabolism; ko05016 Huntington's disease; ko03020 RNA polymerase;	RNA polymerase, Rpb5, N-terminal; RNA polymerase, subunit H/Rpb5 C-terminal;
comp43858_c0_seq1	Unknown	42.927	3.1	2	0.954	0.339	cytoskeleton				K11657			DDT domain;
comp43860_c0_seq1	Unknown	9.8421	14.8	1	1.113	0.021	extracellular
comp43865_c0_seq1	ACYPI002802 protein	33.541	10.3	2	1.083	0.093	cytoskeleton			hydrolase activity; catalytic activity; hydrolase activity, acting on ester bonds;	K03424			Metal-dependent hydrolase;
comp43867_c0_seq1	Histone deacetylase	51.675	1.8	1			cytosol	cellular component organization; histone modification; single-organism cellular process; cellular protein metabolic process; single-organism process; primary metabolic process; cellular metabolic process; organic substance metabolic process; chromatin modification; macromolecular complex subunit organization; single-organism organelle organization; metabolic process; chromosome organization; prot…		histone deacetylase activity; deacetylase activity; hydrolase activity; hydrolase activity, acting on carbon-nitrogen (but not peptide) bonds, in linear amides; protein deacetylase activity; catalytic activity; hydrolase activity, acting on carbon-nitrogen (but not peptide) bonds;	K11404	HDAC3; histone deacetylase 3 [EC:3.5.1.98]	ko05034 Alcoholism; ko05203 Viral carcinogenesis; ko04919 Thyroid hormone signaling pathway;	Histone deacetylase domain;
comp43871_c0_seq1	Unknown	30.228	8.4	1	0.984	0.703	cytosol	protein modification by small protein removal; metabolic process; cellular protein metabolic process; cellular macromolecule metabolic process; cellular protein modification process; macromolecule metabolic process; protein metabolic process; protein modification by small protein conjugation or removal; macromolecule modification; protein modification process; primary metabolic process; protein d…		hydrolase activity; catalytic activity;	K09602			OTU domain;
comp43883_c0_seq1	Putative rRNA methyltransferase	98.315	4	4	0.944	0.184	nuclear	rRNA metabolic process; ncRNA processing; cellular component biogenesis; ribonucleoprotein complex biogenesis; cellular aromatic compound metabolic process; rRNA modification; rRNA methylation; nitrogen compound metabolic process; ribosome biogenesis; organic cyclic compound metabolic process; primary metabolic process; cellular metabolic process; RNA modification; methylation; organic substance …	organelle; intracellular membrane-bounded organelle; intracellular organelle; nucleus; cell part; intracellular; intracellular part; membrane-bounded organelle; cell;	S-adenosylmethionine-dependent methyltransferase activity; methyltransferase activity; RNA methyltransferase activity; catalytic activity; transferase activity, transferring one-carbon groups; rRNA methyltransferase activity; transferase activity;	K14857			Ribosomal RNA methyltransferase Spb1, domain of unknown function DUF3381; Ribosomal RNA methyltransferase, Spb1, C-terminal; S-adenosyl-L-methionine-dependent methyltransferase; Ribosomal RNA methyltransferase FtsJ domain;
comp43884_c0_seq1	Unknown	44.002	34.9	15	1.023	0.477	nuclear		intracellular organelle; ribosome; mitochondrial matrix; organellar small ribosomal subunit; mitochondrial part; intracellular non-membrane-bounded organelle; small ribosomal subunit; cytoplasm; intracellular organelle part; macromolecular complex; intracellular part; mitochondrial ribosome; cell; organellar ribosome; organelle part; mitochondrion; non-membrane-bounded organelle; organelle; intra…	structural constituent of ribosome; structural molecule activity;	K17410
comp43891_c0_seq1	Unknown	21.452	27.7	4	0.961	0.130	cytosol				K12181			Winged helix-turn-helix DNA-binding domain; CSN8/PSMD8/EIF3K;
comp43893_c0_seq1	ACYPI001121 protein	16.534	27.4	3	0.940	0.307	cytosol		intracellular organelle; intracellular non-membrane-bounded organelle; intracellular organelle part; nuclear lumen; intracellular part; nucleolus; cell; organelle part; non-membrane-bounded organelle; organelle; intracellular membrane-bounded organelle; membrane-enclosed lumen; nucleus; intracellular organelle lumen; cell part; intracellular; membrane-bounded organelle; organelle lumen; nuclear p…	organic cyclic compound binding; heterocyclic compound binding; RNA binding; binding; nucleic acid binding;	K11129	NHP2; H/ACA ribonucleoprotein complex subunit 2	ko03008 Ribosome biogenesis in eukaryotes;	50S ribosomal protein L30e-like; Ribosomal protein L7Ae/L30e/S12e/Gadd45;
comp4389_c0_seq1	ACYPI006302 protein	18.879	9.8	2	1.151	0.008	nuclear			cation binding; metal ion binding; zinc ion binding; transition metal ion binding; binding; ion binding;				Zinc finger, LIM-type;
comp43902_c0_seq1	Lissencephaly-1 homolog	54.396	5.6	2			nuclear			protein binding; binding;	K04508	TBL1; transducin (beta)-like 1	ko04013 MAPK signaling pathway - fly; ko04310 Wnt signaling pathway;	WD40-repeat-containing domain; WD40/YVTN repeat-like-containing domain; LIS1 homology motif;
comp43912_c0_seq1	ACYPI008449 protein	15.076	32.1	5	1.002	0.951	mitochondria				K17433
comp43926_c0_seq1	Unknown	14.65	7.5	1			nuclear
comp43935_c0_seq1	Unknown	203.65	4	8	0.998	0.944	nuclear	regulation of cellular process; single organism signaling; cellular response to stimulus; signal transduction; regulation of biological process; cell communication; single-organism cellular process; single-organism process; signaling; response to stimulus; cellular process; biological regulation;		protein binding; binding;	K05702	AF6; afadin	ko04670 Leukocyte transendothelial migration; ko04530 Tight junction; ko04024 cAMP signaling pathway; ko04520 Adherens junction; ko04015 Rap1 signaling pathway; ko04014 Ras signaling pathway;	Dilute domain; SMAD/FHA domain; Ubiquitin-related domain; PDZ domain; Forkhead-associated (FHA) domain; Ras-associating (RA) domain;
comp43949_c0_seq1	Cathepsin B	42.083	4.6	1	0.920	0.366	extracellular	proteolysis; metabolic process; macromolecule metabolic process; protein metabolic process; primary metabolic process; organic substance metabolic process;		peptidase activity, acting on L-amino acid peptides; cysteine-type peptidase activity; hydrolase activity; peptidase activity; catalytic activity;	K01363	CTSB; cathepsin B [EC:3.4.22.1]	ko04612 Antigen processing and presentation; ko04142 Lysosome; ko04924 Renin secretion; ko04210 Apoptosis;	Peptidase C1A, papain C-terminal;
comp43951_c0_seq1	ACYPI009695 protein	17.686	11	1	0.983	0.841	nuclear				K11585			Chromo domain subgroup; Chromo domain; Chromo domain-like; Chromo/chromo shadow domain;
comp43957_c0_seq1	Unknown	114.21	5.5	4	1.082	0.153	plasma membrane				K16302			Cyclic nucleotide-binding domain; Cyclic nucleotide-binding-like; Domain of unknown function DUF21; CBS domain; RmlC-like jelly roll fold;
comp43967_c0_seq1	ACYPI004892 protein	15.203	25.8	4	1.002	0.963	extracellular
comp43988_c0_seq1	ACYPI006735 protein	19.197	44.7	6	1.122	0.025	cytosol				K09532			DnaJ domain;
comp44009_c0_seq1	Serine/threonine-protein phosphatase	35.502	45	12	1.006	0.784	cytosol			hydrolase activity; catalytic activity;	K04382	PPP2C; serine/threonine-protein phosphatase 2A catalytic subunit [EC:3.1.3.16]	ko04261 Adrenergic signaling in cardiomyocytes; ko05160 Hepatitis C; ko04391 Hippo signaling pathway - fly; ko04390 Hippo signaling pathway; ko04151 PI3K-Akt signaling pathway; ko04013 MAPK signaling pathway - fly; ko04114 Oocyte meiosis; ko05142 Chagas disease (American trypanosomiasis); ko04730 Long-term depression; ko03015 mRNA surveillance pathway; ko04530 Tight junction; ko04152 AMPK signali…	Metallo-dependent phosphatase-like; Calcineurin-like phosphoesterase domain, apaH type; Serine/threonine-specific protein phosphatase/bis(5-nucleosyl)-tetraphosphatase;
comp44011_c0_seq1	ACYPI007195 protein	20.99	22.5	4	0.939	0.341	mitochondria	cellular protein metabolic process; biosynthetic process; primary metabolic process; cellular metabolic process; organic substance biosynthetic process; cellular biosynthetic process; organic substance metabolic process; metabolic process; cellular macromolecule biosynthetic process; cellular macromolecule metabolic process; gene expression; macromolecule metabolic process; protein metabolic proc…	ribosome; organelle; intracellular organelle; intracellular non-membrane-bounded organelle; cell part; intracellular; cytoplasm; macromolecular complex; intracellular part; cell; ribonucleoprotein complex; cytoplasmic part; non-membrane-bounded organelle;	structural constituent of ribosome; structural molecule activity;	K02871	RP-L13; large subunit ribosomal protein L13	ko03010 Ribosome;
comp44026_c0_seq1	Unknown	25.928	8.4	2	0.720	0.000	extracellular
comp44027_c0_seq1	Unknown	10.065	14.9	1			cytosol	negative regulation of cysteine-type endopeptidase activity involved in apoptotic process; regulation of cellular process; viral genome replication; regulation of cell death; negative regulation of endopeptidase activity; negative regulation of programmed cell death; death; regulation of macromolecule metabolic process; viral life cycle; regulation of programmed cell death; negative regulation of…	membrane; intracellular organelle; endosome membrane; bounding membrane of organelle; late endosome; organelle membrane; Ragulator complex; intracellular organelle part; cytoplasm; macromolecular complex; endosomal part; endomembrane system; intracellular part; cell; organelle part; organelle; intracellular membrane-bounded organelle; membrane part; late endosome membrane; intracellular; cell par…		K16344	LAMTOR5; ragulator complex protein LAMTOR5	ko04150 mTOR signaling pathway; ko05161 Hepatitis B;
comp44029_c0_seq1	26S protease regulatory subunit-like protein	84.241	21.7	13	0.999	0.905	mitochondria	proteolysis; metabolic process; macromolecule metabolic process; protein metabolic process; primary metabolic process; organic substance metabolic process;	membrane;	metalloendopeptidase activity; peptidase activity; ATP binding; nucleoside phosphate binding; nucleoside binding; ion binding; metallopeptidase activity; hydrolase activity; nucleotide binding; endopeptidase activity; organic cyclic compound binding; heterocyclic compound binding; ribonucleoside binding; carbohydrate derivative binding; catalytic activity; ribonucleotide binding; binding; purine …	K08955	YME1; ATP-dependent metalloprotease [EC:3.4.24.-]	ko04139 Regulation of mitophagy - yeast;	AAA+ ATPase domain; ATPase, AAA-type, core; Peptidase M41; P-loop containing nucleoside triphosphate hydrolase;
comp44030_c0_seq1	Elongation factor Tu	52.828	43.6	18	1.064	0.122	mitochondria	translational elongation; cellular protein metabolic process; biosynthetic process; primary metabolic process; cellular metabolic process; organic substance biosynthetic process; cellular biosynthetic process; organic substance metabolic process; metabolic process; cellular macromolecule biosynthetic process; cellular macromolecule metabolic process; gene expression; macromolecule metabolic proce…	cell; intracellular; cell part;	RNA binding; nucleoside phosphate binding; translation elongation factor activity; nucleoside binding; ion binding; hydrolase activity, acting on acid anhydrides; hydrolase activity; nucleotide binding; nucleoside-triphosphatase activity; heterocyclic compound binding; organic cyclic compound binding; translation factor activity, nucleic acid binding; ribonucleoside binding; carbohydrate derivati…	K02358			P-loop containing nucleoside triphosphate hydrolase; Translation elongation factor EF1A/initiation factor IF2gamma, C-terminal; Transcription factor, GTP-binding domain; Elongation factor Tu, domain 2; Translation elongation factor EFTu/EF1A, C-terminal; Small GTP-binding protein domain; Translation elongation factor EFTu-like, domain 2; Translation protein, beta-barrel domain;
comp44039_c0_seq1	Unknown	42.354	6.4	2	1.005	0.861	plasma membrane	establishment of protein localization; transport; organic substance transport; localization; macromolecule localization; protein localization; protein transport; establishment of localization;	intrinsic component of membrane; membrane; integral component of membrane; membrane part;	substrate-specific transporter activity; protein transporter activity; transporter activity;	K12275	SEC62; translocation protein SEC62	ko04141 Protein processing in endoplasmic reticulum; ko03060 Protein export;	Winged helix-turn-helix DNA-binding domain;
comp44040_c0_seq1	ACYPI000509 protein	30.631	25.1	7	0.981	0.539	nuclear			protein binding; binding;	K18646			U2A'/phosphoprotein 32 family A, C-terminal; Leucine-rich repeat domain, L domain-like;
comp44043_c0_seq1	Unknown	50.371	7.2	2	0.924	0.053	peroxisome			protein binding; binding;				Immunoglobulin subtype 2; Immunoglobulin-like domain; Immunoglobulin-like fold; Immunoglobulin subtype; Fibronectin type III; Immunoglobulin I-set;
comp44048_c0_seq3	Unknown	50.372	2.4	1	1.044	0.217	nuclear			cation binding; metal ion binding; protein binding; calcium ion binding; binding; ion binding;				Immunoglobulin-like domain; Domain of unknown function DUF4205; EF-hand domain; EF-hand domain pair;
comp44052_c0_seq1	Unknown	101.27	6.9	6	1.085	0.046	mitochondria	ncRNA processing; cellular aromatic compound metabolic process; organic cyclic compound metabolic process; nitrogen compound metabolic process; primary metabolic process; cellular metabolic process; organic substance metabolic process; RNA metabolic process; metabolic process; tRNA metabolic process; nucleic acid metabolic process; heterocycle metabolic process; nucleobase-containing compound met…		organic cyclic compound binding; heterocyclic compound binding; S-adenosylmethionine-dependent methyltransferase activity; RNA binding; methyltransferase activity; RNA methyltransferase activity; catalytic activity; tRNA (guanine) methyltransferase activity; binding; nucleic acid binding; transferase activity, transferring one-carbon groups; tRNA (guanine-N2-)-methyltransferase activity; N-methyl…	K00555			S-adenosyl-L-methionine-dependent methyltransferase;
comp44059_c0_seq1	Unknown	57.301	36.4	15	1.041	0.082	extracellular
comp44066_c0_seq1	Putative vacuolar ATP synthase subunit E	26.027	52.7	13	1.034	0.272	cytosol	ion transmembrane transport; cation transmembrane transport; inorganic ion transmembrane transport; single-organism cellular process; energy coupled proton transmembrane transport, against electrochemical gradient; single-organism process; hydrogen transport; proton transport; establishment of localization; transport; transmembrane transport; single-organism localization; cation transport; ion tr…	macromolecular complex; membrane; proton-transporting two-sector ATPase complex, catalytic domain; protein complex; membrane part; proton-transporting two-sector ATPase complex;	active transmembrane transporter activity; ATPase activity, coupled to transmembrane movement of ions; ion transmembrane transporter activity; primary active transmembrane transporter activity; ATPase activity, coupled to transmembrane movement of ions, rotational mechanism; hydrolase activity, acting on acid anhydrides; substrate-specific transporter activity; monovalent inorganic cation transme…	K02150	ATPeV1E; V-type H+-transporting ATPase subunit E	ko04721 Synaptic vesicle cycle; ko04145 Phagosome; ko01100 Metabolic pathways; ko05120 Epithelial cell signaling in Helicobacter pylori infection; ko05323 Rheumatoid arthritis; ko04966 Collecting duct acid secretion; ko04150 mTOR signaling pathway; ko00190 Oxidative phosphorylation; ko05110 Vibrio cholerae infection;
comp44070_c0_seq1	Vasa-like protein (Fragment)	78.228	25.9	17	1.018	0.254	nuclear			ATP binding; nucleoside phosphate binding; nucleoside binding; ion binding; nucleotide binding; organic cyclic compound binding; heterocyclic compound binding; ribonucleoside binding; carbohydrate derivative binding; ribonucleotide binding; binding; nucleic acid binding; purine ribonucleoside binding; anion binding; purine ribonucleotide binding; adenyl ribonucleotide binding; adenyl nucleotide b…	K11594	DDX3X; ATP-dependent RNA helicase DDX3X [EC:3.6.4.13]	ko05203 Viral carcinogenesis; ko05161 Hepatitis B; ko04622 RIG-I-like receptor signaling pathway;	DEAD/DEAH box helicase domain; RNA helicase, DEAD-box type, Q motif; Helicase superfamily 1/2, ATP-binding domain; P-loop containing nucleoside triphosphate hydrolase; Helicase, C-terminal;
comp44074_c0_seq6	5-aminolevulinate synthase	63.633	2.6	1			mitochondria	heterocycle biosynthetic process; cellular aromatic compound metabolic process; nitrogen compound metabolic process; organic cyclic compound metabolic process; biosynthetic process; organonitrogen compound biosynthetic process; cellular metabolic process; organic substance biosynthetic process; cellular biosynthetic process; organic substance metabolic process; metabolic process; cellular nitroge…		organic cyclic compound binding; heterocyclic compound binding; transferase activity, transferring acyl groups; catalytic activity; N-succinyltransferase activity; binding; succinyltransferase activity; ion binding; anion binding; 5-aminolevulinate synthase activity; cofactor binding; transferase activity; transferase activity, transferring acyl groups other than amino-acyl groups; pyridoxal phos…	K00643	E2.3.1.37; 5-aminolevulinate synthase [EC:2.3.1.37]	ko05231 Choline metabolism in cancer; ko01100 Metabolic pathways; ko00860 Porphyrin and chlorophyll metabolism;	Aminotransferase, class I/classII; Pyridoxal phosphate-dependent transferase; Tetrapyrrole biosynthesis, 5-aminolevulinic acid synthase; Pyridoxal phosphate-dependent transferase, major region, subdomain 2; Pyridoxal phosphate-dependent transferase, major region, subdomain 1;
comp44083_c0_seq1	Cytochrome P450 (Fragment)	58.05	22.1	10	1.047	0.074	endoplasmic reticulum	single-organism process; metabolic process; oxidation-reduction process; single-organism metabolic process;		organic cyclic compound binding; heterocyclic compound binding; heme binding; iron ion binding; transition metal ion binding; catalytic activity; binding; ion binding; cation binding; metal ion binding; oxidoreductase activity, acting on paired donors, with incorporation or reduction of molecular oxygen; tetrapyrrole binding; oxidoreductase activity;	K15001
comp44084_c0_seq1	Putative ribonuclease (Fragment)	10.959	14.4	1	0.804	0.194	extracellular				K19770	RNASEK; ribonuclease kappa [EC:3.1.-.-]	ko04212 Longevity regulating pathway - worm;
comp44093_c0_seq1	Carbonic anhydrase 2-like protein (Fragment)	35.457	19.6	6	0.969	0.443	extracellular	metabolic process; one-carbon metabolic process; single-organism metabolic process; small molecule metabolic process; single-organism cellular process; single-organism process; cellular process; cellular metabolic process;		transition metal ion binding; catalytic activity; binding; ion binding; lyase activity; metal ion binding; cation binding; hydro-lyase activity; zinc ion binding; carbonate dehydratase activity; carbon-oxygen lyase activity;	K01672	CA; carbonic anhydrase [EC:4.2.1.1]	ko00910 Nitrogen metabolism;	Alpha carbonic anhydrase;
comp44097_c0_seq1	Unknown	31.268	8.3	2	0.887	0.061	extracellular			enzyme regulator activity; enzyme inhibitor activity; molecular function regulator; peptidase inhibitor activity; peptidase regulator activity;				Pacifastin domain;
comp44098_c0_seq1	Putative calmodulin	16.81	90.6	12	1.032	0.001	cytosol, nuclear			cation binding; metal ion binding; calcium ion binding; binding; ion binding;	K02183	CALM; calmodulin	ko04970 Salivary secretion; ko04912 GnRH signaling pathway; ko05034 Alcoholism; ko04722 Neurotrophin signaling pathway; ko04020 Calcium signaling pathway; ko04971 Gastric acid secretion; ko05133 Pertussis; ko04270 Vascular smooth muscle contraction; ko04921 Oxytocin signaling pathway; ko04922 Glucagon signaling pathway; ko04744 Phototransduction; ko04740 Olfactory transduction; ko05214 Glioma; ko…	EF-hand domain; EF-hand domain pair;
comp44108_c0_seq2	Unknown	13.674	16.4	2	1.090	0.196	nuclear
comp44117_c0_seq1	Unknown	41.576	22.1	7	1.023	0.396	cytosol, nuclear	actin cytoskeleton reorganization; cellular component organization; single-organism organelle organization; biological adhesion; actin cytoskeleton organization; organelle organization; actin filament-based process; single-organism cellular process; single-organism process; cell adhesion; cytoskeleton organization; cellular process; cellular component organization or biogenesis;		actin binding; protein binding; cytoskeletal protein binding; binding;	K06275	PARV; parvin	ko04510 Focal adhesion;	Calponin homology domain;
comp44123_c0_seq1	Sucrase	71.158	17.2	8	0.914	0.008	endoplasmic reticulum	metabolic process; carbohydrate metabolic process; primary metabolic process; organic substance metabolic process;		catalytic activity;	K01187	malZ; alpha-glucosidase [EC:3.2.1.20]	ko00500 Starch and sucrose metabolism; ko00052 Galactose metabolism; ko01100 Metabolic pathways;	Glycoside hydrolase superfamily; Glycoside hydrolase, catalytic domain; Glycosyl hydrolase, family 13, catalytic domain;
comp44144_c0_seq1	Putative 26S protease regulatory subunit 8	46.605	33.8	14	1.048	0.087	cytosol	organic substance catabolic process; metabolic process; protein catabolic process; macromolecule catabolic process; macromolecule metabolic process; protein metabolic process; primary metabolic process; catabolic process; organic substance metabolic process;	intracellular part; cell; cell part; intracellular; cytoplasm;	ATP binding; nucleoside phosphate binding; nucleoside binding; ion binding; hydrolase activity; nucleotide binding; organic cyclic compound binding; heterocyclic compound binding; ribonucleoside binding; carbohydrate derivative binding; catalytic activity; ribonucleotide binding; binding; purine ribonucleoside binding; purine ribonucleotide binding; anion binding; adenyl ribonucleotide binding; a…	K03063	PSMC4; 26S proteasome regulatory subunit T3	ko05169 Epstein-Barr virus infection; ko03050 Proteasome;	ATPase, AAA-type, core; AAA+ ATPase domain; P-loop containing nucleoside triphosphate hydrolase;
comp44145_c0_seq1	Unknown	38.074	16.4	6	0.936	0.114	cytosol							Band 7 domain;
comp44178_c0_seq2	Unknown	67.484	29.6	18	0.945	0.040	cytosol	cellular aromatic compound metabolic process; cellular protein metabolic process; single-organism process; biosynthetic process; tRNA aminoacylation; cellular metabolic process; organic substance metabolic process; metabolic process; cellular amino acid metabolic process; heterocycle metabolic process; nucleobase-containing compound metabolic process; cellular nitrogen compound metabolic process;…	intracellular part; cell; cell part; intracellular; cytoplasm;	ligase activity, forming aminoacyl-tRNA and related compounds; ATP binding; nucleoside phosphate binding; ligase activity, forming carbon-oxygen bonds; nucleoside binding; ion binding; ligase activity; nucleotide binding; organic cyclic compound binding; heterocyclic compound binding; ribonucleoside binding; carbohydrate derivative binding; ribonucleotide binding; catalytic activity; binding; pur…	K01887	RARS; arginyl-tRNA synthetase [EC:6.1.1.19]	ko00970 Aminoacyl-tRNA biosynthesis;	DALR anticodon binding; Rossmann-like alpha/beta/alpha sandwich fold; Arginyl tRNA synthetase N-terminal domain; Aminoacyl-tRNA synthetase, class Ia, anticodon-binding;
comp44186_c0_seq1	ACYPI005089 protein	17.778	16.2	3	0.951	0.179	cytosol, nuclear				K04552	UBE2L3; ubiquitin-conjugating enzyme E2 L3 [EC:2.3.2.23]	ko04120 Ubiquitin mediated proteolysis; ko05012 Parkinson's disease;	Ubiquitin-conjugating enzyme/RWD-like; Ubiquitin-conjugating enzyme E2;
[truncated: 3,085 more rows]
