# Supplementary material for: Novel proteome and acetylome of Bemisia tabaci Q in response to Cardinium infection
Source: BMC Genomics. 2018 Jul 5;19:523. doi: 10.1186/s12864-018-4907-3 (PMC6034306; doi:10.1186/s12864-018-4907-3)
Supplement: Supplementary file 2 — Table S1. List of proteins identified and quantified by the TMT analysis in the experiment. Table S2. List of differential expressed proteins by the TMT analysis in the experiment. Table S3. Subcellular location of differentially expressed proteins compared C*+ to C− strains. Table S4. Gene Ontology classification of differentially expressed proteins compared C*+ to C− strains. Table S5. GO annotation of differentially expressed proteins compared C*+ to C− strains. Table S6. KEGG pathway of differentially expressed proteins compared C*+ to C− strains. Table S7. Detailed information on identified acetylated peptides compared C*+ to C− strains. Table S8. Detailed information of differentially expressed acetylation peptides compared C*+ to C− strains. Table S9. Amino acid sequence analysis from the − 10 to + 10 positions around the acetylated lysine. Table S10. GO functional classification of differentially expressed acetylated proteins compared C*+ to C− strains. Table S11. GO enrichment analysis of differentially expressed lysine acetylated proteins using Blast2GO. Table S12. KEGG pathway enrichment analysis of differentially expressed acetylated proteins compared C*+ to C− strains. Table S13. Domain enrichment analysis of differentially expressed acetylated proteins compared C*+ to C− strains. Table S14. Interaction networks of differentially expressed Kac proteins compared C*+ to C− strains. (ZIP 953 kb) [file 12864_2018_4907_MOESM2_ESM.zip › Table S10 GO functional classification.xlsx]

## Sheet: Sheet1
Table S10 GO functional classification of differentially expressed acetylated proteins between B. tabaci C*+ and C- strains
GO Terms Level 1	GO Terms Level 2	No. of Protein	Protein IDs
Biological Process	metabolic process	18	comp54497_c0_seq1 comp52708_c0_seq1 comp18552_c0_seq1 comp18544_c0_seq1 comp43078_c0_seq1 comp50964_c1_seq1 comp30255_c0_seq1 comp43694_c0_seq1 comp56781_c0_seq2 comp55662_c3_seq9 comp55752_c0_seq3 comp54038_c0_seq1 comp30256_c0_seq1 comp54525_c2_seq3 comp51235_c0_seq1 comp30203_c0_seq1 comp56527_c0_seq2 comp51629_c0_seq1
	single-organism process	16	comp43078_c0_seq1 comp50964_c1_seq1 comp49030_c0_seq1 comp30255_c0_seq1 comp43694_c0_seq1 comp56781_c0_seq2 comp55662_c3_seq9 comp58159_c0_seq1 comp55752_c0_seq3 comp54525_c2_seq3 comp51307_c0_seq1 comp51235_c0_seq1 comp57454_c0_seq2 comp30203_c0_seq1 comp56527_c0_seq2 comp51629_c0_seq1
	cellular process	12	comp48430_c0_seq1 comp55752_c0_seq3 comp56781_c0_seq2 comp18544_c0_seq1 comp43078_c0_seq1 comp30256_c0_seq1 comp50964_c1_seq1 comp54525_c2_seq3 comp51307_c0_seq1 comp30255_c0_seq1 comp43694_c0_seq1 comp56527_c0_seq2
	localization	8	comp36123_c0_seq1 comp51772_c1_seq3 comp58159_c0_seq1 comp43078_c0_seq1 comp51307_c0_seq1 comp49030_c0_seq1 comp57454_c0_seq2 comp30255_c0_seq1
	other	2	comp51307_c0_seq1 comp45070_c0_seq1
Cellular Component	cell	14	comp47778_c0_seq4 comp52191_c0_seq1 comp36123_c0_seq1 comp45070_c0_seq1 comp49738_c0_seq2 comp56781_c0_seq2 comp18544_c0_seq1 comp43078_c0_seq1 comp46319_c0_seq2 comp50964_c1_seq1 comp30255_c0_seq1 comp727236_c0_seq1 comp54163_c0_seq57 comp18590_c0_seq1
	organelle	12	comp47778_c0_seq4 comp52191_c0_seq1 comp36123_c0_seq1 comp45070_c0_seq1 comp49738_c0_seq2 comp18544_c0_seq1 comp46319_c0_seq2 comp50964_c1_seq1 comp30255_c0_seq1 comp727236_c0_seq1 comp54163_c0_seq57 comp18590_c0_seq1
	macromolecular complex	10	comp47778_c0_seq4 comp52191_c0_seq1 comp49738_c0_seq2 comp18544_c0_seq1 comp43078_c0_seq1 comp46319_c0_seq2 comp50964_c1_seq1 comp30255_c0_seq1 comp727236_c0_seq1 comp18590_c0_seq1
	membrane	5	comp36123_c0_seq1 comp51307_c0_seq1 comp30255_c0_seq1 comp51772_c1_seq3 comp43078_c0_seq1
	supramolecular complex	2	comp46319_c0_seq2 comp47778_c0_seq4
	membrane-enclosed lumen	1	comp50964_c1_seq1
Molecular Function	catalytic activity	20	comp54497_c0_seq1 comp52708_c0_seq1 comp18552_c0_seq1 comp50984_c0_seq1 comp43078_c0_seq1 comp50964_c1_seq1 comp43694_c0_seq1 comp54800_c0_seq27 comp51772_c1_seq3 comp56781_c0_seq2 comp55662_c3_seq9 comp49738_c0_seq2 comp55752_c0_seq3 comp54038_c0_seq1 comp30256_c0_seq1 comp54525_c2_seq3 comp51235_c0_seq1 comp30203_c0_seq1 comp56527_c0_seq2 comp51629_c0_seq1
	binding	20	comp54497_c0_seq1 comp52708_c0_seq1 comp52191_c0_seq1 comp50984_c0_seq1 comp48430_c0_seq1 comp18544_c0_seq1 comp43078_c0_seq1 comp54163_c0_seq57 comp58125_c0_seq5 comp52310_c0_seq1 comp51772_c1_seq3 comp56781_c0_seq2 comp55662_c3_seq9 comp49738_c0_seq2 comp54525_c2_seq3 comp551757_c0_seq1 comp727236_c0_seq1 comp30203_c0_seq1 comp56527_c0_seq2 comp18590_c0_seq1
	transporter activity	6	comp36123_c0_seq1 comp49030_c0_seq1 comp30255_c0_seq1 comp51772_c1_seq3 comp58159_c0_seq1 comp43078_c0_seq1
	molecular function regulator	1	comp50726_c0_seq1
	structural molecule activity	1	comp18544_c0_seq1
Subcellular Location	cytoplasm	24	comp54497_c0_seq1 comp30261_c0_seq1 comp52708_c0_seq1 comp36123_c0_seq1 comp43379_c0_seq1 comp50984_c0_seq1 comp50964_c1_seq1 comp49030_c0_seq1 comp54163_c0_seq57 comp43694_c0_seq1 comp58125_c0_seq5 comp447292_c0_seq1 comp749136_c0_seq1 comp18760_c0_seq1 comp19607_c0_seq1 comp676328_c0_seq1 comp55752_c0_seq3 comp56781_c0_seq2 comp49738_c0_seq2 comp50841_c0_seq1 comp50726_c0_seq1 comp54525_c2_seq3…
	nucleus	9	comp52191_c0_seq1 comp45070_c0_seq1 comp18544_c0_seq1 comp46319_c0_seq2 comp727236_c0_seq1 comp30297_c0_seq1 comp57454_c0_seq2 comp52310_c0_seq1 comp18590_c0_seq1
	mitochondria	9	comp54800_c0_seq27 comp18552_c0_seq1 comp48430_c0_seq1 comp43078_c0_seq1 comp54038_c0_seq1 comp30256_c0_seq1 comp30255_c0_seq1 comp30203_c0_seq1 comp51629_c0_seq1
	extracellular	3	comp51689_c0_seq13 comp30250_c0_seq1 comp45387_c0_seq1
	endoplasmic reticulum	3	comp58159_c0_seq1 comp51292_c0_seq1 comp55662_c3_seq9
	cytoplasm,nucleus	2	comp47778_c0_seq4 comp51235_c0_seq1
	plasma membrane	2	comp51307_c0_seq1 comp51772_c1_seq3
