# Supplementary material for: Novel proteome and acetylome of Bemisia tabaci Q in response to Cardinium infection
Source: BMC Genomics. 2018 Jul 5;19:523. doi: 10.1186/s12864-018-4907-3 (PMC6034306; doi:10.1186/s12864-018-4907-3)
Supplement: Supplementary file 2 — Table S1. List of proteins identified and quantified by the TMT analysis in the experiment. Table S2. List of differential expressed proteins by the TMT analysis in the experiment. Table S3. Subcellular location of differentially expressed proteins compared C*+ to C− strains. Table S4. Gene Ontology classification of differentially expressed proteins compared C*+ to C− strains. Table S5. GO annotation of differentially expressed proteins compared C*+ to C− strains. Table S6. KEGG pathway of differentially expressed proteins compared C*+ to C− strains. Table S7. Detailed information on identified acetylated peptides compared C*+ to C− strains. Table S8. Detailed information of differentially expressed acetylation peptides compared C*+ to C− strains. Table S9. Amino acid sequence analysis from the − 10 to + 10 positions around the acetylated lysine. Table S10. GO functional classification of differentially expressed acetylated proteins compared C*+ to C− strains. Table S11. GO enrichment analysis of differentially expressed lysine acetylated proteins using Blast2GO. Table S12. KEGG pathway enrichment analysis of differentially expressed acetylated proteins compared C*+ to C− strains. Table S13. Domain enrichment analysis of differentially expressed acetylated proteins compared C*+ to C− strains. Table S14. Interaction networks of differentially expressed Kac proteins compared C*+ to C− strains. (ZIP 953 kb) [file 12864_2018_4907_MOESM2_ESM.zip › Table S11 GO enrichment.xlsx]

## Sheet: Sheet1
Table S11 GO enrichment of differentially expresed lysine acetylated proteins using Blast2GO.
GO Terms Level 1	GO Terms Description	GO Terms Level	GO Terms ID	Mapping	Background	All Mapping	All Background	Fold Enrichment	Fisher' exact test P value	-log10(p value)	Related Protein
Up-regulated
Cellular Component	cytoskeleton	8	GO:0005856	5	8	11	69	3.92	0.00179855	2.75	comp46319_c0_seq2 comp47778_c0_seq4 comp50728_c0_seq1 comp54163_c0_seq57 comp49738_c0_seq2
	cytoskeletal part	9	GO:0044430	4	7	11	69	3.58	0.0101708	1.99	comp46319_c0_seq2 comp47778_c0_seq4 comp50728_c0_seq1 comp49738_c0_seq2
	actin cytoskeleton	9	GO:0015629	3	5	11	69	3.76	0.026013	1.58	comp46319_c0_seq2 comp47778_c0_seq4 comp49738_c0_seq2
	intracellular organelle part	7	GO:0044446	7	25	11	69	1.76	0.0447748	1.35	comp46319_c0_seq2 comp47778_c0_seq4 comp50964_c1_seq1 comp50728_c0_seq1 comp36123_c0_seq1 comp727236_c0_seq1 comp49738_c0_seq2
	organelle part	3	GO:0044422	7	25	11	69	1.76	0.0447748	1.35	comp46319_c0_seq2 comp47778_c0_seq4 comp50964_c1_seq1 comp50728_c0_seq1 comp36123_c0_seq1 comp727236_c0_seq1 comp49738_c0_seq2
Molecular Function	transporter activity	2	GO:0005215	6	21	19	200	3.01	0.00720821	2.14	comp46579_c0_seq1 comp49030_c0_seq1 comp36123_c0_seq1 comp51772_c1_seq3 comp58159_c0_seq1 comp43078_c0_seq1
	hydrolase activity, acting on acid anhydrides	4	GO:0016817	4	13	19	200	3.24	0.0241872	1.62	comp50728_c0_seq1 comp51772_c1_seq3 comp49738_c0_seq2 comp43078_c0_seq1
	pyrophosphatase activity	6	GO:0016462	4	13	19	200	3.24	0.0241872	1.62	comp50728_c0_seq1 comp51772_c1_seq3 comp49738_c0_seq2 comp43078_c0_seq1
	hydrolase activity, acting on acid anhydrides, in phosphorus-containing anhydrides	5	GO:0016818	4	13	19	200	3.24	0.0241872	1.62	comp50728_c0_seq1 comp51772_c1_seq3 comp49738_c0_seq2 comp43078_c0_seq1
	nucleoside-triphosphatase activity	7	GO:0017111	4	13	19	200	3.24	0.0241872	1.62	comp50728_c0_seq1 comp51772_c1_seq3 comp49738_c0_seq2 comp43078_c0_seq1
	substrate-specific transporter activity	3	GO:0022892	5	20	19	200	2.63	0.027733	1.56	comp46579_c0_seq1 comp49030_c0_seq1 comp51772_c1_seq3 comp58159_c0_seq1 comp43078_c0_seq1
	purine ribonucleoside binding	6	GO:0032550	7	37	19	200	1.99	0.0386256	1.41	comp551757_c0_seq1 comp54525_c2_seq3 comp50728_c0_seq1 comp48430_c0_seq1 comp56527_c0_seq2 comp49738_c0_seq2 comp43078_c0_seq1
	purine nucleotide binding	6	GO:0017076	7	37	19	200	1.99	0.0386256	1.41	comp551757_c0_seq1 comp54525_c2_seq3 comp50728_c0_seq1 comp48430_c0_seq1 comp56527_c0_seq2 comp49738_c0_seq2 comp43078_c0_seq1
Biological Process	single-organism localization	3	GO:1902578	6	20	14	144	3.09	0.00498816	2.3	comp49030_c0_seq1 comp51307_c0_seq1 comp36123_c0_seq1 comp51772_c1_seq3 comp58159_c0_seq1 comp43078_c0_seq1
	establishment of localization	3	GO:0051234	6	22	14	144	2.81	0.00860026	2.07	comp49030_c0_seq1 comp51307_c0_seq1 comp36123_c0_seq1 comp51772_c1_seq3 comp58159_c0_seq1 comp43078_c0_seq1
	localization	2	GO:0051179	6	22	14	144	2.81	0.00860026	2.07	comp49030_c0_seq1 comp51307_c0_seq1 comp36123_c0_seq1 comp51772_c1_seq3 comp58159_c0_seq1 comp43078_c0_seq1
	single-organism transport	5	GO:0044765	5	19	14	144	2.71	0.0217474	1.66	comp49030_c0_seq1 comp36123_c0_seq1 comp51772_c1_seq3 comp58159_c0_seq1 comp43078_c0_seq1
	macromolecule localization	3	GO:0033036	3	8	14	144	3.86	0.030915	1.51	comp49030_c0_seq1 comp51307_c0_seq1 comp58159_c0_seq1
	transport	4	GO:0006810	5	21	14	144	2.45	0.03381	1.47	comp49030_c0_seq1 comp36123_c0_seq1 comp51772_c1_seq3 comp58159_c0_seq1 comp43078_c0_seq1
	thioester biosynthetic process	6	GO:0035384	2	4	14	144	5.14	0.0472299	1.33	comp54525_c2_seq3 comp56527_c0_seq2
	sulfur compound biosynthetic process	5	GO:0044272	2	4	14	144	5.14	0.0472299	1.33	comp54525_c2_seq3 comp56527_c0_seq2
	acetyl-CoA biosynthetic process	8	GO:0006085	2	4	14	144	5.14	0.0472299	1.33	comp54525_c2_seq3 comp56527_c0_seq2
	sulfur compound metabolic process	4	GO:0006790	2	4	14	144	5.14	0.0472299	1.33	comp54525_c2_seq3 comp56527_c0_seq2
	acyl-CoA biosynthetic process	7	GO:0071616	2	4	14	144	5.14	0.0472299	1.33	comp54525_c2_seq3 comp56527_c0_seq2
	thioester metabolic process	5	GO:0035383	2	4	14	144	5.14	0.0472299	1.33	comp54525_c2_seq3 comp56527_c0_seq2
	acetyl-CoA metabolic process	7	GO:0006084	2	4	14	144	5.14	0.0472299	1.33	comp54525_c2_seq3 comp56527_c0_seq2
	acyl-CoA metabolic process	6	GO:0006637	2	4	14	144	5.14	0.0472299	1.33	comp54525_c2_seq3 comp56527_c0_seq2
Down-regulated
Cellular Component	nucleus	8	GO:0005634	5	9	7	69	5.48	0.000211416	3.67	comp57919_c1_seq2 comp52191_c0_seq1 comp21119_c0_seq1 comp45497_c1_seq3 comp18590_c0_seq1
	organelle part	3	GO:0044422	6	25	7	69	2.37	0.00766811	2.12	comp57919_c1_seq2 comp52191_c0_seq1 comp21119_c0_seq1 comp45497_c1_seq3 comp49738_c0_seq2 comp18590_c0_seq1
	intracellular organelle part	7	GO:0044446	6	25	7	69	2.37	0.00766811	2.12	comp57919_c1_seq2 comp52191_c0_seq1 comp21119_c0_seq1 comp45497_c1_seq3 comp49738_c0_seq2 comp18590_c0_seq1
	histone acetyltransferase complex	13	GO:0000123	2	2	7	69	9.86	0.00895141	2.05	comp57919_c1_seq2 comp21119_c0_seq1
	nucleoplasm	11	GO:0005654	2	2	7	69	9.86	0.00895141	2.05	comp57919_c1_seq2 comp21119_c0_seq1
	protein acetyltransferase complex	7	GO:0031248	2	2	7	69	9.86	0.00895141	2.05	comp57919_c1_seq2 comp21119_c0_seq1
	acetyltransferase complex	6	GO:1902493	2	2	7	69	9.86	0.00895141	2.05	comp57919_c1_seq2 comp21119_c0_seq1
	nucleoplasm part	12	GO:0044451	2	2	7	69	9.86	0.00895141	2.05	comp57919_c1_seq2 comp21119_c0_seq1
Molecular Function	protein heterodimerization activity	5	GO:0046982	3	5	24	200	5	0.0130469	1.88	comp52191_c0_seq1 comp45497_c1_seq3 comp18590_c0_seq1
	DNA binding	5	GO:0003677	4	10	24	200	3.33	0.0206873	1.68	comp52191_c0_seq1 comp45497_c1_seq3 comp52310_c0_seq1 comp18590_c0_seq1
	protein dimerization activity	4	GO:0046983	3	6	24	200	4.17	0.0240156	1.62	comp52191_c0_seq1 comp45497_c1_seq3 comp18590_c0_seq1
	N-acetyltransferase activity	7	GO:0008080	2	3	24	200	5.56	0.038526	1.41	comp57919_c1_seq2 comp53946_c0_seq1
	N-acyltransferase activity	6	GO:0016410	2	3	24	200	5.56	0.038526	1.41	comp57919_c1_seq2 comp53946_c0_seq1
Biological Process	peptidyl-amino acid modification	8	GO:0018193	3	3	14	144	10.29	0.000746906	3.13	comp57919_c1_seq2 comp21119_c0_seq1 comp30256_c0_seq1
	cellular protein modification process	7	GO:0006464	3	4	14	144	7.71	0.00281281	2.55	comp57919_c1_seq2 comp21119_c0_seq1 comp30256_c0_seq1
	protein modification process	6	GO:0036211	3	4	14	144	7.71	0.00281281	2.55	comp57919_c1_seq2 comp21119_c0_seq1 comp30256_c0_seq1
	macromolecule modification	5	GO:0043412	3	4	14	144	7.71	0.00281281	2.55	comp57919_c1_seq2 comp21119_c0_seq1 comp30256_c0_seq1
	internal peptidyl-lysine acetylation	11	GO:0018393	2	2	14	144	10.29	0.00883838	2.05	comp57919_c1_seq2 comp21119_c0_seq1
	histone modification	9	GO:0016570	2	2	14	144	10.29	0.00883838	2.05	comp57919_c1_seq2 comp21119_c0_seq1
	peptidyl-lysine modification	9	GO:0018205	2	2	14	144	10.29	0.00883838	2.05	comp57919_c1_seq2 comp21119_c0_seq1
	protein acylation	8	GO:0043543	2	2	14	144	10.29	0.00883838	2.05	comp57919_c1_seq2 comp21119_c0_seq1
	covalent chromatin modification	8	GO:0016569	2	2	14	144	10.29	0.00883838	2.05	comp57919_c1_seq2 comp21119_c0_seq1
	internal protein amino acid acetylation	10	GO:0006475	2	2	14	144	10.29	0.00883838	2.05	comp57919_c1_seq2 comp21119_c0_seq1
	peptidyl-lysine acetylation	10	GO:0018394	2	2	14	144	10.29	0.00883838	2.05	comp57919_c1_seq2 comp21119_c0_seq1
	chromatin modification	7	GO:0016568	2	2	14	144	10.29	0.00883838	2.05	comp57919_c1_seq2 comp21119_c0_seq1
	single-organism organelle organization	5	GO:1902589	2	2	14	144	10.29	0.00883838	2.05	comp57919_c1_seq2 comp21119_c0_seq1
	histone acetylation	12	GO:0016573	2	2	14	144	10.29	0.00883838	2.05	comp57919_c1_seq2 comp21119_c0_seq1
