# Supplementary material for: Novel proteome and acetylome of Bemisia tabaci Q in response to Cardinium infection
Source: BMC Genomics. 2018 Jul 5;19:523. doi: 10.1186/s12864-018-4907-3 (PMC6034306; doi:10.1186/s12864-018-4907-3)
Supplement: Supplementary file 2 — Table S1. List of proteins identified and quantified by the TMT analysis in the experiment. Table S2. List of differential expressed proteins by the TMT analysis in the experiment. Table S3. Subcellular location of differentially expressed proteins compared C*+ to C− strains. Table S4. Gene Ontology classification of differentially expressed proteins compared C*+ to C− strains. Table S5. GO annotation of differentially expressed proteins compared C*+ to C− strains. Table S6. KEGG pathway of differentially expressed proteins compared C*+ to C− strains. Table S7. Detailed information on identified acetylated peptides compared C*+ to C− strains. Table S8. Detailed information of differentially expressed acetylation peptides compared C*+ to C− strains. Table S9. Amino acid sequence analysis from the − 10 to + 10 positions around the acetylated lysine. Table S10. GO functional classification of differentially expressed acetylated proteins compared C*+ to C− strains. Table S11. GO enrichment analysis of differentially expressed lysine acetylated proteins using Blast2GO. Table S12. KEGG pathway enrichment analysis of differentially expressed acetylated proteins compared C*+ to C− strains. Table S13. Domain enrichment analysis of differentially expressed acetylated proteins compared C*+ to C− strains. Table S14. Interaction networks of differentially expressed Kac proteins compared C*+ to C− strains. (ZIP 953 kb) [file 12864_2018_4907_MOESM2_ESM.zip › Table S12 KEGG pathway enrichment analysis.xlsx]

## Sheet: Sheet1
Table S12 KEGG pathway enrichment analysis of differentially expressed acetylated proteins between B.tabaci C*+ and C- strains
KEGG pathway	Mapping	Background	All Mapping	All Background	Fold enrichment	Fisher' exact test p value	-log10(p value)	Related proteins
Up-regulated
ko04260 Cardiac muscle contraction	4	9	16	166	4.61	0.00552992	2.26	comp26249_c0_seq1 comp46579_c0_seq1 comp49738_c0_seq2 comp43229_c0_seq2
ko04261 Adrenergic signaling in cardiomyocytes	3	6	16	166	5.19	0.0124316	1.91	comp26249_c0_seq1 comp49738_c0_seq2 comp43229_c0_seq2
ko05410 Hypertrophic cardiomyopathy (HCM)	2	3	16	166	6.92	0.024791	1.61	comp26249_c0_seq1 comp43229_c0_seq2
ko05414 Dilated cardiomyopathy	2	3	16	166	6.92	0.024791	1.61	comp26249_c0_seq1 comp43229_c0_seq2
ko00680 Methane metabolism	2	4	16	166	5.19	0.0467689	1.33	comp56527_c0_seq2 comp447292_c0_seq1
Down-regulated
ko04144 Endocytosis	2	3	21	166	5.27	0.0424492	1.37	comp50726_c0_seq1 comp30261_c0_seq1
