# Supplementary material for: Novel proteome and acetylome of Bemisia tabaci Q in response to Cardinium infection
Source: BMC Genomics. 2018 Jul 5;19:523. doi: 10.1186/s12864-018-4907-3 (PMC6034306; doi:10.1186/s12864-018-4907-3)
Supplement: Supplementary file 2 — Table S1. List of proteins identified and quantified by the TMT analysis in the experiment. Table S2. List of differential expressed proteins by the TMT analysis in the experiment. Table S3. Subcellular location of differentially expressed proteins compared C*+ to C− strains. Table S4. Gene Ontology classification of differentially expressed proteins compared C*+ to C− strains. Table S5. GO annotation of differentially expressed proteins compared C*+ to C− strains. Table S6. KEGG pathway of differentially expressed proteins compared C*+ to C− strains. Table S7. Detailed information on identified acetylated peptides compared C*+ to C− strains. Table S8. Detailed information of differentially expressed acetylation peptides compared C*+ to C− strains. Table S9. Amino acid sequence analysis from the − 10 to + 10 positions around the acetylated lysine. Table S10. GO functional classification of differentially expressed acetylated proteins compared C*+ to C− strains. Table S11. GO enrichment analysis of differentially expressed lysine acetylated proteins using Blast2GO. Table S12. KEGG pathway enrichment analysis of differentially expressed acetylated proteins compared C*+ to C− strains. Table S13. Domain enrichment analysis of differentially expressed acetylated proteins compared C*+ to C− strains. Table S14. Interaction networks of differentially expressed Kac proteins compared C*+ to C− strains. (ZIP 953 kb) [file 12864_2018_4907_MOESM2_ESM.zip › Table S13 Domain enrichment analysis.xlsx]

## Sheet: Sheet1
Table S13 Domain enrichment analysis of differetially expressed acetylated proteins between B.tabaci C*+ and C- strains
Domain Description	Mapping	Background	All Mapping	All Backgroud	Fold enrichment	Fisher' exact test p value	-log10(P value)	Related Protein
Up-regulated
Lipid transport protein, beta-sheet shell	2	4	19	212	5.58	0.041064	1.39	comp49030_c0_seq1 comp58159_c0_seq1
Vitellinogen, superhelical	2	4	19	212	5.58	0.041064	1.39	comp49030_c0_seq1 comp58159_c0_seq1
Vitellinogen, open beta-sheet	2	4	19	212	5.58	0.041064	1.39	comp49030_c0_seq1 comp58159_c0_seq1
Down-regulated
Histone-fold	4	5	40	212	4.24	0.0048125	2.32	comp52191_c0_seq1 comp45497_c1_seq3 comp727236_c0_seq1 comp18590_c0_seq1
Histone H2A/H2B/H3	4	5	40	212	4.24	0.0048125	2.32	comp52191_c0_seq1 comp45497_c1_seq3 comp727236_c0_seq1 comp18590_c0_seq1
Histone H2A, C-terminal domain	3	3	40	212	5.3	0.0063106	2.2	comp52191_c0_seq1 comp45497_c1_seq3 comp18590_c0_seq1
