# Supplementary material for: Novel proteome and acetylome of Bemisia tabaci Q in response to Cardinium infection
Source: BMC Genomics. 2018 Jul 5;19:523. doi: 10.1186/s12864-018-4907-3 (PMC6034306; doi:10.1186/s12864-018-4907-3)
Supplement: Supplementary file 2 — Table S1. List of proteins identified and quantified by the TMT analysis in the experiment. Table S2. List of differential expressed proteins by the TMT analysis in the experiment. Table S3. Subcellular location of differentially expressed proteins compared C*+ to C− strains. Table S4. Gene Ontology classification of differentially expressed proteins compared C*+ to C− strains. Table S5. GO annotation of differentially expressed proteins compared C*+ to C− strains. Table S6. KEGG pathway of differentially expressed proteins compared C*+ to C− strains. Table S7. Detailed information on identified acetylated peptides compared C*+ to C− strains. Table S8. Detailed information of differentially expressed acetylation peptides compared C*+ to C− strains. Table S9. Amino acid sequence analysis from the − 10 to + 10 positions around the acetylated lysine. Table S10. GO functional classification of differentially expressed acetylated proteins compared C*+ to C− strains. Table S11. GO enrichment analysis of differentially expressed lysine acetylated proteins using Blast2GO. Table S12. KEGG pathway enrichment analysis of differentially expressed acetylated proteins compared C*+ to C− strains. Table S13. Domain enrichment analysis of differentially expressed acetylated proteins compared C*+ to C− strains. Table S14. Interaction networks of differentially expressed Kac proteins compared C*+ to C− strains. (ZIP 953 kb) [file 12864_2018_4907_MOESM2_ESM.zip › Table S14 Interaction networks.xlsx]

## Sheet: Sheet1
Table S14 Interaction networks of differentially expressed Kac proteins between Bemisia tabaci C*+ and C- strains.
gene name of Acyrthosiphon pisum	Protein names	Regualtion	Number of modification sites	Average Shortest Path Length	Betweenness Centrality	Closeness Centrality	Clustering Coefficient	Degree	Eccentricity	IsSingleNode	Neighborhood Connectivity	Number Of Directed Edges	Radiality	Stress	Topological Coefficient
ACYPI004371-PA	comp47778_c0_seq4	Up	1	3.23077	0.0562303	0.309524	0.4	5	6	FALSE	4.4	5	0.681319	152	0.35
ACYPI000969-PA	comp43229_c0_seq2	Up	1	3.35897	0	0.29771	1	3	6	FALSE	5.66667	3	0.663004	0	0.566667
Mhc1	comp49738_c0_seq2	Both	4	3.35897	0	0.29771	1	3	6	FALSE	5.66667	3	0.663004	0	0.566667
ACYPI009253-PA	comp676328_c0_seq1	Up	1	2.51282	0.0179712	0.397959	0.6	6	4	FALSE	6.83333	6	0.783883	92	0.341667
ACYPI004693-PA	comp48430_c0_seq1	Up	1	2.53846	0.0121233	0.393939	0.7	5	4	FALSE	7.6	5	0.78022	60	0.38
EF1a	comp28311_c0_seq1	Down	1	2.64103	0.0449393	0.378641	0.5	4	5	FALSE	7.5	4	0.765568	134	0.394737
ACYPI005647-PA	comp18530_c0_seq1	Down	1	2.76923	0.0477733	0.361111	0.238095	7	5	FALSE	4.57143	7	0.747253	226	0.357143
ACYPI000622-PA	comp43078_c0_seq1	Up	1	2.41026	0.148088	0.414894	0.25	8	4	FALSE	5.625	8	0.798535	356	0.276316
ACYPI000258-PA	comp30255_c0_seq1	Down	1	3.05128	0.052969	0.327731	0	3	5	FALSE	5	3	0.70696	116	0.4
ACYPI008799-PA	comp52191_c0_seq1	Down	3	4.10256	0	0.24375	1	2	7	FALSE	5	2	0.556777	0	0.714286
ACYPI008300-PA	comp727236_c0_seq1	Up	5	3.25641	0.0724246	0.307087	0.333333	4	6	FALSE	4.5	4	0.677656	256	0.354167
Rpl7	comp50726_c0_seq1	Down	1	2.82051	0.0589294	0.354545	0.2	5	5	FALSE	4.6	5	0.739927	126	0.323077
ACYPI007642-PA	comp19607_c0_seq1	Down	1	2.94872	0.00067476	0.33913	0.666667	3	5	FALSE	7	3	0.721612	4	0.538462
ACYPI007651-PA	comp54038_c0_seq1	Down	1	3.79487	0.00134953	0.263514	0.666667	3	6	FALSE	3.66667	3	0.600733	4	0.611111
ACYPI006589-PA	comp50964_c1_seq1	Up	1	2.89744	0.125281	0.345133	0.4	5	5	FALSE	5.4	5	0.728938	354	0.317647
ACYPI005340-PA	comp18590_c0_seq1	Down	3	3.17949	0.127305	0.314516	0.266667	6	6	FALSE	4	6	0.688645	404	0.285714
ACYPI008272-PA	comp56934_c1_seq1	Down	1	3.79487	0.0512821	0.263514	0.333333	3	6	FALSE	3	3	0.600733	122	0.533333
ACYPI004809-PA	comp30261_c0_seq1	Down	1	2.33333	0.133626	0.428571	0.5	5	4	FALSE	8.6	5	0.809524	546	0.358333
Scsalpha	comp54525_c2_seq3	Both	3	2.79487	0.0639901	0.357798	0.2	6	5	FALSE	4.83333	6	0.74359	152	0.264706
ACYPI004360-PA	comp55752_c0_seq3	Down	1	2.20513	0.414507	0.453488	0.212121	12	4	FALSE	4.91667	12	0.827839	1252	0.204861
ACYPI010073-PA	comp50728_c0_seq1	Up	1	2.46154	0.443545	0.40625	0.194444	9	5	FALSE	4.44444	9	0.791209	1404	0.216667
ACYPI000257-PA	comp47858_c0_seq1	Down	1	2.15385	0.285065	0.464286	0.361111	9	4	FALSE	6.55556	9	0.835165	864	0.252137
ACYPI000901-PA	comp56527_c0_seq2	Up	1	3.05128	0.0197931	0.327731	0.666667	3	5	FALSE	6.66667	3	0.70696	96	0.47619
ACYPI001940-PA	comp56781_c0_seq2	Down	1	2.92308	0.102227	0.342105	0.333333	4	5	FALSE	5.75	4	0.725275	266	0.34375
ACYPI001125-PA	comp52708_c0_seq1	Down	1	3.84615	0.0512821	0.26	0	2	6	FALSE	2.5	2	0.593407	130	0.5
ACYPI003301-PA	comp57919_c1_seq2	Down	2	4.12821	0	0.242236	1	2	7	FALSE	4	2	0.553114	0	0.666667
ACYPI005144-PA	comp54163_c0_seq57	Up	1	3.4359	0	0.291045	0	1	6	FALSE	9	1	0.652015	0	0
ACYPI002695-PA	comp21119_c0_seq1	Down	2	4.12821	0	0.242236	1	2	7	FALSE	4	2	0.553114	0	0.666667
Awd1	comp43694_c0_seq1	Up	1	3.02564	0.0512821	0.330508	0.333333	3	5	FALSE	6.33333	3	0.710623	126	0.428571
ACYPI003463-PA	comp447292_c0_seq1	Up	1	2.92308	0.0180387	0.342105	0.333333	3	5	FALSE	7.66667	3	0.725275	60	0.431373
ACYPI002892-PA	comp36123_c0_seq1	Up	1	3.20513	0.00247413	0.312	0.333333	3	5	FALSE	6.66667	3	0.684982	10	0.527778
ACYPI009774-PA	comp51307_c0_seq1	Up	1	3.15385	0	0.317073	1	2	5	FALSE	9	2	0.692308	0	0.75
ACYPI002878-PB	comp51292_c0_seq1	Down	1	3.79487	0	0.263514	0	1	6	FALSE	5	1	0.600733	0	0
ACYPI003964-PA	comp54800_c0_seq27	Down	1	4	0	0.25	0	1	6	FALSE	3	1	0.571429	0	0
ACYPI009153-PA	comp55662_c3_seq9	Up	1	4.76923	0	0.209677	0	1	7	FALSE	3	1	0.461538	0	0
ACYPI002205-PA	comp46579_c0_seq1	Up	1	4.02564	0	0.248408	0	1	6	FALSE	3	1	0.567766	0	0
Rtnl1	comp56501_c0_seq3	Up	1	4.82051	0	0.207447	0	1	7	FALSE	2	1	0.454212	0	0
ACYPI009098-PA	comp39394_c0_seq2	Down	1	4.23077	0	0.236364	0	1	7	FALSE	4	1	0.538462	0	0
ACYPI000112-PA	comp30203_c0_seq1	Down	1	3.10256	0.00168691	0.322314	0	2	5	FALSE	7	2	0.699634	8	0.6
ACYPI008535-PA	comp51772_c1_seq3	Up	2	4.20513	0	0.237805	0	1	7	FALSE	5	1	0.542125	0	0
