# Supplementary material for: Novel proteome and acetylome of Bemisia tabaci Q in response to Cardinium infection
Source: BMC Genomics. 2018 Jul 5;19:523. doi: 10.1186/s12864-018-4907-3 (PMC6034306; doi:10.1186/s12864-018-4907-3)
Supplement: Supplementary file 2 — Table S1. List of proteins identified and quantified by the TMT analysis in the experiment. Table S2. List of differential expressed proteins by the TMT analysis in the experiment. Table S3. Subcellular location of differentially expressed proteins compared C*+ to C− strains. Table S4. Gene Ontology classification of differentially expressed proteins compared C*+ to C− strains. Table S5. GO annotation of differentially expressed proteins compared C*+ to C− strains. Table S6. KEGG pathway of differentially expressed proteins compared C*+ to C− strains. Table S7. Detailed information on identified acetylated peptides compared C*+ to C− strains. Table S8. Detailed information of differentially expressed acetylation peptides compared C*+ to C− strains. Table S9. Amino acid sequence analysis from the − 10 to + 10 positions around the acetylated lysine. Table S10. GO functional classification of differentially expressed acetylated proteins compared C*+ to C− strains. Table S11. GO enrichment analysis of differentially expressed lysine acetylated proteins using Blast2GO. Table S12. KEGG pathway enrichment analysis of differentially expressed acetylated proteins compared C*+ to C− strains. Table S13. Domain enrichment analysis of differentially expressed acetylated proteins compared C*+ to C− strains. Table S14. Interaction networks of differentially expressed Kac proteins compared C*+ to C− strains. (ZIP 953 kb) [file 12864_2018_4907_MOESM2_ESM.zip › Table S2 List of differentally expressed proteins.xlsx]

## Sheet: Sheet1
Table S2 List of differentially expressed proteins by the TMT analysis in the experiment.
Fold changes: protein expression ratio between the C*+strain and the C- strain
Protein accession	Protein description	Fold change ratio	Regulated Type	P value
comp1008701_c0_seq1	Unknown	1.225	Up	0.012
comp1104_c0_seq1	ACYPI000041 protein	1.575	Up	0.005
comp112976_c0_seq1	Unknown	7.772	Up	0.003
comp1716_c0_seq1	Unknown	0.683	Down	0.001
comp18537_c0_seq1	Vitellogenin (Fragment)	0.818	Down	0.001
comp18605_c0_seq1	Unknown	1.645	Up	0.009
comp200352_c0_seq1	Unknown	0.814	Down	0.009
comp21578_c0_seq2	Unknown	0.576	Down	0.000
comp21625_c0_seq1	Unknown	0.559	Down	0.000
comp26722_c0_seq1	Unknown	7.588	Up	0.000
comp27693_c0_seq2	Unknown	0.574	Down	0.002
comp30120_c0_seq1	ACYPI009540 protein	0.828	Down	0.036
comp31559_c0_seq1	Unknown	0.815	Down	0.016
comp32511_c0_seq1	Unknown	6.106	Up	0.000
comp35496_c0_seq1	Unknown	1.370	Up	0.001
comp36643_c0_seq1	Importin subunit alpha	0.817	Down	0.040
comp36844_c0_seq1	Putative RNA-dependent helicase p68 (Fragment)	0.821	Down	0.021
comp36957_c0_seq2	Cytochrome P450 CYP4-like protein 3 (Fragment)	1.299	Up	0.027
comp37425_c0_seq1	Unknown	9.861	Up	0.000
comp38194_c0_seq1	Unknown	1.605	Up	0.000
comp38625_c0_seq1	Unknown	1.387	Up	0.041
comp41237_c0_seq1	Unknown	1.256	Up	0.004
comp42199_c0_seq1	ACYPI007990 protein	0.819	Down	0.002
comp42285_c0_seq1	ACYPI000059 protein	1.332	Up	0.001
comp42339_c0_seq1	Unknown	1.297	Up	0.007
comp42920_c0_seq1	Polyprotein (Fragment)	1.246	Up	0.027
comp43135_c0_seq2	Unknown	1.234	Up	0.009
comp43673_c0_seq1	Midgut protein	1.312	Up	0.017
comp43677_c0_seq1	Chemosensory protein CSP2	1.209	Up	0.003
comp44026_c0_seq1	Unknown	0.720	Down	0.000
comp45407_c0_seq1	Unknown	1.388	Up	0.000
comp45410_c1_seq1	ACYPI006626 protein	0.775	Down	0.002
comp45423_c0_seq5	Cytochrome P450 (Fragment)	0.765	Down	0.000
comp45476_c0_seq1	Unknown	1.240	Up	0.007
comp46086_c0_seq1	DNA ligase	0.739	Down	0.002
comp46592_c0_seq1	AAA-ATPase (Fragment)	1.250	Up	0.007
comp46882_c0_seq1	Cathepsin B-S	1.309	Up	0.000
comp47042_c0_seq1	Unknown	0.812	Down	0.002
comp47193_c0_seq1	ACYPI002845 protein	0.799	Down	0.008
comp47260_c0_seq1	ACYPI005685 protein	1.354	Up	0.024
comp473012_c0_seq1	Unknown	1.861	Up	0.000
comp47566_c2_seq3	ACYPI004624 protein	0.830	Down	0.019
comp47659_c0_seq1	Serine/threonine-protein phosphatase	0.791	Down	0.001
comp48256_c0_seq1	Putative cathepsin D	1.277	Up	0.013
comp48317_c0_seq2	ACYPI002878 protein	0.736	Down	0.006
comp48354_c0_seq2	ACYPI003972 protein	0.729	Down	0.002
comp48729_c0_seq1	Unknown	0.778	Down	0.046
comp48780_c0_seq1	Unknown	1.237	Up	0.009
comp48794_c0_seq4	Unknown	1.205	Up	0.037
comp48994_c0_seq4	Unknown	0.759	Down	0.004
comp49257_c0_seq1	Unknown	0.792	Down	0.001
comp49461_c0_seq1	Unknown	1.399	Up	0.003
comp49609_c1_seq2	Unknown	0.741	Down	0.004
comp49894_c0_seq3	Unknown	1.358	Up	0.004
comp49926_c0_seq1	Tyrosine-protein kinase receptor	6.857	Up	0.000
comp50025_c0_seq1	ACYPI005016 protein	0.712	Down	0.000
comp50039_c0_seq1	Unknown	0.699	Down	0.002
comp50079_c0_seq1	Unknown	0.793	Down	0.011
comp50607_c0_seq6	ACYPI001693 protein	1.302	Up	0.039
comp50649_c0_seq1	Unknown	0.827	Down	0.002
comp50656_c0_seq1	ACYPI006453 protein	1.406	Up	0.002
comp50662_c0_seq3	Sucrase	1.331	Up	0.005
comp50841_c0_seq1	ACYPI004546 protein	1.298	Up	0.026
comp50899_c0_seq1	ACYPI002878 protein	0.782	Down	0.006
comp50915_c0_seq2	Putative prophenoloxidase activating factor (Fragment)	1.364	Up	0.020
comp51033_c0_seq1	ACYPI007265 protein	1.339	Up	0.025
comp51264_c0_seq2	Unknown	1.293	Up	0.000
comp51330_c0_seq2	ACYPI008864 protein	1.209	Up	0.016
comp51435_c0_seq4	Unknown	0.827	Down	0.014
comp51561_c0_seq1	Unknown	0.818	Down	0.016
comp51689_c0_seq13	Carboxylic ester hydrolase (Fragment)	1.711	Up	0.000
comp51693_c0_seq1	ACYPI003972 protein	0.537	Down	0.001
comp51860_c2_seq1	ACYPI004624 protein	0.810	Down	0.045
comp52051_c0_seq1	Unknown	1.261	Up	0.000
comp52062_c1_seq1	ACYPI002408 protein	0.832	Down	0.036
comp52097_c0_seq1	Unknown	0.817	Down	0.000
comp52305_c0_seq1	Ubiquitinyl hydrolase 1	1.264	Up	0.026
comp52359_c0_seq1	Unknown	1.594	Up	0.003
comp52362_c0_seq3	Unknown	0.829	Down	0.031
comp52465_c0_seq5	Amino acid transporter	0.823	Down	0.005
comp52587_c0_seq2	Unknown	0.828	Down	0.006
comp52667_c0_seq1	Polymerase (Fragment)	1.479	Up	0.036
comp52817_c0_seq2	Unknown	1.213	Up	0.035
comp52831_c1_seq1	ACYPI001027 protein	0.801	Down	0.024
comp53022_c0_seq2	ACYPI004992 protein	0.806	Down	0.024
comp53029_c1_seq1	AAA-ATPase (Fragment)	1.259	Up	0.002
comp53046_c0_seq5	Poly [ADP-ribose] polymerase	1.852	Up	0.000
comp53141_c1_seq1	Unknown	0.782	Down	0.039
comp53270_c0_seq1	Unknown	1.342	Up	0.002
comp53387_c0_seq20	Unknown	0.675	Down	0.002
comp53437_c0_seq4	ACYPI002878 protein	1.370	Up	0.020
comp53564_c0_seq2	Unknown	0.572	Down	0.008
comp53584_c0_seq1	Juvenile hormone-inducible protein 26-like protein (Fragment)	0.787	Down	0.003
comp53714_c0_seq1	Sucrase	1.201	Up	0.045
comp53929_c0_seq1	Unknown	1.217	Up	0.016
comp53946_c0_seq1	Arylalkylamine N-acetyltransferase 1	0.581	Down	0.017
comp54130_c0_seq1	UDP-glucuronosyltransferase	0.771	Down	0.002
comp54169_c0_seq1	Unknown	1.526	Up	0.000
comp54281_c1_seq1	Unknown	1.356	Up	0.012
comp54286_c1_seq1	Unknown	0.829	Down	0.004
comp54434_c0_seq2	Unknown	1.229	Up	0.006
comp54556_c0_seq1	Unknown	1.440	Up	0.001
comp54613_c0_seq3	Rhopalosiphum padi isolate A glutathione S-transferase mRNA	1.317	Up	0.003
comp54629_c0_seq1	Unknown	0.705	Down	0.020
comp54634_c0_seq1	Unknown	0.816	Down	0.011
comp54709_c0_seq2	Unknown	0.805	Down	0.003
comp54726_c0_seq2	Unknown	1.399	Up	0.002
comp54775_c0_seq6	Unknown	0.706	Down	0.008
comp54820_c1_seq1	Unknown	0.789	Down	0.003
comp54901_c1_seq2	Acetyl-CoA carboxylase	1.246	Up	0.004
comp54904_c0_seq3	Unknown	0.596	Down	0.000
comp54927_c0_seq4	UDP-glucuronosyltransferase	1.209	Up	0.006
comp551757_c0_seq1	Hsp65 (Fragment)	7.072	Up	0.000
comp55367_c0_seq1	ACYPI009426 protein	0.771	Down	0.001
comp55386_c0_seq2	Kruppel homolog 1 isoform B	2.249	Up	0.002
comp55711_c0_seq2	Unknown	0.780	Down	0.035
comp55849_c0_seq3	ACYPI003166 protein	1.216	Up	0.001
comp55861_c0_seq5	Unknown	1.312	Up	0.005
comp56027_c1_seq3	Unknown	1.276	Up	0.034
comp56042_c3_seq2	Unknown	1.262	Up	0.004
comp56072_c0_seq1	Unknown	1.537	Up	0.000
comp56100_c0_seq1	Glucose dehydrogenase (Fragment)	0.808	Down	0.020
comp56740_c0_seq8	Unknown	1.267	Up	0.011
comp56918_c0_seq1	Glutathione S-transferase D5	0.831	Down	0.017
comp57055_c0_seq4	Unknown	0.825	Down	0.003
comp57326_c0_seq3	Putative peroxidase (Fragment)	1.336	Up	0.002
comp57692_c0_seq4	Unknown	0.558	Down	0.024
comp57949_c0_seq5	Fatty acid synthase 2	0.827	Down	0.002
comp58024_c0_seq4	Vitellogenin receptor	1.947	Up	0.012
comp58114_c0_seq1	ACYPI007630 protein	1.207	Up	0.012
comp58117_c0_seq1	Uridine kinase	0.814	Down	0.012
comp58124_c0_seq1	Lissencephaly-1 homolog	1.254	Up	0.001
comp58229_c0_seq1	Heat shock protein 70	0.813	Down	0.019
comp58242_c0_seq2	Unknown	1.312	Up	0.013
comp58372_c0_seq1	Vitellogenin (Fragment)	1.285	Up	0.019
comp58518_c0_seq1	ACYPI003159 protein	0.823	Down	0.004
comp58580_c0_seq1	Cytochrome P450 (Fragment)	0.802	Down	0.032
comp61854_c0_seq1	Unknown	1.216	Up	0.036
comp64922_c0_seq1	Cytochrome P450 (Fragment)	0.770	Down	0.004
comp676328_c0_seq1	Heat shock protein (Fragment)	6.313	Up	0.008
comp69875_c0_seq1	Unknown	0.688	Down	0.000
comp73560_c0_seq1	Unknown	0.318	Down	0.000
comp749136_c0_seq1	Unknown	6.895	Up	0.000
comp855154_c0_seq1	Heat shock protein	10.512	Up	0.001
comp9213_c0_seq1	Unknown	1.485	Up	0.000
comp92248_c0_seq1	Unknown	0.254	Down	0.000
