# Supplementary material for: Novel proteome and acetylome of Bemisia tabaci Q in response to Cardinium infection
Source: BMC Genomics. 2018 Jul 5;19:523. doi: 10.1186/s12864-018-4907-3 (PMC6034306; doi:10.1186/s12864-018-4907-3)
Supplement: Supplementary file 2 — Table S1. List of proteins identified and quantified by the TMT analysis in the experiment. Table S2. List of differential expressed proteins by the TMT analysis in the experiment. Table S3. Subcellular location of differentially expressed proteins compared C*+ to C− strains. Table S4. Gene Ontology classification of differentially expressed proteins compared C*+ to C− strains. Table S5. GO annotation of differentially expressed proteins compared C*+ to C− strains. Table S6. KEGG pathway of differentially expressed proteins compared C*+ to C− strains. Table S7. Detailed information on identified acetylated peptides compared C*+ to C− strains. Table S8. Detailed information of differentially expressed acetylation peptides compared C*+ to C− strains. Table S9. Amino acid sequence analysis from the − 10 to + 10 positions around the acetylated lysine. Table S10. GO functional classification of differentially expressed acetylated proteins compared C*+ to C− strains. Table S11. GO enrichment analysis of differentially expressed lysine acetylated proteins using Blast2GO. Table S12. KEGG pathway enrichment analysis of differentially expressed acetylated proteins compared C*+ to C− strains. Table S13. Domain enrichment analysis of differentially expressed acetylated proteins compared C*+ to C− strains. Table S14. Interaction networks of differentially expressed Kac proteins compared C*+ to C− strains. (ZIP 953 kb) [file 12864_2018_4907_MOESM2_ESM.zip › Table S3 GO classification.xls]

## Sheet:  
Table S3 Gene Ontology classification of differentially expressed proteins between C+* and C- strains
	GO Terms Level 1	GO Terms Level 2	No. of Protein	Protein IDs
Up-regulated proteins	Biological Process	metabolic process	25	comp45407_c0_seq1 comp52305_c0_seq1 comp57326_c0_seq3 comp54901_c1_seq2 comp50607_c0_seq6 comp52667_c0_seq1 comp49926_c0_seq1 comp48780_c0_seq1 comp47260_c0_seq1 comp50915_c0_seq2 comp42285_c0_seq1 comp42339_c0_seq1 comp42920_c0_seq1 comp56740_c0_seq8 comp50662_c0_seq3 comp36957_c0_seq2 comp54927_c0_seq4 comp48256_c0_seq1 comp51330_c0_seq2 comp53714_c0_seq1 comp52817_c0_seq2 comp46882_c0_seq1 com…
		cellular process	14	comp45407_c0_seq1 comp42920_c0_seq1 comp56740_c0_seq8 comp52305_c0_seq1 comp54901_c1_seq2 comp51330_c0_seq2 comp52667_c0_seq1 comp49926_c0_seq1 comp52817_c0_seq2 comp49894_c0_seq3 comp51264_c0_seq2 comp50656_c0_seq1 comp58114_c0_seq1 comp42285_c0_seq1
		single-organism process	11	comp45407_c0_seq1 comp56740_c0_seq8 comp36957_c0_seq2 comp57326_c0_seq3 comp58372_c0_seq1 comp54901_c1_seq2 comp50607_c0_seq6 comp47260_c0_seq1 comp52817_c0_seq2 comp50656_c0_seq1 comp42339_c0_seq1
		localization	2	comp45407_c0_seq1 comp58372_c0_seq1
		biological regulation	2	comp56027_c1_seq3 comp56072_c0_seq1
		other	2	comp49894_c0_seq3 comp57326_c0_seq3
	Cellular Component	cell	8	comp45407_c0_seq1 comp52817_c0_seq2 comp49894_c0_seq3 comp54901_c1_seq2 comp42285_c0_seq1 comp41237_c0_seq1 comp51330_c0_seq2 comp56072_c0_seq1
		organelle	6	comp45407_c0_seq1 comp49894_c0_seq3 comp42285_c0_seq1 comp41237_c0_seq1 comp51330_c0_seq2 comp56072_c0_seq1
		macromolecular complex	6	comp45407_c0_seq1 comp49894_c0_seq3 comp54901_c1_seq2 comp42285_c0_seq1 comp41237_c0_seq1 comp51330_c0_seq2
		virion	2	comp42920_c0_seq1 comp52667_c0_seq1
		membrane	1	comp45407_c0_seq1
		extracellular region	1	comp48780_c0_seq1
	Molecular Function	binding	23	comp58024_c0_seq4 comp55849_c0_seq3 comp52305_c0_seq1 comp57326_c0_seq3 comp50607_c0_seq6 comp52667_c0_seq1 comp58124_c0_seq1 comp49926_c0_seq1 comp48780_c0_seq1 comp49894_c0_seq3 comp48794_c0_seq4 comp54613_c0_seq3 comp1104_c0_seq1 comp42920_c0_seq1 comp55386_c0_seq2 comp58242_c0_seq2 comp36957_c0_seq2 comp52817_c0_seq2 comp51264_c0_seq2 comp551757_c0_seq1 comp53046_c0_seq5 comp54556_c0_seq1 com…
		catalytic activity	20	comp52305_c0_seq1 comp57326_c0_seq3 comp54901_c1_seq2 comp52667_c0_seq1 comp49926_c0_seq1 comp47260_c0_seq1 comp50915_c0_seq2 comp42920_c0_seq1 comp56740_c0_seq8 comp50662_c0_seq3 comp36957_c0_seq2 comp54927_c0_seq4 comp41237_c0_seq1 comp48256_c0_seq1 comp53714_c0_seq1 comp52817_c0_seq2 comp46882_c0_seq1 comp51264_c0_seq2 comp50656_c0_seq1 comp58114_c0_seq1
		structural molecule activity	3	comp42920_c0_seq1 comp42285_c0_seq1 comp51330_c0_seq2
		transporter activity	2	comp45407_c0_seq1 comp58372_c0_seq1
		other	3	comp56027_c1_seq3 comp57326_c0_seq3 comp1104_c0_seq1
Down-regulated proteins	Biological Process	metabolic process	17	comp56100_c0_seq1 comp51561_c0_seq1 comp58580_c0_seq1 comp64922_c0_seq1 comp48354_c0_seq2 comp49257_c0_seq1 comp51693_c0_seq1 comp54130_c0_seq1 comp56918_c0_seq1 comp52587_c0_seq2 comp47193_c0_seq1 comp54286_c1_seq1 comp45423_c0_seq5 comp57949_c0_seq5 comp46086_c0_seq1 comp54904_c0_seq3 comp58117_c0_seq1
		single-organism process	12	comp56100_c0_seq1 comp47659_c0_seq1 comp54629_c0_seq1 comp54286_c1_seq1 comp58580_c0_seq1 comp64922_c0_seq1 comp49257_c0_seq1 comp45423_c0_seq5 comp36643_c0_seq1 comp46086_c0_seq1 comp56918_c0_seq1 comp58117_c0_seq1
		cellular process	8	comp54629_c0_seq1 comp51561_c0_seq1 comp49257_c0_seq1 comp46086_c0_seq1 comp56918_c0_seq1 comp54904_c0_seq3 comp58117_c0_seq1 comp47193_c0_seq1
		response to stimulus	3	comp47659_c0_seq1 comp46086_c0_seq1 comp27693_c0_seq2
		localization	3	comp30120_c0_seq1 comp54629_c0_seq1 comp36643_c0_seq1
		multicellular organismal process	1	comp47659_c0_seq1
	Cellular Component	cell	5	comp30120_c0_seq1 comp56918_c0_seq1 comp49257_c0_seq1 comp36643_c0_seq1 comp47193_c0_seq1
		organelle	3	comp30120_c0_seq1 comp36643_c0_seq1 comp47193_c0_seq1
		membrane	2	comp30120_c0_seq1 comp54629_c0_seq1
		macromolecular complex	1	comp47193_c0_seq1
	Molecular Function	catalytic activity	22	comp56100_c0_seq1 comp47659_c0_seq1 comp51561_c0_seq1 comp58580_c0_seq1 comp64922_c0_seq1 comp48354_c0_seq2 comp49257_c0_seq1 comp51693_c0_seq1 comp54130_c0_seq1 comp56918_c0_seq1 comp52587_c0_seq2 comp54286_c1_seq1 comp48994_c0_seq4 comp45423_c0_seq5 comp57949_c0_seq5 comp48729_c0_seq1 comp53946_c0_seq1 comp47566_c2_seq3 comp46086_c0_seq1 comp51860_c2_seq1 comp52062_c1_seq1 comp58117_c0_seq1
		binding	18	comp53387_c0_seq20 comp56100_c0_seq1 comp47659_c0_seq1 comp58580_c0_seq1 comp64922_c0_seq1 comp49257_c0_seq1 comp36844_c0_seq1 comp56918_c0_seq1 comp69875_c0_seq1 comp49609_c1_seq2 comp48994_c0_seq4 comp53022_c0_seq2 comp45423_c0_seq5 comp36643_c0_seq1 comp46086_c0_seq1 comp47042_c0_seq1 comp54904_c0_seq3 comp58117_c0_seq1
		structural molecule activity	1	comp47193_c0_seq1
		transporter activity	1	comp36643_c0_seq1
