# Supplementary material for: Novel proteome and acetylome of Bemisia tabaci Q in response to Cardinium infection
Source: BMC Genomics. 2018 Jul 5;19:523. doi: 10.1186/s12864-018-4907-3 (PMC6034306; doi:10.1186/s12864-018-4907-3)
Supplement: Supplementary file 2 — Table S1. List of proteins identified and quantified by the TMT analysis in the experiment. Table S2. List of differential expressed proteins by the TMT analysis in the experiment. Table S3. Subcellular location of differentially expressed proteins compared C*+ to C− strains. Table S4. Gene Ontology classification of differentially expressed proteins compared C*+ to C− strains. Table S5. GO annotation of differentially expressed proteins compared C*+ to C− strains. Table S6. KEGG pathway of differentially expressed proteins compared C*+ to C− strains. Table S7. Detailed information on identified acetylated peptides compared C*+ to C− strains. Table S8. Detailed information of differentially expressed acetylation peptides compared C*+ to C− strains. Table S9. Amino acid sequence analysis from the − 10 to + 10 positions around the acetylated lysine. Table S10. GO functional classification of differentially expressed acetylated proteins compared C*+ to C− strains. Table S11. GO enrichment analysis of differentially expressed lysine acetylated proteins using Blast2GO. Table S12. KEGG pathway enrichment analysis of differentially expressed acetylated proteins compared C*+ to C− strains. Table S13. Domain enrichment analysis of differentially expressed acetylated proteins compared C*+ to C− strains. Table S14. Interaction networks of differentially expressed Kac proteins compared C*+ to C− strains. (ZIP 953 kb) [file 12864_2018_4907_MOESM2_ESM.zip › Table S4 subcellular.xlsx]

## Sheet:  
Table S4 The subcellular location of differentially expressed proteins between C*+ and C- strains
	Subcellular Location	No. of Protein	Protein IDs
Up-regulated proteins	cytosol, nuclear	1	comp58372_c0_seq1
	cytoskeleton	1	comp473012_c0_seq1
	endoplasmic reticulum	1	comp48256_c0_seq1
	cytosol	20	comp52305_c0_seq1 comp54901_c1_seq2 comp50607_c0_seq6 comp38625_c0_seq1 comp42285_c0_seq1 comp37425_c0_seq1 comp855154_c0_seq1 comp42920_c0_seq1 comp749136_c0_seq1 comp32511_c0_seq1 comp26722_c0_seq1 comp36957_c0_seq2 comp676328_c0_seq1 comp41237_c0_seq1 comp50841_c0_seq1 comp52359_c0_seq1 comp551757_c0_seq1 comp43135_c0_seq2 comp50656_c0_seq1 comp54556_c0_seq1
	nuclear	13	comp45407_c0_seq1 comp55386_c0_seq2 comp54281_c1_seq1 comp56027_c1_seq3 comp52667_c0_seq1 comp48780_c0_seq1 comp52051_c0_seq1 comp49894_c0_seq3 comp51264_c0_seq2 comp48794_c0_seq4 comp54434_c0_seq2 comp58114_c0_seq1 comp56072_c0_seq1
	extracellular	20	comp58024_c0_seq4 comp55849_c0_seq3 comp57326_c0_seq3 comp47260_c0_seq1 comp1008701_c0_seq1 comp50915_c0_seq2 comp38194_c0_seq1 comp53437_c0_seq4 comp53929_c0_seq1 comp51689_c0_seq13 comp49461_c0_seq1 comp54726_c0_seq2 comp43673_c0_seq1 comp53714_c0_seq1 comp43677_c0_seq1 comp46882_c0_seq1 comp55861_c0_seq5 comp9213_c0_seq1 comp35496_c0_seq1 comp61854_c0_seq1
	plasma membrane	7	comp49926_c0_seq1 comp58242_c0_seq2 comp56740_c0_seq8 comp56042_c3_seq2 comp54927_c0_seq4 comp53270_c0_seq1 comp58124_c0_seq1
	peroxisome	2	comp51033_c0_seq1 comp50662_c0_seq3
	mitochondria, peroxisome	1	comp53046_c0_seq5
	mitochondria	11	comp53029_c1_seq1 comp54169_c0_seq1 comp18605_c0_seq1 comp51330_c0_seq2 comp52817_c0_seq2 comp112976_c0_seq1 comp46592_c0_seq1 comp45476_c0_seq1 comp54613_c0_seq3 comp1104_c0_seq1 comp42339_c0_seq1
Down-regulated proteins	peroxisome	1	comp54130_c0_seq1
	endoplasmic reticulum	2	comp45423_c0_seq5 comp51693_c0_seq1
	mitochondria	10	comp56100_c0_seq1 comp54634_c0_seq1 comp47659_c0_seq1 comp50649_c0_seq1 comp51561_c0_seq1 comp53141_c1_seq1 comp56918_c0_seq1 comp50899_c0_seq1 comp69875_c0_seq1 comp47193_c0_seq1
	plasma membrane	8	comp54629_c0_seq1 comp52465_c0_seq5 comp57055_c0_seq4 comp42199_c0_seq1 comp30120_c0_seq1 comp73560_c0_seq1 comp55367_c0_seq1 comp45410_c1_seq1
	cytosol	17	comp58580_c0_seq1 comp64922_c0_seq1 comp53584_c0_seq1 comp57692_c0_seq4 comp49257_c0_seq1 comp58229_c0_seq1 comp21625_c0_seq1 comp52587_c0_seq2 comp54286_c1_seq1 comp57949_c0_seq5 comp92248_c0_seq1 comp54820_c1_seq1 comp52097_c0_seq1 comp200352_c0_seq1 comp54904_c0_seq3 comp52062_c1_seq1 comp58117_c0_seq1
	extracellular	16	comp50039_c0_seq1 comp50025_c0_seq1 comp53564_c0_seq2 comp18537_c0_seq1 comp1716_c0_seq1 comp51435_c0_seq4 comp54775_c0_seq6 comp54709_c0_seq2 comp21578_c0_seq2 comp27693_c0_seq2 comp52831_c1_seq1 comp44026_c0_seq1 comp47566_c2_seq3 comp55711_c0_seq2 comp51860_c2_seq1 comp48317_c0_seq2
	mitochondria, nuclear	1	comp46086_c0_seq1
	nuclear	9	comp53387_c0_seq20 comp49609_c1_seq2 comp58518_c0_seq1 comp48994_c0_seq4 comp53022_c0_seq2 comp50079_c0_seq1 comp53946_c0_seq1 comp47042_c0_seq1 comp36844_c0_seq1
	cytosol, nuclear	5	comp48729_c0_seq1 comp52362_c0_seq3 comp31559_c0_seq1 comp48354_c0_seq2 comp36643_c0_seq1
