# Supplementary material for: Novel proteome and acetylome of Bemisia tabaci Q in response to Cardinium infection
Source: BMC Genomics. 2018 Jul 5;19:523. doi: 10.1186/s12864-018-4907-3 (PMC6034306; doi:10.1186/s12864-018-4907-3)
Supplement: Supplementary file 2 — Table S1. List of proteins identified and quantified by the TMT analysis in the experiment. Table S2. List of differential expressed proteins by the TMT analysis in the experiment. Table S3. Subcellular location of differentially expressed proteins compared C*+ to C− strains. Table S4. Gene Ontology classification of differentially expressed proteins compared C*+ to C− strains. Table S5. GO annotation of differentially expressed proteins compared C*+ to C− strains. Table S6. KEGG pathway of differentially expressed proteins compared C*+ to C− strains. Table S7. Detailed information on identified acetylated peptides compared C*+ to C− strains. Table S8. Detailed information of differentially expressed acetylation peptides compared C*+ to C− strains. Table S9. Amino acid sequence analysis from the − 10 to + 10 positions around the acetylated lysine. Table S10. GO functional classification of differentially expressed acetylated proteins compared C*+ to C− strains. Table S11. GO enrichment analysis of differentially expressed lysine acetylated proteins using Blast2GO. Table S12. KEGG pathway enrichment analysis of differentially expressed acetylated proteins compared C*+ to C− strains. Table S13. Domain enrichment analysis of differentially expressed acetylated proteins compared C*+ to C− strains. Table S14. Interaction networks of differentially expressed Kac proteins compared C*+ to C− strains. (ZIP 953 kb) [file 12864_2018_4907_MOESM2_ESM.zip › Table S5 GO annotation .xlsx]

## Sheet: Sheet1
Table S5 GO annotation of differentially expressed proteins between C*+ and C- strains.
GO Terms Level 1	GO Terms Description	GO Terms Level	GO Terms ID	Mapping	Background	All Mapping	All Background	Fold Enrichment	Fisher' exact test P value	-log10(p value)	Related Protein
Up-regulated
Molecular Function	RNA-directed RNA polymerase activity	7	GO:0003968	2	2	39	2458	63.03	0.000245392	3.61	comp42920_c0_seq1 comp52667_c0_seq1
	RNA polymerase activity	6	GO:0034062	2	9	39	2458	14.01	0.00823316	2.08	comp42920_c0_seq1 comp52667_c0_seq1
	cysteine-type peptidase activity	6	GO:0008234	3	38	39	2458	4.98	0.0212403	1.67	comp42920_c0_seq1 comp46882_c0_seq1 comp52305_c0_seq1
	heme binding	5	GO:0020037	3	44	39	2458	4.3	0.0312418	1.51	comp36957_c0_seq2 comp57326_c0_seq3 comp1104_c0_seq1
	tetrapyrrole binding	4	GO:0046906	3	44	39	2458	4.3	0.0312418	1.51	comp36957_c0_seq2 comp57326_c0_seq3 comp1104_c0_seq1
	nucleotidyltransferase activity	5	GO:0016779	2	21	39	2458	6	0.042612	1.37	comp42920_c0_seq1 comp52667_c0_seq1
Down-regulated
Cellular Component	cytoplasm	6	GO:0005737	5	334	6	820	2.05	0.0438495	1.36	comp30120_c0_seq1 comp56918_c0_seq1 comp49257_c0_seq1 comp36643_c0_seq1 comp47193_c0_seq1
Molecular Function	iron ion binding	7	GO:0005506	4	39	31	2458	8.13	0.00125207	2.9	comp47659_c0_seq1 comp58580_c0_seq1 comp64922_c0_seq1 comp45423_c0_seq5
	phosphatase activity	6	GO:0016791	3	34	31	2458	7	0.00834575	2.08	comp47659_c0_seq1 comp47566_c2_seq3 comp51860_c2_seq1
	transition metal ion binding	6	GO:0046914	6	150	31	2458	3.17	0.00963607	2.02	comp47659_c0_seq1 comp47042_c0_seq1 comp58580_c0_seq1 comp64922_c0_seq1 comp48994_c0_seq4 comp45423_c0_seq5
	oxidoreductase activity, acting on paired donors, with incorporation or reduction of molecular oxygen	4	GO:0016705	3	38	31	2458	6.26	0.0113716	1.94	comp58580_c0_seq1 comp64922_c0_seq1 comp45423_c0_seq5
	heme binding	5	GO:0020037	3	44	31	2458	5.41	0.0169652	1.77	comp58580_c0_seq1 comp64922_c0_seq1 comp45423_c0_seq5
	tetrapyrrole binding	4	GO:0046906	3	44	31	2458	5.41	0.0169652	1.77	comp58580_c0_seq1 comp64922_c0_seq1 comp45423_c0_seq5
	phosphoric ester hydrolase activity	5	GO:0042578	3	48	31	2458	4.96	0.0214164	1.67	comp47659_c0_seq1 comp47566_c2_seq3 comp51860_c2_seq1
	nucleic acid binding	4	GO:0003676	8	314	31	2458	2.02	0.0361616	1.44	comp53387_c0_seq20 comp49609_c1_seq2 comp48994_c0_seq4 comp53022_c0_seq2 comp49257_c0_seq1 comp46086_c0_seq1 comp54904_c0_seq3 comp36844_c0_seq1
Biological Process	DNA metabolic process	7	GO:0006259	2	22	22	1658	6.85	0.0330765	1.48	comp46086_c0_seq1 comp54904_c0_seq3
