# Supplementary material for: Novel proteome and acetylome of Bemisia tabaci Q in response to Cardinium infection
Source: BMC Genomics. 2018 Jul 5;19:523. doi: 10.1186/s12864-018-4907-3 (PMC6034306; doi:10.1186/s12864-018-4907-3)
Supplement: Supplementary file 2 — Table S1. List of proteins identified and quantified by the TMT analysis in the experiment. Table S2. List of differential expressed proteins by the TMT analysis in the experiment. Table S3. Subcellular location of differentially expressed proteins compared C*+ to C− strains. Table S4. Gene Ontology classification of differentially expressed proteins compared C*+ to C− strains. Table S5. GO annotation of differentially expressed proteins compared C*+ to C− strains. Table S6. KEGG pathway of differentially expressed proteins compared C*+ to C− strains. Table S7. Detailed information on identified acetylated peptides compared C*+ to C− strains. Table S8. Detailed information of differentially expressed acetylation peptides compared C*+ to C− strains. Table S9. Amino acid sequence analysis from the − 10 to + 10 positions around the acetylated lysine. Table S10. GO functional classification of differentially expressed acetylated proteins compared C*+ to C− strains. Table S11. GO enrichment analysis of differentially expressed lysine acetylated proteins using Blast2GO. Table S12. KEGG pathway enrichment analysis of differentially expressed acetylated proteins compared C*+ to C− strains. Table S13. Domain enrichment analysis of differentially expressed acetylated proteins compared C*+ to C− strains. Table S14. Interaction networks of differentially expressed Kac proteins compared C*+ to C− strains. (ZIP 953 kb) [file 12864_2018_4907_MOESM2_ESM.zip › Table S6 KEGG pathway .xlsx]

## Sheet: Sheet1
Table S6 KEGG pathway of differently expressed proteins between C*+ and C- strains.
KEGG pathway	Mapping	Background	All Mapping	All Background	Fold enrichment	Fisher' exact test p value	-log10(p value)	Related proteins
Up-regulated
ko04115 p53 signaling pathway	2	6	23	1719	24.91	0.00248733	2.6	comp1104_c0_seq1 comp56072_c0_seq1
ko01524 Platinum drug resistance	2	14	23	1719	10.68	0.0141373	1.85	comp54613_c0_seq3 comp1104_c0_seq1
ko04210 Apoptosis	3	52	23	1719	4.31	0.0301691	1.52	comp46882_c0_seq1 comp1104_c0_seq1 comp48256_c0_seq1
ko00630 Glyoxylate and dicarboxylate metabolism	3	53	23	1719	4.23	0.0317021	1.5	comp54901_c1_seq2 comp50607_c0_seq6 comp38625_c0_seq1
ko00830 Retinol metabolism	2	26	23	1719	5.75	0.045815	1.34	comp56740_c0_seq8 comp54927_c0_seq4
Down-regulated
ko03040 Spliceosome	3	63	18	1719	4.55	0.0258395	1.59	comp49609_c1_seq2 comp58229_c0_seq1 comp36844_c0_seq1
