# Supplementary material for: Novel proteome and acetylome of Bemisia tabaci Q in response to Cardinium infection
Source: BMC Genomics. 2018 Jul 5;19:523. doi: 10.1186/s12864-018-4907-3 (PMC6034306; doi:10.1186/s12864-018-4907-3)
Supplement: Supplementary file 2 — Table S1. List of proteins identified and quantified by the TMT analysis in the experiment. Table S2. List of differential expressed proteins by the TMT analysis in the experiment. Table S3. Subcellular location of differentially expressed proteins compared C*+ to C− strains. Table S4. Gene Ontology classification of differentially expressed proteins compared C*+ to C− strains. Table S5. GO annotation of differentially expressed proteins compared C*+ to C− strains. Table S6. KEGG pathway of differentially expressed proteins compared C*+ to C− strains. Table S7. Detailed information on identified acetylated peptides compared C*+ to C− strains. Table S8. Detailed information of differentially expressed acetylation peptides compared C*+ to C− strains. Table S9. Amino acid sequence analysis from the − 10 to + 10 positions around the acetylated lysine. Table S10. GO functional classification of differentially expressed acetylated proteins compared C*+ to C− strains. Table S11. GO enrichment analysis of differentially expressed lysine acetylated proteins using Blast2GO. Table S12. KEGG pathway enrichment analysis of differentially expressed acetylated proteins compared C*+ to C− strains. Table S13. Domain enrichment analysis of differentially expressed acetylated proteins compared C*+ to C− strains. Table S14. Interaction networks of differentially expressed Kac proteins compared C*+ to C− strains. (ZIP 953 kb) [file 12864_2018_4907_MOESM2_ESM.zip › Table S7 Detailed information.xlsx]

## Sheet: Sheet1
Table S7 Detailed information on identified acetylated peptides between B.tabaci C*+ and C- strains.
Protein accession	Position	Amino acid	Protein names	Score	Modified sequence	Mass error [ppm]	Charge	C*+/C- Ratio	Subcellular Location	Biological Process	Cellular Component	Molecular Function	KEGG KO No.	KEGG Gene	KEGG pathway	IPR ID	Domain description
comp11369_c0_seq1	9	K	Unknown	46.819	NPK(0.001)WTHFAK(0.999)R	-2.2719	3	0.75	extracellular
comp1164080_c0_seq1	13	K	Glutamate dehydrogenase	132.32	IPVTPSESFQK(1)R	0.85996	2	0.91	cytosol, nuclear				K00261	GLUD1_2; glutamate dehydrogenase (NAD(P)+) [EC:1.4.1.3]	ko00910 Nitrogen metabolism; ko00220 Arginine biosynthesis; ko01200 Carbon metabolism; ko00471 D-Glutamine and D-glutamate metabolism; ko00710 Carbon fixation in photosynthetic organisms; ko01100 Metabolic pathways; ko04964 Proximal tubule bicarbonate reclamation;	IPR016040;	NAD(P)-binding domain;
comp1205267_c0_seq1	36	K	Unknown	45.357	EK(1)SK(1)QWFFK(1)LFR	3.9867	3	0.95	extracellular
comp1205267_c0_seq1	38	K	Unknown	45.357	EK(1)SK(1)QWFFK(1)LFR	3.9867	3	0.95	extracellular
comp1205267_c0_seq1	43	K	Unknown	45.357	EK(1)SK(1)QWFFK(1)LFR	3.9867	3	0.95	extracellular
comp18459_c0_seq1	286	K	ACYPI008340 protein	67.838	HALHLEK(1)R	0.30927	3	0.93	cytosol	metabolic process;	intracellular part; cell; cell part; intracellular; cytoplasm;	glutathione transferase activity; transferase activity, transferring alkyl or aryl (other than methyl) groups; protein binding; catalytic activity; transferase activity; binding;	K00310	SE; pyrimidodiazepine synthase [EC:1.5.4.1]	ko00790 Folate biosynthesis; ko00480 Glutathione metabolism;	IPR010987; IPR004045; IPR012336;	Glutathione S-transferase, C-terminal-like; Glutathione S-transferase, N-terminal; Thioredoxin-like fold;
comp18528_c0_seq1	91	K	Cytochrome b-c1 complex subunit 7	214.42	EEWTTFEDDQK(1)NR	-0.67985	2	1.04	mitochondria	phosphorylation; nucleoside metabolic process; purine nucleoside metabolic process; cellular aromatic compound metabolic process; purine ribonucleoside monophosphate metabolic process; ATP synthesis coupled electron transport; ribonucleotide metabolic process; nucleotide metabolic process; single-organism process; respiratory electron transport chain; cellular metabolic process; phosphate-contain…	membrane; organelle membrane; cytoplasm; intrinsic component of membrane; macromolecular complex; intracellular part; mitochondrial membrane part; cell; organelle part; mitochondrial envelope; catalytic complex; mitochondrial respiratory chain complex III; membrane part; cell part; intracellular; organelle inner membrane; transporter complex; membrane-bounded organelle; mitochondrial inner membra…		K00417	QCR7; ubiquinol-cytochrome c reductase subunit 7	ko04260 Cardiac muscle contraction; ko05010 Alzheimer's disease; ko00190 Oxidative phosphorylation; ko01100 Metabolic pathways; ko05016 Huntington's disease; ko04932 Non-alcoholic fatty liver disease (NAFLD); ko05012 Parkinson's disease;
comp18528_c0_seq1	104	K	Cytochrome b-c1 complex subunit 7	155.1	AIHDVVK(1)EIDEENHWDK	0.86369	4		mitochondria	phosphorylation; nucleoside metabolic process; purine nucleoside metabolic process; cellular aromatic compound metabolic process; purine ribonucleoside monophosphate metabolic process; ATP synthesis coupled electron transport; ribonucleotide metabolic process; nucleotide metabolic process; single-organism process; respiratory electron transport chain; cellular metabolic process; phosphate-contain…	membrane; organelle membrane; cytoplasm; intrinsic component of membrane; macromolecular complex; intracellular part; mitochondrial membrane part; cell; organelle part; mitochondrial envelope; catalytic complex; mitochondrial respiratory chain complex III; membrane part; cell part; intracellular; organelle inner membrane; transporter complex; membrane-bounded organelle; mitochondrial inner membra…		K00417	QCR7; ubiquinol-cytochrome c reductase subunit 7	ko04260 Cardiac muscle contraction; ko05010 Alzheimer's disease; ko00190 Oxidative phosphorylation; ko01100 Metabolic pathways; ko05016 Huntington's disease; ko04932 Non-alcoholic fatty liver disease (NAFLD); ko05012 Parkinson's disease;
comp18528_c0_seq1	114	K	Cytochrome b-c1 complex subunit 7	130.1	EIDEENHWDK(1)K	1.102	3	0.94	mitochondria	phosphorylation; nucleoside metabolic process; purine nucleoside metabolic process; cellular aromatic compound metabolic process; purine ribonucleoside monophosphate metabolic process; ATP synthesis coupled electron transport; ribonucleotide metabolic process; nucleotide metabolic process; single-organism process; respiratory electron transport chain; cellular metabolic process; phosphate-contain…	membrane; organelle membrane; cytoplasm; intrinsic component of membrane; macromolecular complex; intracellular part; mitochondrial membrane part; cell; organelle part; mitochondrial envelope; catalytic complex; mitochondrial respiratory chain complex III; membrane part; cell part; intracellular; organelle inner membrane; transporter complex; membrane-bounded organelle; mitochondrial inner membra…		K00417	QCR7; ubiquinol-cytochrome c reductase subunit 7	ko04260 Cardiac muscle contraction; ko05010 Alzheimer's disease; ko00190 Oxidative phosphorylation; ko01100 Metabolic pathways; ko05016 Huntington's disease; ko04932 Non-alcoholic fatty liver disease (NAFLD); ko05012 Parkinson's disease;
comp18528_c0_seq1	115	K	Cytochrome b-c1 complex subunit 7	160.27	EIDEENHWDK(0.003)K(0.997)Y	-1.6411	3	0.87	mitochondria	phosphorylation; nucleoside metabolic process; purine nucleoside metabolic process; cellular aromatic compound metabolic process; purine ribonucleoside monophosphate metabolic process; ATP synthesis coupled electron transport; ribonucleotide metabolic process; nucleotide metabolic process; single-organism process; respiratory electron transport chain; cellular metabolic process; phosphate-contain…	membrane; organelle membrane; cytoplasm; intrinsic component of membrane; macromolecular complex; intracellular part; mitochondrial membrane part; cell; organelle part; mitochondrial envelope; catalytic complex; mitochondrial respiratory chain complex III; membrane part; cell part; intracellular; organelle inner membrane; transporter complex; membrane-bounded organelle; mitochondrial inner membra…		K00417	QCR7; ubiquinol-cytochrome c reductase subunit 7	ko04260 Cardiac muscle contraction; ko05010 Alzheimer's disease; ko00190 Oxidative phosphorylation; ko01100 Metabolic pathways; ko05016 Huntington's disease; ko04932 Non-alcoholic fatty liver disease (NAFLD); ko05012 Parkinson's disease;
comp18529_c0_seq1	85	K	Putative ribosomal protein S7e	60.91	ELYITK(1)AK	-0.97256	3		cytosol, nuclear	cellular protein metabolic process; biosynthetic process; primary metabolic process; cellular metabolic process; organic substance biosynthetic process; cellular biosynthetic process; organic substance metabolic process; metabolic process; cellular macromolecule biosynthetic process; cellular macromolecule metabolic process; gene expression; macromolecule metabolic process; protein metabolic proc…	ribosome; organelle; intracellular organelle; intracellular non-membrane-bounded organelle; cell part; intracellular; cytoplasm; macromolecular complex; intracellular part; cell; ribonucleoprotein complex; cytoplasmic part; non-membrane-bounded organelle;	structural constituent of ribosome; structural molecule activity;	K02993	RP-S7e; small subunit ribosomal protein S7e	ko03010 Ribosome;
comp18529_c0_seq1	94	K	Putative ribosomal protein S7e	81.95	EIDVGGK(1)K	1.888	2		cytosol, nuclear	cellular protein metabolic process; biosynthetic process; primary metabolic process; cellular metabolic process; organic substance biosynthetic process; cellular biosynthetic process; organic substance metabolic process; metabolic process; cellular macromolecule biosynthetic process; cellular macromolecule metabolic process; gene expression; macromolecule metabolic process; protein metabolic proc…	ribosome; organelle; intracellular organelle; intracellular non-membrane-bounded organelle; cell part; intracellular; cytoplasm; macromolecular complex; intracellular part; cell; ribonucleoprotein complex; cytoplasmic part; non-membrane-bounded organelle;	structural constituent of ribosome; structural molecule activity;	K02993	RP-S7e; small subunit ribosomal protein S7e	ko03010 Ribosome;
comp18530_c0_seq1	48	K	Putative translation elongation factor 1-gamma	106.04	SEAFLK(1)K	0.58221	2		nuclear	translational elongation; cellular protein metabolic process; biosynthetic process; primary metabolic process; cellular metabolic process; organic substance biosynthetic process; cellular biosynthetic process; organic substance metabolic process; metabolic process; cellular macromolecule biosynthetic process; cellular macromolecule metabolic process; gene expression; macromolecule metabolic proce…		organic cyclic compound binding; heterocyclic compound binding; RNA binding; translation factor activity, nucleic acid binding; protein binding; translation elongation factor activity; binding; nucleic acid binding;	K03233	EEF1G; elongation factor 1-gamma	ko05134 Legionellosis;	IPR004046; IPR010987; IPR001662; IPR004045; IPR012336;	Glutathione S-transferase, C-terminal; Glutathione S-transferase, C-terminal-like; Translation elongation factor EF1B, gamma chain, conserved; Glutathione S-transferase, N-terminal; Thioredoxin-like fold;
comp18530_c0_seq1	413	K	Putative translation elongation factor 1-gamma	119.39	QGRPFNQGK(1)IFK	0.2275	3	0.82	nuclear	translational elongation; cellular protein metabolic process; biosynthetic process; primary metabolic process; cellular metabolic process; organic substance biosynthetic process; cellular biosynthetic process; organic substance metabolic process; metabolic process; cellular macromolecule biosynthetic process; cellular macromolecule metabolic process; gene expression; macromolecule metabolic proce…		organic cyclic compound binding; heterocyclic compound binding; RNA binding; translation factor activity, nucleic acid binding; protein binding; translation elongation factor activity; binding; nucleic acid binding;	K03233	EEF1G; elongation factor 1-gamma	ko05134 Legionellosis;	IPR004046; IPR010987; IPR001662; IPR004045; IPR012336;	Glutathione S-transferase, C-terminal; Glutathione S-transferase, C-terminal-like; Translation elongation factor EF1B, gamma chain, conserved; Glutathione S-transferase, N-terminal; Thioredoxin-like fold;
comp18533_c0_seq1	78	K	ACYPI006043 protein	131.56	EGFALMDHDK(1)DGIIGK	-0.71018	3	1.12	nuclear			cation binding; metal ion binding; calcium ion binding; binding; ion binding;				IPR011992; IPR002048;	EF-hand domain pair; EF-hand domain;
comp18533_c0_seq1	165	K	ACYPI006043 protein	130.56	HALQSWGDK(1)FEK	-2.1975	3	1.19	nuclear			cation binding; metal ion binding; calcium ion binding; binding; ion binding;				IPR011992; IPR002048;	EF-hand domain pair; EF-hand domain;
comp18533_c0_seq1	168	K	ACYPI006043 protein	80.96	HALQSWGDK(0.048)FEK(0.952)K	-1.518	4		nuclear			cation binding; metal ion binding; calcium ion binding; binding; ion binding;				IPR011992; IPR002048;	EF-hand domain pair; EF-hand domain;
comp18544_c0_seq1	241	K	60S ribosomal protein L5	89.624	NNISSEQIETIYK(1)K	-0.13499	3	1.13	nuclear	cellular protein metabolic process; biosynthetic process; primary metabolic process; cellular metabolic process; organic substance biosynthetic process; cellular biosynthetic process; organic substance metabolic process; metabolic process; cellular macromolecule biosynthetic process; cellular macromolecule metabolic process; gene expression; macromolecule metabolic process; protein metabolic proc…	ribosome; organelle; intracellular organelle; intracellular non-membrane-bounded organelle; cell part; intracellular; cytoplasm; macromolecular complex; intracellular part; cell; ribonucleoprotein complex; cytoplasmic part; non-membrane-bounded organelle;	organic cyclic compound binding; heterocyclic compound binding; RNA binding; 5S rRNA binding; binding; nucleic acid binding; structural molecule activity; structural constituent of ribosome; rRNA binding;	K02932	RP-L5e; large subunit ribosomal protein L5e	ko03010 Ribosome;	IPR025607;	Ribosomal protein L5 eukaryotic/L18 archaeal, C-terminal;
comp18552_c0_seq1	14	K	Putative mitochondrial acetyl-coenzyme A acyltransferase 2 (Fragment)	107.01	GIFIVGAK(1)R	1.6105	2		mitochondria	metabolic process;		transferase activity, transferring acyl groups; transferase activity, transferring acyl groups other than amino-acyl groups; transferase activity; catalytic activity;	K07508	ACAA2; acetyl-CoA acyltransferase 2 [EC:2.3.1.16]	ko00270 Cysteine and methionine metabolism; ko01130 Biosynthesis of antibiotics; ko00071 Fatty acid degradation; ko01110 Biosynthesis of secondary metabolites; ko01212 Fatty acid metabolism; ko01100 Metabolic pathways; ko00062 Fatty acid elongation;	IPR016039; IPR020616; IPR020617;	Thiolase-like; Thiolase, N-terminal; Thiolase, C-terminal;
comp18552_c0_seq1	193	K	Putative mitochondrial acetyl-coenzyme A acyltransferase 2 (Fragment)	124.98	SQQQWK(1)K	-2.9789	3	0.86	mitochondria	metabolic process;		transferase activity, transferring acyl groups; transferase activity, transferring acyl groups other than amino-acyl groups; transferase activity; catalytic activity;	K07508	ACAA2; acetyl-CoA acyltransferase 2 [EC:2.3.1.16]	ko00270 Cysteine and methionine metabolism; ko01130 Biosynthesis of antibiotics; ko00071 Fatty acid degradation; ko01110 Biosynthesis of secondary metabolites; ko01212 Fatty acid metabolism; ko01100 Metabolic pathways; ko00062 Fatty acid elongation;	IPR016039; IPR020616; IPR020617;	Thiolase-like; Thiolase, N-terminal; Thiolase, C-terminal;
comp18552_c0_seq1	211	K	Putative mitochondrial acetyl-coenzyme A acyltransferase 2 (Fragment)	98.105	EELAPVQVK(1)AK	-0.48621	3	0.91	mitochondria	metabolic process;		transferase activity, transferring acyl groups; transferase activity, transferring acyl groups other than amino-acyl groups; transferase activity; catalytic activity;	K07508	ACAA2; acetyl-CoA acyltransferase 2 [EC:2.3.1.16]	ko00270 Cysteine and methionine metabolism; ko01130 Biosynthesis of antibiotics; ko00071 Fatty acid degradation; ko01110 Biosynthesis of secondary metabolites; ko01212 Fatty acid metabolism; ko01100 Metabolic pathways; ko00062 Fatty acid elongation;	IPR016039; IPR020616; IPR020617;	Thiolase-like; Thiolase, N-terminal; Thiolase, C-terminal;
comp18552_c0_seq1	242	K	Putative mitochondrial acetyl-coenzyme A acyltransferase 2 (Fragment)	98.458	LPTIFK(1)K	-1.3757	2		mitochondria	metabolic process;		transferase activity, transferring acyl groups; transferase activity, transferring acyl groups other than amino-acyl groups; transferase activity; catalytic activity;	K07508	ACAA2; acetyl-CoA acyltransferase 2 [EC:2.3.1.16]	ko00270 Cysteine and methionine metabolism; ko01130 Biosynthesis of antibiotics; ko00071 Fatty acid degradation; ko01110 Biosynthesis of secondary metabolites; ko01212 Fatty acid metabolism; ko01100 Metabolic pathways; ko00062 Fatty acid elongation;	IPR016039; IPR020616; IPR020617;	Thiolase-like; Thiolase, N-terminal; Thiolase, C-terminal;
comp18590_c0_seq1	5	K	Histone H2A	124.25	AGGK(1)AGK(1)DSGK(1)SK(1)AK	-0.25228	4	0.77	nuclear		intracellular organelle; intracellular non-membrane-bounded organelle; intracellular organelle part; macromolecular complex; intracellular part; cell; organelle part; DNA bending complex; chromosomal part; nucleosome; non-membrane-bounded organelle; intracellular membrane-bounded organelle; organelle; nucleus; chromatin; intracellular; cell part; chromosome; protein complex; membrane-bounded orga…	organic cyclic compound binding; heterocyclic compound binding; DNA binding; protein heterodimerization activity; binding; protein dimerization activity; nucleic acid binding; protein binding;	K11251	H2A; histone H2A	ko05034 Alcoholism; ko05322 Systemic lupus erythematosus;	IPR009072; IPR032454; IPR007125;	Histone-fold; Histone H2A, C-terminal domain; Histone H2A/H2B/H3;
comp18590_c0_seq1	8	K	Histone H2A	124.25	AGK(1)DSGK(1)SK(1)AK	-0.62748	2	0.79	nuclear		intracellular organelle; intracellular non-membrane-bounded organelle; intracellular organelle part; macromolecular complex; intracellular part; cell; organelle part; DNA bending complex; chromosomal part; nucleosome; non-membrane-bounded organelle; intracellular membrane-bounded organelle; organelle; nucleus; chromatin; intracellular; cell part; chromosome; protein complex; membrane-bounded orga…	organic cyclic compound binding; heterocyclic compound binding; DNA binding; protein heterodimerization activity; binding; protein dimerization activity; nucleic acid binding; protein binding;	K11251	H2A; histone H2A	ko05034 Alcoholism; ko05322 Systemic lupus erythematosus;	IPR009072; IPR032454; IPR007125;	Histone-fold; Histone H2A, C-terminal domain; Histone H2A/H2B/H3;
comp18590_c0_seq1	12	K	Histone H2A	124.25	AGK(1)DSGK(1)SK(1)AK	-0.62748	2	0.8	nuclear		intracellular organelle; intracellular non-membrane-bounded organelle; intracellular organelle part; macromolecular complex; intracellular part; cell; organelle part; DNA bending complex; chromosomal part; nucleosome; non-membrane-bounded organelle; intracellular membrane-bounded organelle; organelle; nucleus; chromatin; intracellular; cell part; chromosome; protein complex; membrane-bounded orga…	organic cyclic compound binding; heterocyclic compound binding; DNA binding; protein heterodimerization activity; binding; protein dimerization activity; nucleic acid binding; protein binding;	K11251	H2A; histone H2A	ko05034 Alcoholism; ko05322 Systemic lupus erythematosus;	IPR009072; IPR032454; IPR007125;	Histone-fold; Histone H2A, C-terminal domain; Histone H2A/H2B/H3;
comp18590_c0_seq1	14	K	Histone H2A	121.24	AGK(1)DSGK(1)SK(1)AK	-0.62748	2	0.84	nuclear		intracellular organelle; intracellular non-membrane-bounded organelle; intracellular organelle part; macromolecular complex; intracellular part; cell; organelle part; DNA bending complex; chromosomal part; nucleosome; non-membrane-bounded organelle; intracellular membrane-bounded organelle; organelle; nucleus; chromatin; intracellular; cell part; chromosome; protein complex; membrane-bounded orga…	organic cyclic compound binding; heterocyclic compound binding; DNA binding; protein heterodimerization activity; binding; protein dimerization activity; nucleic acid binding; protein binding;	K11251	H2A; histone H2A	ko05034 Alcoholism; ko05322 Systemic lupus erythematosus;	IPR009072; IPR032454; IPR007125;	Histone-fold; Histone H2A, C-terminal domain; Histone H2A/H2B/H3;
comp18617_c0_seq1	80	K	ACYPI000104 protein	91.626	LPWDHK(1)K	2.2816	3	1.04	plasma membrane			organic cyclic compound binding; heterocyclic compound binding; electron carrier activity; heme binding; tetrapyrrole binding; binding;	K00413	CYC1; ubiquinol-cytochrome c reductase cytochrome c1 subunit	ko01100 Metabolic pathways; ko04932 Non-alcoholic fatty liver disease (NAFLD); ko02020 Two-component system; ko04260 Cardiac muscle contraction; ko05010 Alzheimer's disease; ko00190 Oxidative phosphorylation; ko05016 Huntington's disease; ko05012 Parkinson's disease;	IPR021157; IPR009056;	Cytochrome c1, transmembrane anchor, C-terminal; Cytochrome c-like domain;
comp18760_c0_seq1	36	K	ACYPI007365 protein	70.197	SYYYYDTPDGQDLVK(1)K	0.90779	3	1.12	cytosol				K03956	NDUFA11; NADH dehydrogenase (ubiquinone) 1 alpha subcomplex subunit 11	ko05010 Alzheimer's disease; ko00190 Oxidative phosphorylation; ko01100 Metabolic pathways; ko05016 Huntington's disease; ko04932 Non-alcoholic fatty liver disease (NAFLD); ko05012 Parkinson's disease;
comp18760_c0_seq1	193	K	ACYPI007365 protein	98.048	AEEVAEK(1)K	1.592	2	0.99	cytosol				K03956	NDUFA11; NADH dehydrogenase (ubiquinone) 1 alpha subcomplex subunit 11	ko05010 Alzheimer's disease; ko00190 Oxidative phosphorylation; ko01100 Metabolic pathways; ko05016 Huntington's disease; ko04932 Non-alcoholic fatty liver disease (NAFLD); ko05012 Parkinson's disease;
comp18772_c0_seq1	276	K	Unknown	64.654	IYQAVGPK(1)R	0.71626	2		mitochondria	single-organism biosynthetic process; oxidation-reduction process; steroid metabolic process; organic cyclic compound metabolic process; single-organism process; biosynthetic process; primary metabolic process; organic substance biosynthetic process; organic substance metabolic process; lipid biosynthetic process; steroid biosynthetic process; metabolic process; single-organism metabolic process;…		steroid dehydrogenase activity; oxidoreductase activity, acting on CH-OH group of donors; oxidoreductase activity, acting on the CH-OH group of donors, NAD or NADP as acceptor; steroid dehydrogenase activity, acting on the CH-OH group of donors, NAD or NADP as acceptor; catalytic activity; 3-beta-hydroxy-delta5-steroid dehydrogenase activity; oxidoreductase activity;	K03953	NDUFA9; NADH dehydrogenase (ubiquinone) 1 alpha subcomplex subunit 9	ko05010 Alzheimer's disease; ko00190 Oxidative phosphorylation; ko01100 Metabolic pathways; ko05016 Huntington's disease; ko04932 Non-alcoholic fatty liver disease (NAFLD); ko05012 Parkinson's disease;	IPR016040; IPR002225;	NAD(P)-binding domain; 3-beta hydroxysteroid dehydrogenase/isomerase;
comp19607_c0_seq1	208	K	Methionine aminopeptidase 2	52.576	TIIQNPNHMQK(1)K	-0.30536	3	0.81	cytosol							IPR011991; IPR000994;	Winged helix-turn-helix DNA-binding domain; Peptidase M24, structural domain;
comp21119_c0_seq1	70	K	ACYPI002695 protein	239.38	YFNNK(1)TNSK(1)NEK	-0.085424	2	0.8	nuclear	internal peptidyl-lysine acetylation; cellular component organization; histone modification; cellular protein metabolic process; single-organism process; cellular metabolic process; organic substance metabolic process; peptidyl-lysine modification; metabolic process; protein acylation; covalent chromatin modification; protein metabolic process; macromolecule metabolic process; cellular process; i…	intracellular organelle; intracellular organelle part; nuclear lumen; macromolecular complex; intracellular part; transferase complex; cell; organelle part; histone acetyltransferase complex; membrane-enclosed lumen; intracellular membrane-bounded organelle; organelle; nucleoplasm; nucleus; catalytic complex; protein acetyltransferase complex; intracellular organelle lumen; intracellular; cell pa…		K11344
comp21119_c0_seq1	74	K	ACYPI002695 protein	239.38	YFNNK(1)TNSK(1)NEK	-0.085424	2	0.8	nuclear	internal peptidyl-lysine acetylation; cellular component organization; histone modification; cellular protein metabolic process; single-organism process; cellular metabolic process; organic substance metabolic process; peptidyl-lysine modification; metabolic process; protein acylation; covalent chromatin modification; protein metabolic process; macromolecule metabolic process; cellular process; i…	intracellular organelle; intracellular organelle part; nuclear lumen; macromolecular complex; intracellular part; transferase complex; cell; organelle part; histone acetyltransferase complex; membrane-enclosed lumen; intracellular membrane-bounded organelle; organelle; nucleoplasm; nucleus; catalytic complex; protein acetyltransferase complex; intracellular organelle lumen; intracellular; cell pa…		K11344
comp25759_c0_seq1	101	K	ACYPI006711 protein	69.176	FAELK(1)EK	-2.3422	3		cytosol			nucleoside phosphate binding; nucleoside binding; ion binding; nucleotide binding; organic cyclic compound binding; heterocyclic compound binding; ribonucleoside binding; carbohydrate derivative binding; ribonucleotide binding; binding; purine ribonucleoside binding; anion binding; purine ribonucleotide binding; purine nucleoside binding; guanyl ribonucleotide binding; guanyl nucleotide binding; …	K03231	EEF1A; elongation factor 1-alpha	ko05134 Legionellosis; ko03013 RNA transport;	IPR004160; IPR004161; IPR009001; IPR009000;	Translation elongation factor EFTu/EF1A, C-terminal; Translation elongation factor EFTu-like, domain 2; Translation elongation factor EF1A/initiation factor IF2gamma, C-terminal; Translation protein, beta-barrel domain;
comp26249_c0_seq1	160	K	Tropomyosin	115.78	FLAEEADK(1)K	-1.3717	2	1.25	cytosol				K10373	TPM1; tropomyosin 1	ko04261 Adrenergic signaling in cardiomyocytes; ko04260 Cardiac muscle contraction; ko05410 Hypertrophic cardiomyopathy (HCM); ko05414 Dilated cardiomyopathy; ko05206 MicroRNAs in cancer;
comp28311_c0_seq1	25	K	Elongation factor-1 alpha (Fragment)	101.65	KEVSSYIK(1)K	-1.1003	3	0.81	cytosol				K03231	EEF1A; elongation factor 1-alpha	ko05134 Legionellosis; ko03013 RNA transport;	IPR027417;	P-loop containing nucleoside triphosphate hydrolase;
comp28976_c0_seq1	8	K	Unknown	79.201	TPTSRAQK(1)R	-0.13508	2	0.58	extracellular
comp29967_c0_seq1	390	K	Heat shock protein (Fragment)	100.93	VGAATEIEMK(1)EK	-2.1233	3		cytosol	protein folding; metabolic process; cellular protein metabolic process; cellular macromolecule metabolic process; macromolecule metabolic process; protein metabolic process; primary metabolic process; cellular process; cellular metabolic process; protein refolding; organic substance metabolic process;	intracellular part; cell; cell part; intracellular; cytoplasm;	ATP binding; nucleoside phosphate binding; nucleoside binding; ion binding; nucleotide binding; organic cyclic compound binding; heterocyclic compound binding; ribonucleoside binding; carbohydrate derivative binding; ribonucleotide binding; binding; purine ribonucleoside binding; anion binding; purine ribonucleotide binding; adenyl ribonucleotide binding; adenyl nucleotide binding; purine nucleos…	K04077	groEL; chaperonin GroEL	ko04212 Longevity regulating pathway - worm; ko03018 RNA degradation; ko05134 Legionellosis; ko05152 Tuberculosis; ko04940 Type I diabetes mellitus;	IPR027409; IPR027413;	GroEL-like apical domain; GroEL-like equatorial domain;
comp30036_c0_seq1	253	K	DnaJ-lik protein	58.782	KHDVFK(1)R	-0.25063	4		cytosol	protein folding; metabolic process; response to stress; response to heat; response to abiotic stimulus; response to temperature stimulus; cellular protein metabolic process; cellular macromolecule metabolic process; macromolecule metabolic process; protein metabolic process; response to stimulus; primary metabolic process; cellular process; cellular metabolic process; organic substance metabolic …		ATP binding; heat shock protein binding; nucleoside phosphate binding; nucleoside binding; ion binding; protein binding; nucleotide binding; organic cyclic compound binding; heterocyclic compound binding; ribonucleoside binding; carbohydrate derivative binding; ribonucleotide binding; binding; purine ribonucleoside binding; anion binding; purine ribonucleotide binding; unfolded protein binding; a…	K09502	DNAJA1; DnaJ homolog subfamily A member 1	ko04141 Protein processing in endoplasmic reticulum;	IPR008971; IPR002939; IPR001623; IPR001305;	HSP40/DnaJ peptide-binding; Chaperone DnaJ, C-terminal; DnaJ domain; Heat shock protein DnaJ, cysteine-rich domain;
comp30200_c0_seq1	58	K	ACYPI004887 protein	99.5	TEGGVDK(1)FTK	0.015706	2	1.02	cytosol, nuclear	carbohydrate biosynthetic process; polysaccharide biosynthetic process; glucan metabolic process; single-organism process; biosynthetic process; energy reserve metabolic process; cellular metabolic process; cellular polysaccharide metabolic process; organic substance metabolic process; metabolic process; generation of precursor metabolites and energy; cellular carbohydrate metabolic process; poly…		1,4-alpha-glucan branching enzyme activity; transferase activity, transferring hexosyl groups; catalytic activity; binding; ion binding; hydrolase activity, acting on glycosyl bonds; hydrolase activity, hydrolyzing O-glycosyl compounds; cation binding; transferase activity, transferring glycosyl groups; hydrolase activity; transferase activity;	K00700	GBE1; 1,4-alpha-glucan branching enzyme [EC:2.4.1.18]"	ko00500 Starch and sucrose metabolism; ko01110 Biosynthesis of secondary metabolites; ko01100 Metabolic pathways;	IPR004193; IPR014756; IPR017853; IPR006048; IPR013780; IPR013783; IPR013781; IPR006047;	Glycoside hydrolase, family 13, N-terminal; Immunoglobulin E-set; Glycoside hydrolase superfamily; Alpha-amylase/branching enzyme, C-terminal all beta; Glycosyl hydrolase, all-beta; Immunoglobulin-like fold; Glycoside hydrolase, catalytic domain; Glycosyl hydrolase, family 13, catalytic domain;
comp30203_c0_seq1	466	K	Putative NADH dehydrogenase (Ubiquinone) flavoprotein 1 (Fragment)	75.819	K(1)FHEAHGAEK	2.176	4	0.73	mitochondria	single-organism process; metabolic process; oxidation-reduction process; single-organism metabolic process;		oxidoreductase activity, acting on NAD(P)H; nucleoside phosphate binding; ion binding; NADH dehydrogenase (quinone) activity; nucleotide binding; 4 iron, 4 sulfur cluster binding; cofactor binding; oxidoreductase activity, acting on NAD(P)H, quinone or similar compound as acceptor; NADH dehydrogenase (ubiquinone) activity; oxidoreductase activity; heterocyclic compound binding; organic cyclic com…	K03942	NDUFV1; NADH dehydrogenase (ubiquinone) flavoprotein 1 [EC:1.6.5.3 1.6.99.3]	ko05010 Alzheimer's disease; ko00190 Oxidative phosphorylation; ko01100 Metabolic pathways; ko05016 Huntington's disease; ko04932 Non-alcoholic fatty liver disease (NAFLD); ko05012 Parkinson's disease;	IPR011538; IPR019575;	NADH-ubiquinone oxidoreductase 51 kDa subunit, FMN-binding domain; NADH-ubiquinone oxidoreductase 51 kDa subunit, iron-sulphur binding domain;
comp30205_c0_seq1	19	K	Putative cofilin/actin depolymerizing factor-like	111.61	TTYEEIK(1)K	-0.70103	3	0.88	extracellular		cell; intracellular; cell part;	actin binding; protein binding; cytoskeletal protein binding; binding;	K05765	CFL; cofilin	ko05133 Pertussis; ko04360 Axon guidance; ko04810 Regulation of actin cytoskeleton; ko04666 Fc gamma R-mediated phagocytosis;	IPR029006; IPR002108;	ADF-H/Gelsolin-like domain; Actin-depolymerising factor homology domain;
comp30250_c0_seq1	13	K	Putative mitochondrial NADH dehydrogenase (Ubiquinone) 1 alpha subcomplex	133.13	GLTLHDIK(1)K	-1.4165	2	1.15	extracellular
comp30250_c0_seq1	50	K	Putative mitochondrial NADH dehydrogenase (Ubiquinone) 1 alpha subcomplex	110.98	NPDVSWTK(1)YR	-0.87569	2	1.19	extracellular
comp30255_c0_seq1	177	K	Putative ATP synthase-like protein	96.673	NMQAHEDNIK(1)MFEK	-1.2371	3	1.04	mitochondria	nucleoside metabolic process; purine nucleoside metabolic process; purine ribonucleoside monophosphate metabolic process; nucleotide metabolic process; single-organism process; purine ribonucleoside biosynthetic process; nucleoside biosynthetic process; biosynthetic process; ribonucleoside monophosphate biosynthetic process; cellular metabolic process; phosphate-containing compound metabolic proc…		ion transmembrane transporter activity; substrate-specific transporter activity; monovalent inorganic cation transmembrane transporter activity; inorganic cation transmembrane transporter activity; hydrogen ion transmembrane transporter activity; cation transmembrane transporter activity; substrate-specific transmembrane transporter activity; transporter activity; transmembrane transporter activi…	K02127	ATPeF0B; F-type H+-transporting ATPase subunit b	ko05010 Alzheimer's disease; ko00190 Oxidative phosphorylation; ko01100 Metabolic pathways; ko05016 Huntington's disease; ko05012 Parkinson's disease;
comp30255_c0_seq1	196	K	Putative ATP synthase-like protein	108.46	EIFVAK(1)K	-0.91774	2		mitochondria	nucleoside metabolic process; purine nucleoside metabolic process; purine ribonucleoside monophosphate metabolic process; nucleotide metabolic process; single-organism process; purine ribonucleoside biosynthetic process; nucleoside biosynthetic process; biosynthetic process; ribonucleoside monophosphate biosynthetic process; cellular metabolic process; phosphate-containing compound metabolic proc…		ion transmembrane transporter activity; substrate-specific transporter activity; monovalent inorganic cation transmembrane transporter activity; inorganic cation transmembrane transporter activity; hydrogen ion transmembrane transporter activity; cation transmembrane transporter activity; substrate-specific transmembrane transporter activity; transporter activity; transmembrane transporter activi…	K02127	ATPeF0B; F-type H+-transporting ATPase subunit b	ko05010 Alzheimer's disease; ko00190 Oxidative phosphorylation; ko01100 Metabolic pathways; ko05016 Huntington's disease; ko05012 Parkinson's disease;
comp30255_c0_seq1	220	K	Putative ATP synthase-like protein	132.32	RANEVYQQVK(1)R	-1.9779	3	0.8	mitochondria	nucleoside metabolic process; purine nucleoside metabolic process; purine ribonucleoside monophosphate metabolic process; nucleotide metabolic process; single-organism process; purine ribonucleoside biosynthetic process; nucleoside biosynthetic process; biosynthetic process; ribonucleoside monophosphate biosynthetic process; cellular metabolic process; phosphate-containing compound metabolic proc…		ion transmembrane transporter activity; substrate-specific transporter activity; monovalent inorganic cation transmembrane transporter activity; inorganic cation transmembrane transporter activity; hydrogen ion transmembrane transporter activity; cation transmembrane transporter activity; substrate-specific transmembrane transporter activity; transporter activity; transmembrane transporter activi…	K02127	ATPeF0B; F-type H+-transporting ATPase subunit b	ko05010 Alzheimer's disease; ko00190 Oxidative phosphorylation; ko01100 Metabolic pathways; ko05016 Huntington's disease; ko05012 Parkinson's disease;
comp30256_c0_seq1	79	K	Peptidyl-prolyl cis-trans isomerase	100.11	NDVVPK(1)TAENFR	-0.34027	2	1	mitochondria	cellular protein metabolic process; protein peptidyl-prolyl isomerization; peptidyl-proline modification; primary metabolic process; cellular metabolic process; organic substance metabolic process; protein folding; peptidyl-amino acid modification; metabolic process; cellular macromolecule metabolic process; cellular protein modification process; protein metabolic process; macromolecule metabolic…		peptidyl-prolyl cis-trans isomerase activity; isomerase activity; catalytic activity; cis-trans isomerase activity;	K09565	PPIF; peptidyl-prolyl isomerase F (cyclophilin D) [EC:5.2.1.8]	ko05145 Toxoplasmosis; ko04022 cGMP-PKG signaling pathway; ko04020 Calcium signaling pathway; ko05016 Huntington's disease; ko05012 Parkinson's disease;	IPR002130; IPR029000;	Cyclophilin-type peptidyl-prolyl cis-trans isomerase domain; Cyclophilin-like domain;
comp30256_c0_seq1	189	K	Peptidyl-prolyl cis-trans isomerase	84.169	K(1)LESYGSQSGK	3.7781	3		mitochondria	cellular protein metabolic process; protein peptidyl-prolyl isomerization; peptidyl-proline modification; primary metabolic process; cellular metabolic process; organic substance metabolic process; protein folding; peptidyl-amino acid modification; metabolic process; cellular macromolecule metabolic process; cellular protein modification process; protein metabolic process; macromolecule metabolic…		peptidyl-prolyl cis-trans isomerase activity; isomerase activity; catalytic activity; cis-trans isomerase activity;	K09565	PPIF; peptidyl-prolyl isomerase F (cyclophilin D) [EC:5.2.1.8]	ko05145 Toxoplasmosis; ko04022 cGMP-PKG signaling pathway; ko04020 Calcium signaling pathway; ko05016 Huntington's disease; ko05012 Parkinson's disease;	IPR002130; IPR029000;	Cyclophilin-type peptidyl-prolyl cis-trans isomerase domain; Cyclophilin-like domain;
comp30256_c0_seq1	199	K	Peptidyl-prolyl cis-trans isomerase	83.758	KLESYGSQSGK(1)TSK	0.3045	3	0.76	mitochondria	cellular protein metabolic process; protein peptidyl-prolyl isomerization; peptidyl-proline modification; primary metabolic process; cellular metabolic process; organic substance metabolic process; protein folding; peptidyl-amino acid modification; metabolic process; cellular macromolecule metabolic process; cellular protein modification process; protein metabolic process; macromolecule metabolic…		peptidyl-prolyl cis-trans isomerase activity; isomerase activity; catalytic activity; cis-trans isomerase activity;	K09565	PPIF; peptidyl-prolyl isomerase F (cyclophilin D) [EC:5.2.1.8]	ko05145 Toxoplasmosis; ko04022 cGMP-PKG signaling pathway; ko04020 Calcium signaling pathway; ko05016 Huntington's disease; ko05012 Parkinson's disease;	IPR002130; IPR029000;	Cyclophilin-type peptidyl-prolyl cis-trans isomerase domain; Cyclophilin-like domain;
comp30261_c0_seq1	248	K	70 kDa heat shock protein	151.26	MVNHFAQEFK(1)R	1.5923	2	0.93	cytosol				K03283	HSPA1_8; heat shock 70kDa protein 1/8	ko04612 Antigen processing and presentation; ko04915 Estrogen signaling pathway; ko05164 Influenza A; ko04144 Endocytosis; ko05145 Toxoplasmosis; ko04141 Protein processing in endoplasmic reticulum; ko03040 Spliceosome; ko05169 Epstein-Barr virus infection; ko05162 Measles; ko05134 Legionellosis; ko04213 Longevity regulating pathway - multiple species; ko04010 MAPK signaling pathway;	IPR029048; IPR029047;	Heat shock protein 70kD, C-terminal domain; Heat shock protein 70kD, peptide-binding domain;
comp30261_c0_seq1	259	K	70 kDa heat shock protein	101.28	DLTTNK(1)R	0.15039	2	1.04	cytosol				K03283	HSPA1_8; heat shock 70kDa protein 1/8	ko04612 Antigen processing and presentation; ko04915 Estrogen signaling pathway; ko05164 Influenza A; ko04144 Endocytosis; ko05145 Toxoplasmosis; ko04141 Protein processing in endoplasmic reticulum; ko03040 Spliceosome; ko05169 Epstein-Barr virus infection; ko05162 Measles; ko05134 Legionellosis; ko04213 Longevity regulating pathway - multiple species; ko04010 MAPK signaling pathway;	IPR029048; IPR029047;	Heat shock protein 70kD, C-terminal domain; Heat shock protein 70kD, peptide-binding domain;
comp30261_c0_seq1	533	K	70 kDa heat shock protein	110.38	YKHEDEK(1)QR	0.33803	4	0.72	cytosol				K03283	HSPA1_8; heat shock 70kDa protein 1/8	ko04612 Antigen processing and presentation; ko04915 Estrogen signaling pathway; ko05164 Influenza A; ko04144 Endocytosis; ko05145 Toxoplasmosis; ko04141 Protein processing in endoplasmic reticulum; ko03040 Spliceosome; ko05169 Epstein-Barr virus infection; ko05162 Measles; ko05134 Legionellosis; ko04213 Longevity regulating pathway - multiple species; ko04010 MAPK signaling pathway;	IPR029048; IPR029047;	Heat shock protein 70kD, C-terminal domain; Heat shock protein 70kD, peptide-binding domain;
comp30286_c0_seq1	207	K	Putative mitochondrial processing peptidase beta subunit (Fragment)	178.1	TILGPTENIK(1)K	0.0071548	3	1.1	mitochondria	proteolysis; metabolic process; macromolecule metabolic process; protein metabolic process; primary metabolic process; organic substance metabolic process;		endopeptidase activity; metalloendopeptidase activity; peptidase activity; catalytic activity; binding; ion binding; peptidase activity, acting on L-amino acid peptides; cation binding; metal ion binding; metallopeptidase activity; hydrolase activity;	K17732			IPR007863; IPR011765; IPR011249; IPR011237;	Peptidase M16, C-terminal; Peptidase M16, N-terminal; Metalloenzyme, LuxS/M16 peptidase-like; Peptidase M16 domain;
comp30291_c0_seq1	153	K	ACYPI007603 protein	90.05	TVVTQVEQK(1)K	2.003	3	1.02	cytosol	cellular component biogenesis; ribosome biogenesis; ribonucleoprotein complex biogenesis; cellular component organization or biogenesis;	macromolecular complex; intracellular part; ribonucleoprotein complex; cell; cell part; intracellular;		K02936	RP-L7Ae; large subunit ribosomal protein L7Ae	ko03010 Ribosome;	IPR029064; IPR004038;	50S ribosomal protein L30e-like; Ribosomal protein L7Ae/L30e/S12e/Gadd45;
comp30291_c0_seq1	237	K	ACYPI007603 protein	127.02	ANFNDRFDEIK(1)R	0.80616	3	0.99	cytosol	cellular component biogenesis; ribosome biogenesis; ribonucleoprotein complex biogenesis; cellular component organization or biogenesis;	macromolecular complex; intracellular part; ribonucleoprotein complex; cell; cell part; intracellular;		K02936	RP-L7Ae; large subunit ribosomal protein L7Ae	ko03010 Ribosome;	IPR029064; IPR004038;	50S ribosomal protein L30e-like; Ribosomal protein L7Ae/L30e/S12e/Gadd45;
comp30296_c0_seq1	189	K	Putative ribosomal protein L11	73.499	YDGIILPSK(1)K	1.643	3		cytosol	cellular protein metabolic process; biosynthetic process; primary metabolic process; cellular metabolic process; organic substance biosynthetic process; cellular biosynthetic process; organic substance metabolic process; metabolic process; cellular macromolecule biosynthetic process; cellular macromolecule metabolic process; gene expression; macromolecule metabolic process; protein metabolic proc…	ribosome; organelle; intracellular organelle; intracellular non-membrane-bounded organelle; cell part; intracellular; cytoplasm; macromolecular complex; intracellular part; cell; ribonucleoprotein complex; cytoplasmic part; non-membrane-bounded organelle;	structural constituent of ribosome; structural molecule activity;	K02868	RP-L11e; large subunit ribosomal protein L11e	ko03010 Ribosome;	IPR022803; IPR031309; IPR031310;	Ribosomal protein L5 domain; Ribosomal protein L5, C-terminal; Ribosomal protein L5, N-terminal;
comp30297_c0_seq1	38	K	Unknown	89.507	RPADEK(1)TEDVKK	-0.71762	4	0.73	nuclear
comp30297_c0_seq1	43	K	Unknown	95.264	RPADEKTEDVK(1)K	0.60471	4	0.68	nuclear
comp30312_c0_seq1	282	K	Unknown	69.92	EQAAAYCK(1)DIEK	0.59861	3	0.95	cytosol			ATP binding; nucleoside phosphate binding; nucleoside binding; ion binding; nucleotide binding; organic cyclic compound binding; heterocyclic compound binding; ribonucleoside binding; carbohydrate derivative binding; ribonucleotide binding; binding; purine ribonucleoside binding; anion binding; purine ribonucleotide binding; adenyl ribonucleotide binding; adenyl nucleotide binding; purine nucleos…	K01008	selD; selenide, water dikinase [EC:2.7.9.3]"	ko01100 Metabolic pathways; ko00450 Selenocompound metabolism;	IPR016188; IPR010918;	PurM-like, N-terminal domain; AIR synthase-related protein, C-terminal domain;
comp30379_c0_seq1	123	K	Putative 14-3-3 protein epsilon	68.7	VFYYK(1)MK	1.0959	2		cytosol			protein domain specific binding; protein binding; binding;	K06630	YWHAE; 14-3-3 protein epsilon	ko04722 Neurotrophin signaling pathway; ko04110 Cell cycle; ko04391 Hippo signaling pathway - fly; ko05203 Viral carcinogenesis; ko04151 PI3K-Akt signaling pathway; ko04390 Hippo signaling pathway; ko04114 Oocyte meiosis; ko05169 Epstein-Barr virus infection; ko04011 MAPK signaling pathway - yeast;	IPR023410;	14-3-3 domain;
comp30587_c0_seq1	138	K	Unknown	101.38	QSLNEDK(1)K	-0.90726	2		mitochondria							IPR012577; IPR011008;	NIPSNAP; Dimeric alpha-beta barrel;
comp31609_c0_seq1	185	K	Unknown	81.904	SGEPSK(1)MPFIPR	-1.0221	3	0.91	nuclear				K11315
comp343015_c0_seq1	127	K	Heat shock protein	104.43	LLVHAK(1)HEEK	-0.31182	4		cytosol, nuclear							IPR002068; IPR008978;	Alpha crystallin/Hsp20 domain; HSP20-like chaperone;
comp35838_c0_seq1	174	K	ACYPI008158 protein	95.094	HAETNAAGEK(1)K	-1.3632	3		extracellular			actin binding; protein binding; cytoskeletal protein binding; binding;	K05768	GSN; gelsolin	ko04810 Regulation of actin cytoskeleton; ko05203 Viral carcinogenesis; ko04666 Fc gamma R-mediated phagocytosis;	IPR029006; IPR007123;	ADF-H/Gelsolin-like domain; Gelsolin-like domain;
comp35992_c0_seq1	76	K	ACYPI009132 protein	50.966	KTPCGEGSK(1)TWDR	-0.42819	3		cytosol	cellular protein metabolic process; biosynthetic process; primary metabolic process; cellular metabolic process; organic substance biosynthetic process; cellular biosynthetic process; organic substance metabolic process; metabolic process; cellular macromolecule biosynthetic process; cellular macromolecule metabolic process; gene expression; macromolecule metabolic process; protein metabolic proc…	ribosome; intracellular organelle; intracellular non-membrane-bounded organelle; small ribosomal subunit; intracellular organelle part; cytoplasm; macromolecular complex; intracellular part; cell; organelle part; non-membrane-bounded organelle; organelle; ribosomal subunit; intracellular; cell part; ribonucleoprotein complex; cytoplasmic part;	structural constituent of ribosome; structural molecule activity;	K02969	RP-S20e; small subunit ribosomal protein S20e	ko03010 Ribosome;	IPR027486;	Ribosomal protein S10 domain;
comp36123_c0_seq1	36	K	Adenine nucleotide translocase insect1	159.06	DFLAGGISAAVSK(1)TAVAPIER	0.32339	3		cytosol	transport; transmembrane transport; single-organism localization; single-organism cellular process; single-organism process; localization; cellular process; single-organism transport; establishment of localization;	membrane; intracellular organelle; mitochondrial part; organelle membrane; organelle envelope; intracellular organelle part; cytoplasm; intracellular part; cell; organelle part; mitochondrion; mitochondrial envelope; intracellular membrane-bounded organelle; organelle; cell part; intracellular; envelope; organelle inner membrane; membrane-bounded organelle; mitochondrial inner membrane; mitochond…	transporter activity;	K05863	SLC25A4S; solute carrier family 25 (mitochondrial adenine nucleotide translocator), member 4/5/6/31"	ko04022 cGMP-PKG signaling pathway; ko04020 Calcium signaling pathway; ko05016 Huntington's disease; ko05166 HTLV-I infection; ko05012 Parkinson's disease;	IPR023395;	Mitochondrial carrier domain;
comp36123_c0_seq1	105	K	Adenine nucleotide translocase insect1	204.28	YFPTQALNFAFK(1)DK	2.0209	4	0.92	cytosol	transport; transmembrane transport; single-organism localization; single-organism cellular process; single-organism process; localization; cellular process; single-organism transport; establishment of localization;	membrane; intracellular organelle; mitochondrial part; organelle membrane; organelle envelope; intracellular organelle part; cytoplasm; intracellular part; cell; organelle part; mitochondrion; mitochondrial envelope; intracellular membrane-bounded organelle; organelle; cell part; intracellular; envelope; organelle inner membrane; membrane-bounded organelle; mitochondrial inner membrane; mitochond…	transporter activity;	K05863	SLC25A4S; solute carrier family 25 (mitochondrial adenine nucleotide translocator), member 4/5/6/31"	ko04022 cGMP-PKG signaling pathway; ko04020 Calcium signaling pathway; ko05016 Huntington's disease; ko05166 HTLV-I infection; ko05012 Parkinson's disease;	IPR023395;	Mitochondrial carrier domain;
comp36123_c0_seq1	176	K	Adenine nucleotide translocase insect1	99.927	EFNGLGDCLSK(1)IFK	3.4405	3	0.99	cytosol	transport; transmembrane transport; single-organism localization; single-organism cellular process; single-organism process; localization; cellular process; single-organism transport; establishment of localization;	membrane; intracellular organelle; mitochondrial part; organelle membrane; organelle envelope; intracellular organelle part; cytoplasm; intracellular part; cell; organelle part; mitochondrion; mitochondrial envelope; intracellular membrane-bounded organelle; organelle; cell part; intracellular; envelope; organelle inner membrane; membrane-bounded organelle; mitochondrial inner membrane; mitochond…	transporter activity;	K05863	SLC25A4S; solute carrier family 25 (mitochondrial adenine nucleotide translocator), member 4/5/6/31"	ko04022 cGMP-PKG signaling pathway; ko04020 Calcium signaling pathway; ko05016 Huntington's disease; ko05166 HTLV-I infection; ko05012 Parkinson's disease;	IPR023395;	Mitochondrial carrier domain;
comp36123_c0_seq1	219	K	Adenine nucleotide translocase insect1	76.064	GMLPDPK(1)K	0.47178	3		cytosol	transport; transmembrane transport; single-organism localization; single-organism cellular process; single-organism process; localization; cellular process; single-organism transport; establishment of localization;	membrane; intracellular organelle; mitochondrial part; organelle membrane; organelle envelope; intracellular organelle part; cytoplasm; intracellular part; cell; organelle part; mitochondrion; mitochondrial envelope; intracellular membrane-bounded organelle; organelle; cell part; intracellular; envelope; organelle inner membrane; membrane-bounded organelle; mitochondrial inner membrane; mitochond…	transporter activity;	K05863	SLC25A4S; solute carrier family 25 (mitochondrial adenine nucleotide translocator), member 4/5/6/31"	ko04022 cGMP-PKG signaling pathway; ko04020 Calcium signaling pathway; ko05016 Huntington's disease; ko05166 HTLV-I infection; ko05012 Parkinson's disease;	IPR023395;	Mitochondrial carrier domain;
comp36123_c0_seq1	259	K	Adenine nucleotide translocase insect1	105.98	AK(1)SEIIYK	-0.12782	3	1.12	cytosol	transport; transmembrane transport; single-organism localization; single-organism cellular process; single-organism process; localization; cellular process; single-organism transport; establishment of localization;	membrane; intracellular organelle; mitochondrial part; organelle membrane; organelle envelope; intracellular organelle part; cytoplasm; intracellular part; cell; organelle part; mitochondrion; mitochondrial envelope; intracellular membrane-bounded organelle; organelle; cell part; intracellular; envelope; organelle inner membrane; membrane-bounded organelle; mitochondrial inner membrane; mitochond…	transporter activity;	K05863	SLC25A4S; solute carrier family 25 (mitochondrial adenine nucleotide translocator), member 4/5/6/31"	ko04022 cGMP-PKG signaling pathway; ko04020 Calcium signaling pathway; ko05016 Huntington's disease; ko05166 HTLV-I infection; ko05012 Parkinson's disease;	IPR023395;	Mitochondrial carrier domain;
comp36123_c0_seq1	285	K	Adenine nucleotide translocase insect1	142.32	TEGTGAFFK(1)GAFSNVLR	-1.7144	3	1.32	cytosol	transport; transmembrane transport; single-organism localization; single-organism cellular process; single-organism process; localization; cellular process; single-organism transport; establishment of localization;	membrane; intracellular organelle; mitochondrial part; organelle membrane; organelle envelope; intracellular organelle part; cytoplasm; intracellular part; cell; organelle part; mitochondrion; mitochondrial envelope; intracellular membrane-bounded organelle; organelle; cell part; intracellular; envelope; organelle inner membrane; membrane-bounded organelle; mitochondrial inner membrane; mitochond…	transporter activity;	K05863	SLC25A4S; solute carrier family 25 (mitochondrial adenine nucleotide translocator), member 4/5/6/31"	ko04022 cGMP-PKG signaling pathway; ko04020 Calcium signaling pathway; ko05016 Huntington's disease; ko05166 HTLV-I infection; ko05012 Parkinson's disease;	IPR023395;	Mitochondrial carrier domain;
comp36123_c0_seq1	308	K	Adenine nucleotide translocase insect1	134.14	GTGGALVLVFYDELK(1)K	-2.2718	3		cytosol	transport; transmembrane transport; single-organism localization; single-organism cellular process; single-organism process; localization; cellular process; single-organism transport; establishment of localization;	membrane; intracellular organelle; mitochondrial part; organelle membrane; organelle envelope; intracellular organelle part; cytoplasm; intracellular part; cell; organelle part; mitochondrion; mitochondrial envelope; intracellular membrane-bounded organelle; organelle; cell part; intracellular; envelope; organelle inner membrane; membrane-bounded organelle; mitochondrial inner membrane; mitochond…	transporter activity;	K05863	SLC25A4S; solute carrier family 25 (mitochondrial adenine nucleotide translocator), member 4/5/6/31"	ko04022 cGMP-PKG signaling pathway; ko04020 Calcium signaling pathway; ko05016 Huntington's disease; ko05166 HTLV-I infection; ko05012 Parkinson's disease;	IPR023395;	Mitochondrial carrier domain;
comp36150_c0_seq1	91	K	Unknown	56.013	SNSIVNAK(1)R	-2.0989	2		extracellular
comp36422_c0_seq1	101	K	Chemosensory protein	84.365	FYQTQHPEDFK(1)K	0.43331	3	1.06	extracellular
comp36495_c0_seq1	22	K	ACYPI002183 protein	104.84	KQDLPPVGGYPSINFK(1)R	-1.3457	3	0.98	cytosol				K11353	NDUFA13; NADH dehydrogenase (ubiquinone) 1 alpha subcomplex subunit 13	ko05010 Alzheimer's disease; ko00190 Oxidative phosphorylation; ko01100 Metabolic pathways; ko05016 Huntington's disease; ko04932 Non-alcoholic fatty liver disease (NAFLD); ko05012 Parkinson's disease;
comp36502_c0_seq1	109	K	Glutamine synthetase	99.752	LVLCDTYK(1)HDR	-1.604	3		cytosol	glutamine family amino acid metabolic process; cellular amino acid biosynthetic process; glutamine biosynthetic process; organic acid biosynthetic process; single-organism biosynthetic process; small molecule metabolic process; glutamine metabolic process; single-organism cellular process; single-organism process; nitrogen compound metabolic process; biosynthetic process; alpha-amino acid metabol…		ligase activity, forming carbon-nitrogen bonds; ammonia ligase activity; glutamate-ammonia ligase activity; acid-ammonia (or amide) ligase activity; catalytic activity; ligase activity;	K01915	glnA; glutamine synthetase [EC:6.3.1.2]	ko04727 GABAergic synapse; ko00220 Arginine biosynthesis; ko00710 Carbon fixation in photosynthetic organisms; ko01230 Biosynthesis of amino acids; ko01100 Metabolic pathways; ko02020 Two-component system; ko04724 Glutamatergic synapse; ko01120 Microbial metabolism in diverse environments; ko00910 Nitrogen metabolism; ko00630 Glyoxylate and dicarboxylate metabolism;	IPR008146; IPR008147; IPR014746;	Glutamine synthetase, catalytic domain; Glutamine synthetase, beta-Grasp domain; Glutamine synthetase/guanido kinase, catalytic domain;
comp36527_c0_seq1	8	K	Heat shock protein	74.464	K(0.998)LK(0.002)PLFDR	0.65815	3	1.14	cytosol	protein folding; metabolic process; cellular protein metabolic process; cellular macromolecule metabolic process; macromolecule metabolic process; protein metabolic process; primary metabolic process; cellular process; cellular metabolic process; organic substance metabolic process;	intracellular part; cell; cell part; intracellular; cytoplasm;	ATP binding; nucleoside phosphate binding; nucleoside binding; ion binding; nucleotide binding; organic cyclic compound binding; heterocyclic compound binding; ribonucleoside binding; carbohydrate derivative binding; ribonucleotide binding; binding; purine ribonucleoside binding; anion binding; purine ribonucleotide binding; adenyl ribonucleotide binding; adenyl nucleotide binding; purine nucleos…	K04078			IPR011032;	GroES-like;
comp36528_c0_seq2	323	K	ACYPI007405 protein	134.68	GGTLIQYDNK(1)LR	0.054947	2	1.05	cytosol	cellular aromatic compound metabolic process; nucleotide metabolic process; small molecule metabolic process; single-organism cellular process; nitrogen compound metabolic process; single-organism process; organic cyclic compound metabolic process; primary metabolic process; cellular metabolic process; phosphate-containing compound metabolic process; organic substance metabolic process; metabolic…		nucleotidyltransferase activity; UTP:glucose-1-phosphate uridylyltransferase activity; catalytic activity; UTP-monosaccharide-1-phosphate uridylyltransferase activity; transferase activity; uridylyltransferase activity; transferase activity, transferring phosphorus-containing groups;	K00963	UGP2; UTP--glucose-1-phosphate uridylyltransferase [EC:2.7.7.9]	ko01130 Biosynthesis of antibiotics; ko00500 Starch and sucrose metabolism; ko00052 Galactose metabolism; ko01100 Metabolic pathways; ko00040 Pentose and glucuronate interconversions; ko00520 Amino sugar and nucleotide sugar metabolism;	IPR029044;	Nucleotide-diphospho-sugar transferases;
comp36528_c0_seq2	461	K	ACYPI007405 protein	63.624	LGDAHFAK(1)VK	1.1261	3	0.99	cytosol	cellular aromatic compound metabolic process; nucleotide metabolic process; small molecule metabolic process; single-organism cellular process; nitrogen compound metabolic process; single-organism process; organic cyclic compound metabolic process; primary metabolic process; cellular metabolic process; phosphate-containing compound metabolic process; organic substance metabolic process; metabolic…		nucleotidyltransferase activity; UTP:glucose-1-phosphate uridylyltransferase activity; catalytic activity; UTP-monosaccharide-1-phosphate uridylyltransferase activity; transferase activity; uridylyltransferase activity; transferase activity, transferring phosphorus-containing groups;	K00963	UGP2; UTP--glucose-1-phosphate uridylyltransferase [EC:2.7.7.9]	ko01130 Biosynthesis of antibiotics; ko00500 Starch and sucrose metabolism; ko00052 Galactose metabolism; ko01100 Metabolic pathways; ko00040 Pentose and glucuronate interconversions; ko00520 Amino sugar and nucleotide sugar metabolism;	IPR029044;	Nucleotide-diphospho-sugar transferases;
comp36741_c1_seq1	305	K	Fatty acid synthase 1	153.94	TNTDGSKEQGITFPSGQMQK(1)K	-0.18184	4	0.87	cytosol	single-organism process; biosynthetic process; metabolic process; oxidation-reduction process; single-organism metabolic process;		S-acyltransferase activity; enoyl-[acyl-carrier-protein] reductase (NADPH, B-specific) activity; oxidoreductase activity, acting on the CH-CH group of donors, NAD or NADP as acceptor; hydrolase activity; carbon-oxygen lyase activity; oxidoreductase activity, acting on CH-OH group of donors; acyl-[acyl-carrier-protein] hydrolase activity; oxidoreductase activity, acting on the CH-OH group of donor…	K00665	FASN; fatty acid synthase, animal type [EC:2.3.1.85]"	ko00061 Fatty acid biosynthesis; ko01212 Fatty acid metabolism; ko01100 Metabolic pathways; ko04152 AMPK signaling pathway; ko04910 Insulin signaling pathway;	IPR016035; IPR020807; IPR013149; IPR020841; IPR011032; IPR020843; IPR013968; IPR016036; IPR032821; IPR029058; IPR014031; IPR014030; IPR014043; IPR020801; IPR016039; IPR020806; IPR023102; IPR009081; IPR016040; IPR001227; IPR001031;	Acyl transferase/acyl hydrolase/lysophospholipase; Polyketide synthase, dehydratase domain; Alcohol dehydrogenase, C-terminal; Polyketide synthase, beta-ketoacyl synthase domain; GroES-like; Polyketide synthase, enoylreductase domain; Polyketide synthase, ketoreductase domain; Malonyl-CoA ACP transacylase, ACP-binding; Ketoacyl-synthetase, C-terminal extension; Alpha/Beta hydrolase fold; Beta-ket…
comp36741_c1_seq1	523	K	Fatty acid synthase 1	77.744	EVALYNGQK(1)R	3.2836	2		cytosol	single-organism process; biosynthetic process; metabolic process; oxidation-reduction process; single-organism metabolic process;		S-acyltransferase activity; enoyl-[acyl-carrier-protein] reductase (NADPH, B-specific) activity; oxidoreductase activity, acting on the CH-CH group of donors, NAD or NADP as acceptor; hydrolase activity; carbon-oxygen lyase activity; oxidoreductase activity, acting on CH-OH group of donors; acyl-[acyl-carrier-protein] hydrolase activity; oxidoreductase activity, acting on the CH-OH group of donor…	K00665	FASN; fatty acid synthase, animal type [EC:2.3.1.85]"	ko00061 Fatty acid biosynthesis; ko01212 Fatty acid metabolism; ko01100 Metabolic pathways; ko04152 AMPK signaling pathway; ko04910 Insulin signaling pathway;	IPR016035; IPR020807; IPR013149; IPR020841; IPR011032; IPR020843; IPR013968; IPR016036; IPR032821; IPR029058; IPR014031; IPR014030; IPR014043; IPR020801; IPR016039; IPR020806; IPR023102; IPR009081; IPR016040; IPR001227; IPR001031;	Acyl transferase/acyl hydrolase/lysophospholipase; Polyketide synthase, dehydratase domain; Alcohol dehydrogenase, C-terminal; Polyketide synthase, beta-ketoacyl synthase domain; GroES-like; Polyketide synthase, enoylreductase domain; Polyketide synthase, ketoreductase domain; Malonyl-CoA ACP transacylase, ACP-binding; Ketoacyl-synthetase, C-terminal extension; Alpha/Beta hydrolase fold; Beta-ket…
comp36741_c1_seq1	707	K	Fatty acid synthase 1	121.02	SEGIFAK(1)EVK	2.6451	2	0.92	cytosol	single-organism process; biosynthetic process; metabolic process; oxidation-reduction process; single-organism metabolic process;		S-acyltransferase activity; enoyl-[acyl-carrier-protein] reductase (NADPH, B-specific) activity; oxidoreductase activity, acting on the CH-CH group of donors, NAD or NADP as acceptor; hydrolase activity; carbon-oxygen lyase activity; oxidoreductase activity, acting on CH-OH group of donors; acyl-[acyl-carrier-protein] hydrolase activity; oxidoreductase activity, acting on the CH-OH group of donor…	K00665	FASN; fatty acid synthase, animal type [EC:2.3.1.85]"	ko00061 Fatty acid biosynthesis; ko01212 Fatty acid metabolism; ko01100 Metabolic pathways; ko04152 AMPK signaling pathway; ko04910 Insulin signaling pathway;	IPR016035; IPR020807; IPR013149; IPR020841; IPR011032; IPR020843; IPR013968; IPR016036; IPR032821; IPR029058; IPR014031; IPR014030; IPR014043; IPR020801; IPR016039; IPR020806; IPR023102; IPR009081; IPR016040; IPR001227; IPR001031;	Acyl transferase/acyl hydrolase/lysophospholipase; Polyketide synthase, dehydratase domain; Alcohol dehydrogenase, C-terminal; Polyketide synthase, beta-ketoacyl synthase domain; GroES-like; Polyketide synthase, enoylreductase domain; Polyketide synthase, ketoreductase domain; Malonyl-CoA ACP transacylase, ACP-binding; Ketoacyl-synthetase, C-terminal extension; Alpha/Beta hydrolase fold; Beta-ket…
comp36741_c1_seq1	820	K	Fatty acid synthase 1	153.81	SLGPDSINVGLLK(1)K	-1.2763	3	0.95	cytosol	single-organism process; biosynthetic process; metabolic process; oxidation-reduction process; single-organism metabolic process;		S-acyltransferase activity; enoyl-[acyl-carrier-protein] reductase (NADPH, B-specific) activity; oxidoreductase activity, acting on the CH-CH group of donors, NAD or NADP as acceptor; hydrolase activity; carbon-oxygen lyase activity; oxidoreductase activity, acting on CH-OH group of donors; acyl-[acyl-carrier-protein] hydrolase activity; oxidoreductase activity, acting on the CH-OH group of donor…	K00665	FASN; fatty acid synthase, animal type [EC:2.3.1.85]"	ko00061 Fatty acid biosynthesis; ko01212 Fatty acid metabolism; ko01100 Metabolic pathways; ko04152 AMPK signaling pathway; ko04910 Insulin signaling pathway;	IPR016035; IPR020807; IPR013149; IPR020841; IPR011032; IPR020843; IPR013968; IPR016036; IPR032821; IPR029058; IPR014031; IPR014030; IPR014043; IPR020801; IPR016039; IPR020806; IPR023102; IPR009081; IPR016040; IPR001227; IPR001031;	Acyl transferase/acyl hydrolase/lysophospholipase; Polyketide synthase, dehydratase domain; Alcohol dehydrogenase, C-terminal; Polyketide synthase, beta-ketoacyl synthase domain; GroES-like; Polyketide synthase, enoylreductase domain; Polyketide synthase, ketoreductase domain; Malonyl-CoA ACP transacylase, ACP-binding; Ketoacyl-synthetase, C-terminal extension; Alpha/Beta hydrolase fold; Beta-ket…
comp36741_c1_seq1	1350	K	Fatty acid synthase 1	175.01	SALQQSETEGK(1)K	0.6341	3	0.96	cytosol	single-organism process; biosynthetic process; metabolic process; oxidation-reduction process; single-organism metabolic process;		S-acyltransferase activity; enoyl-[acyl-carrier-protein] reductase (NADPH, B-specific) activity; oxidoreductase activity, acting on the CH-CH group of donors, NAD or NADP as acceptor; hydrolase activity; carbon-oxygen lyase activity; oxidoreductase activity, acting on CH-OH group of donors; acyl-[acyl-carrier-protein] hydrolase activity; oxidoreductase activity, acting on the CH-OH group of donor…	K00665	FASN; fatty acid synthase, animal type [EC:2.3.1.85]"	ko00061 Fatty acid biosynthesis; ko01212 Fatty acid metabolism; ko01100 Metabolic pathways; ko04152 AMPK signaling pathway; ko04910 Insulin signaling pathway;	IPR016035; IPR020807; IPR013149; IPR020841; IPR011032; IPR020843; IPR013968; IPR016036; IPR032821; IPR029058; IPR014031; IPR014030; IPR014043; IPR020801; IPR016039; IPR020806; IPR023102; IPR009081; IPR016040; IPR001227; IPR001031;	Acyl transferase/acyl hydrolase/lysophospholipase; Polyketide synthase, dehydratase domain; Alcohol dehydrogenase, C-terminal; Polyketide synthase, beta-ketoacyl synthase domain; GroES-like; Polyketide synthase, enoylreductase domain; Polyketide synthase, ketoreductase domain; Malonyl-CoA ACP transacylase, ACP-binding; Ketoacyl-synthetase, C-terminal extension; Alpha/Beta hydrolase fold; Beta-ket…
comp36741_c1_seq1	1414	K	Fatty acid synthase 1	89.171	DLVHNVYK(1)NK	-0.12513	3	1.02	cytosol	single-organism process; biosynthetic process; metabolic process; oxidation-reduction process; single-organism metabolic process;		S-acyltransferase activity; enoyl-[acyl-carrier-protein] reductase (NADPH, B-specific) activity; oxidoreductase activity, acting on the CH-CH group of donors, NAD or NADP as acceptor; hydrolase activity; carbon-oxygen lyase activity; oxidoreductase activity, acting on CH-OH group of donors; acyl-[acyl-carrier-protein] hydrolase activity; oxidoreductase activity, acting on the CH-OH group of donor…	K00665	FASN; fatty acid synthase, animal type [EC:2.3.1.85]"	ko00061 Fatty acid biosynthesis; ko01212 Fatty acid metabolism; ko01100 Metabolic pathways; ko04152 AMPK signaling pathway; ko04910 Insulin signaling pathway;	IPR016035; IPR020807; IPR013149; IPR020841; IPR011032; IPR020843; IPR013968; IPR016036; IPR032821; IPR029058; IPR014031; IPR014030; IPR014043; IPR020801; IPR016039; IPR020806; IPR023102; IPR009081; IPR016040; IPR001227; IPR001031;	Acyl transferase/acyl hydrolase/lysophospholipase; Polyketide synthase, dehydratase domain; Alcohol dehydrogenase, C-terminal; Polyketide synthase, beta-ketoacyl synthase domain; GroES-like; Polyketide synthase, enoylreductase domain; Polyketide synthase, ketoreductase domain; Malonyl-CoA ACP transacylase, ACP-binding; Ketoacyl-synthetase, C-terminal extension; Alpha/Beta hydrolase fold; Beta-ket…
comp37433_c0_seq1	246	K	Unknown	96.111	QHLDK(1)AR	0.69679	3		mitochondria	biosynthetic process; metabolic process;		transferase activity; catalytic activity;	K18163			IPR008949;	Isoprenoid synthase domain;
comp38019_c0_seq2	32	K	Unknown	102.46	QTGPK(1)HR	-1.1434	3		plasma membrane			nucleoside phosphate binding; ATP-dependent helicase activity; hydrolase activity, acting on acid anhydrides; hydrolase activity; ATPase activity; organic cyclic compound binding; heterocyclic compound binding; pyrophosphatase activity; catalytic activity; ribonucleotide binding; binding; purine ribonucleoside binding; anion binding; adenyl ribonucleotide binding; adenyl nucleotide binding; hydro…	K13184			IPR007502; IPR011545; IPR011709; IPR014720; IPR027417; IPR014001; IPR001650;	Helicase-associated domain; DEAD/DEAH box helicase domain; Domain of unknown function DUF1605; Double-stranded RNA-binding domain; P-loop containing nucleoside triphosphate hydrolase; Helicase superfamily 1/2, ATP-binding domain; Helicase, C-terminal;
comp39394_c0_seq2	165	K	ACYPI009098 protein	105.2	NAQNPQPSPVAAPAAAPQK(1)K	1.9088	3	0.78	cytosol			binding;	K06671	STAG1_2; cohesin complex subunit SA-1/2	ko04113 Meiosis - yeast; ko04110 Cell cycle; ko04111 Cell cycle - yeast;	IPR016024; IPR020839; IPR013721;	Armadillo-type fold; Stromalin conservative domain; STAG;
comp40837_c0_seq1	60	K	ACYPI000248 protein	119.68	VFGTIESK(1)YK	-0.9722	3	0.97	cytosol	regulation of transport; regulation of anion transport; regulation of ion transport; single-organism cellular process; single-organism process; establishment of localization; transport; anion transport; transmembrane transport; regulation of biological process; single-organism localization; ion transport; regulation of localization; localization; cellular process; biological regulation; single-or…	membrane; intracellular organelle; outer membrane; mitochondrial part; bounding membrane of organelle; organelle membrane; mitochondrial outer membrane; cytoplasm; intracellular organelle part; organelle envelope; intracellular part; cell; organelle part; mitochondrion; organelle; mitochondrial envelope; intracellular membrane-bounded organelle; intracellular; cell part; envelope; organelle outer…	ion transmembrane transporter activity; passive transmembrane transporter activity; anion channel activity; substrate-specific transporter activity; channel activity; substrate-specific transmembrane transporter activity; voltage-gated ion channel activity; voltage-gated anion channel activity; substrate-specific channel activity; ion channel activity; gated channel activity; voltage-gated channe…	K15040	VDAC2; voltage-dependent anion channel protein 2	ko04621 NOD-like receptor signaling pathway; ko04022 cGMP-PKG signaling pathway; ko04020 Calcium signaling pathway; ko05016 Huntington's disease; ko05166 HTLV-I infection; ko05012 Parkinson's disease;	IPR023614;	Porin domain;
comp40883_c0_seq1	69	K	ACYPI003819 protein	114.4	AYAEALAK(1)K	2.4916	2		extracellular				K10251	HSD17B12; 17beta-estradiol 17-dehydrogenase / very-long-chain 3-oxoacyl-CoA reductase [EC:1.1.1.62 1.1.1.330]	ko01110 Biosynthesis of secondary metabolites; ko01212 Fatty acid metabolism; ko01100 Metabolic pathways; ko00062 Fatty acid elongation; ko00140 Steroid hormone biosynthesis; ko01040 Biosynthesis of unsaturated fatty acids;	IPR016040;	NAD(P)-binding domain;
comp40883_c0_seq1	220	K	ACYPI003819 protein	72.29	FSEDLASEYEK(1)K	1.8801	3		extracellular				K10251	HSD17B12; 17beta-estradiol 17-dehydrogenase / very-long-chain 3-oxoacyl-CoA reductase [EC:1.1.1.62 1.1.1.330]	ko01110 Biosynthesis of secondary metabolites; ko01212 Fatty acid metabolism; ko01100 Metabolic pathways; ko00062 Fatty acid elongation; ko00140 Steroid hormone biosynthesis; ko01040 Biosynthesis of unsaturated fatty acids;	IPR016040;	NAD(P)-binding domain;
comp40989_c0_seq1	187	K	ACYPI009856 protein	113.18	FVDEASK(1)K	1.0718	2	1.11	cytosol	cellular protein metabolic process; biosynthetic process; primary metabolic process; cellular metabolic process; organic substance biosynthetic process; cellular biosynthetic process; organic substance metabolic process; metabolic process; cellular macromolecule biosynthetic process; cellular macromolecule metabolic process; gene expression; macromolecule metabolic process; protein metabolic proc…	ribosome; organelle; intracellular organelle; intracellular non-membrane-bounded organelle; cell part; intracellular; cytoplasm; macromolecular complex; intracellular part; cell; ribonucleoprotein complex; cytoplasmic part; non-membrane-bounded organelle;	structural constituent of ribosome; structural molecule activity;	K02960	RP-S16e; small subunit ribosomal protein S16e	ko03010 Ribosome;	IPR020568; IPR014721;	Ribosomal protein S5 domain 2-type fold; Ribosomal protein S5 domain 2-type fold, subgroup;
comp41132_c0_seq1	6	K	Ubiquitin (Fragment)	127.83	MQIFVK(1)TLTGK	3.4984	2	0.89	cytosol, nuclear			protein binding; binding;	K02927	RP-L40e; large subunit ribosomal protein L40e	ko03010 Ribosome;	IPR029071; IPR000626;	Ubiquitin-related domain; Ubiquitin domain;
comp41266_c0_seq1	269	K	Glucose-regulated protein 78	58.699	VMDHFIK(1)LHK	-1.9091	4		endoplasmic reticulum				K09490	HSPA5; heat shock 70kDa protein 5	ko04141 Protein processing in endoplasmic reticulum; ko05020 Prion diseases; ko04918 Thyroid hormone synthesis; ko03060 Protein export;	IPR029048; IPR029047;	Heat shock protein 70kD, C-terminal domain; Heat shock protein 70kD, peptide-binding domain;
comp42044_c0_seq1	141	K	ACYPI008498 protein	68.536	K(1)FVESAPAVVK	0.14935	3		mitochondria	cellular protein metabolic process; biosynthetic process; primary metabolic process; cellular metabolic process; organic substance biosynthetic process; cellular biosynthetic process; organic substance metabolic process; metabolic process; cellular macromolecule biosynthetic process; cellular macromolecule metabolic process; gene expression; macromolecule metabolic process; protein metabolic proc…	ribosome; organelle; intracellular organelle; intracellular non-membrane-bounded organelle; cell part; intracellular; cytoplasm; macromolecular complex; intracellular part; cell; ribonucleoprotein complex; cytoplasmic part; non-membrane-bounded organelle;	structural constituent of ribosome; structural molecule activity;	K02935	RP-L7; large subunit ribosomal protein L7/L12	ko03010 Ribosome;	IPR008932; IPR014719; IPR013823;	Ribosomal protein L7/L12, oligomerisation; Ribosomal protein L7/L12, C-terminal/adaptor protein ClpS-like; Ribosomal protein L7/L12, C-terminal;
comp42067_c0_seq1	92	K	Ribosomal protein	120.92	ANNIPFMDVEALK(1)K	-2.0144	3		nuclear	cellular protein metabolic process; biosynthetic process; primary metabolic process; cellular metabolic process; organic substance biosynthetic process; cellular biosynthetic process; organic substance metabolic process; metabolic process; cellular macromolecule biosynthetic process; cellular macromolecule metabolic process; gene expression; macromolecule metabolic process; protein metabolic proc…	intracellular organelle; ribosome; intracellular non-membrane-bounded organelle; cytoplasm; intracellular organelle part; macromolecular complex; intracellular part; cell; organelle part; non-membrane-bounded organelle; organelle; large ribosomal subunit; ribosomal subunit; cell part; intracellular; ribonucleoprotein complex; cytoplasmic part;	organic cyclic compound binding; heterocyclic compound binding; RNA binding; binding; nucleic acid binding; structural molecule activity; structural constituent of ribosome;	K02865	RP-L10Ae; large subunit ribosomal protein L10Ae	ko03010 Ribosome;	IPR023674; IPR016095; IPR016094;	Ribosomal protein L1-like; Ribosomal protein L1, 3-layer alpha/beta-sandwich; Ribosomal protein L1, 2-layer alpha/beta-sandwich;
comp42277_c0_seq1	48	K	10-formyltetrahydrofolate dehydrogenase	105.28	NEPVLGYLPGSK(1)ER	-1.1072	2	1.09	mitochondria	dicarboxylic acid metabolic process; organic acid biosynthetic process; single-organism process; biosynthetic process; organonitrogen compound biosynthetic process; cellular metabolic process; glutamine family amino acid biosynthetic process; organic substance metabolic process; metabolic process; cellular amino acid metabolic process; heterocycle metabolic process; alpha-amino acid biosynthetic …		oxidoreductase activity, acting on the aldehyde or oxo group of donors, NAD or NADP as acceptor; oxidoreductase activity, acting on the CH-NH group of donors; oxidoreductase activity, acting on the CH-NH group of donors, NAD or NADP as acceptor; catalytic activity; oxidoreductase activity, acting on the aldehyde or oxo group of donors; oxidoreductase activity; 1-pyrroline-5-carboxylate dehydrogen…	K00294	E1.2.1.88; 1-pyrroline-5-carboxylate dehydrogenase [EC:1.2.1.88]	ko00330 Arginine and proline metabolism; ko00710 Carbon fixation in photosynthetic organisms; ko01100 Metabolic pathways;	IPR016161; IPR015590; IPR016162; IPR016163;	Aldehyde/histidinol dehydrogenase; Aldehyde dehydrogenase domain; Aldehyde dehydrogenase N-terminal domain; Aldehyde dehydrogenase, C-terminal;
comp42277_c0_seq1	58	K	10-formyltetrahydrofolate dehydrogenase	94.692	SEIEAALK(1)K	-0.83631	2		mitochondria	dicarboxylic acid metabolic process; organic acid biosynthetic process; single-organism process; biosynthetic process; organonitrogen compound biosynthetic process; cellular metabolic process; glutamine family amino acid biosynthetic process; organic substance metabolic process; metabolic process; cellular amino acid metabolic process; heterocycle metabolic process; alpha-amino acid biosynthetic …		oxidoreductase activity, acting on the aldehyde or oxo group of donors, NAD or NADP as acceptor; oxidoreductase activity, acting on the CH-NH group of donors; oxidoreductase activity, acting on the CH-NH group of donors, NAD or NADP as acceptor; catalytic activity; oxidoreductase activity, acting on the aldehyde or oxo group of donors; oxidoreductase activity; 1-pyrroline-5-carboxylate dehydrogen…	K00294	E1.2.1.88; 1-pyrroline-5-carboxylate dehydrogenase [EC:1.2.1.88]	ko00330 Arginine and proline metabolism; ko00710 Carbon fixation in photosynthetic organisms; ko01100 Metabolic pathways;	IPR016161; IPR015590; IPR016162; IPR016163;	Aldehyde/histidinol dehydrogenase; Aldehyde dehydrogenase domain; Aldehyde dehydrogenase N-terminal domain; Aldehyde dehydrogenase, C-terminal;
comp42277_c0_seq1	92	K	10-formyltetrahydrofolate dehydrogenase	117.79	HVVHQPMPHNHQK(1)K	0.38368	4	0.92	mitochondria	dicarboxylic acid metabolic process; organic acid biosynthetic process; single-organism process; biosynthetic process; organonitrogen compound biosynthetic process; cellular metabolic process; glutamine family amino acid biosynthetic process; organic substance metabolic process; metabolic process; cellular amino acid metabolic process; heterocycle metabolic process; alpha-amino acid biosynthetic …		oxidoreductase activity, acting on the aldehyde or oxo group of donors, NAD or NADP as acceptor; oxidoreductase activity, acting on the CH-NH group of donors; oxidoreductase activity, acting on the CH-NH group of donors, NAD or NADP as acceptor; catalytic activity; oxidoreductase activity, acting on the aldehyde or oxo group of donors; oxidoreductase activity; 1-pyrroline-5-carboxylate dehydrogen…	K00294	E1.2.1.88; 1-pyrroline-5-carboxylate dehydrogenase [EC:1.2.1.88]	ko00330 Arginine and proline metabolism; ko00710 Carbon fixation in photosynthetic organisms; ko01100 Metabolic pathways;	IPR016161; IPR015590; IPR016162; IPR016163;	Aldehyde/histidinol dehydrogenase; Aldehyde dehydrogenase domain; Aldehyde dehydrogenase N-terminal domain; Aldehyde dehydrogenase, C-terminal;
comp42277_c0_seq1	141	K	10-formyltetrahydrofolate dehydrogenase	112.94	AADLMATK(1)YR	-2.5624	2	0.99	mitochondria	dicarboxylic acid metabolic process; organic acid biosynthetic process; single-organism process; biosynthetic process; organonitrogen compound biosynthetic process; cellular metabolic process; glutamine family amino acid biosynthetic process; organic substance metabolic process; metabolic process; cellular amino acid metabolic process; heterocycle metabolic process; alpha-amino acid biosynthetic …		oxidoreductase activity, acting on the aldehyde or oxo group of donors, NAD or NADP as acceptor; oxidoreductase activity, acting on the CH-NH group of donors; oxidoreductase activity, acting on the CH-NH group of donors, NAD or NADP as acceptor; catalytic activity; oxidoreductase activity, acting on the aldehyde or oxo group of donors; oxidoreductase activity; 1-pyrroline-5-carboxylate dehydrogen…	K00294	E1.2.1.88; 1-pyrroline-5-carboxylate dehydrogenase [EC:1.2.1.88]	ko00330 Arginine and proline metabolism; ko00710 Carbon fixation in photosynthetic organisms; ko01100 Metabolic pathways;	IPR016161; IPR015590; IPR016162; IPR016163;	Aldehyde/histidinol dehydrogenase; Aldehyde dehydrogenase domain; Aldehyde dehydrogenase N-terminal domain; Aldehyde dehydrogenase, C-terminal;
comp42277_c0_seq1	412	K	10-formyltetrahydrofolate dehydrogenase	60.255	ISGYIEHAK(1)K	-0.29018	3		mitochondria	dicarboxylic acid metabolic process; organic acid biosynthetic process; single-organism process; biosynthetic process; organonitrogen compound biosynthetic process; cellular metabolic process; glutamine family amino acid biosynthetic process; organic substance metabolic process; metabolic process; cellular amino acid metabolic process; heterocycle metabolic process; alpha-amino acid biosynthetic …		oxidoreductase activity, acting on the aldehyde or oxo group of donors, NAD or NADP as acceptor; oxidoreductase activity, acting on the CH-NH group of donors; oxidoreductase activity, acting on the CH-NH group of donors, NAD or NADP as acceptor; catalytic activity; oxidoreductase activity, acting on the aldehyde or oxo group of donors; oxidoreductase activity; 1-pyrroline-5-carboxylate dehydrogen…	K00294	E1.2.1.88; 1-pyrroline-5-carboxylate dehydrogenase [EC:1.2.1.88]	ko00330 Arginine and proline metabolism; ko00710 Carbon fixation in photosynthetic organisms; ko01100 Metabolic pathways;	IPR016161; IPR015590; IPR016162; IPR016163;	Aldehyde/histidinol dehydrogenase; Aldehyde dehydrogenase domain; Aldehyde dehydrogenase N-terminal domain; Aldehyde dehydrogenase, C-terminal;
comp42601_c0_seq1	87	K	ACYPI002903 protein	130.56	IAQQYGGVKPEEMTK(1)FPK	-1.6728	3	0.91	mitochondria	nucleoside metabolic process; purine nucleoside metabolic process; purine ribonucleoside monophosphate metabolic process; nucleotide metabolic process; single-organism process; purine ribonucleoside biosynthetic process; nucleoside biosynthetic process; biosynthetic process; ribonucleoside monophosphate biosynthetic process; cellular metabolic process; phosphate-containing compound metabolic proc…	intracellular organelle; membrane; mitochondrial part; organelle membrane; organelle envelope; intracellular organelle part; cytoplasm; macromolecular complex; intracellular part; mitochondrial proton-transporting ATP synthase complex, coupling factor F(o); cell; mitochondrial membrane part; proton-transporting ATP synthase complex; mitochondrion; organelle part; intracellular membrane-bounded or…	ion transmembrane transporter activity; substrate-specific transporter activity; monovalent inorganic cation transmembrane transporter activity; inorganic cation transmembrane transporter activity; hydrogen ion transmembrane transporter activity; cation transmembrane transporter activity; substrate-specific transmembrane transporter activity; transporter activity; transmembrane transporter activi…	K02131	ATPeF0F6; F-type H+-transporting ATPase subunit 6	ko05010 Alzheimer's disease; ko00190 Oxidative phosphorylation; ko01100 Metabolic pathways; ko05016 Huntington's disease; ko05012 Parkinson's disease;
comp42601_c0_seq1	99	K	ACYPI002903 protein	114.89	FTFQDPEIK(1)T	-0.10973	2		mitochondria	nucleoside metabolic process; purine nucleoside metabolic process; purine ribonucleoside monophosphate metabolic process; nucleotide metabolic process; single-organism process; purine ribonucleoside biosynthetic process; nucleoside biosynthetic process; biosynthetic process; ribonucleoside monophosphate biosynthetic process; cellular metabolic process; phosphate-containing compound metabolic proc…	intracellular organelle; membrane; mitochondrial part; organelle membrane; organelle envelope; intracellular organelle part; cytoplasm; macromolecular complex; intracellular part; mitochondrial proton-transporting ATP synthase complex, coupling factor F(o); cell; mitochondrial membrane part; proton-transporting ATP synthase complex; mitochondrion; organelle part; intracellular membrane-bounded or…	ion transmembrane transporter activity; substrate-specific transporter activity; monovalent inorganic cation transmembrane transporter activity; inorganic cation transmembrane transporter activity; hydrogen ion transmembrane transporter activity; cation transmembrane transporter activity; substrate-specific transmembrane transporter activity; transporter activity; transmembrane transporter activi…	K02131	ATPeF0F6; F-type H+-transporting ATPase subunit 6	ko05010 Alzheimer's disease; ko00190 Oxidative phosphorylation; ko01100 Metabolic pathways; ko05016 Huntington's disease; ko05012 Parkinson's disease;
comp42653_c0_seq1	42	K	Unknown	178.67	HCYQNFVDYK(1)R	-0.20711	2	1.06	extracellular		organelle; intracellular membrane-bounded organelle; intracellular organelle; cell part; intracellular; cytoplasm; intracellular part; membrane-bounded organelle; cell; mitochondrion; cytoplasmic part;	ion transmembrane transporter activity; substrate-specific transporter activity; monovalent inorganic cation transmembrane transporter activity; oxidoreductase activity, acting on a heme group of donors, oxygen as acceptor; oxidoreductase activity, acting on a heme group of donors; hydrogen ion transmembrane transporter activity; heme-copper terminal oxidase activity; oxidoreductase activity; sub…	K02267	COX6B; cytochrome c oxidase subunit 6b	ko04260 Cardiac muscle contraction; ko05010 Alzheimer's disease; ko00190 Oxidative phosphorylation; ko01100 Metabolic pathways; ko05016 Huntington's disease; ko04932 Non-alcoholic fatty liver disease (NAFLD); ko05012 Parkinson's disease;
comp42653_c0_seq1	59	K	Unknown	96.673	VKGEDYEPCLYFK(1)K	-0.47217	4	1.05	extracellular		organelle; intracellular membrane-bounded organelle; intracellular organelle; cell part; intracellular; cytoplasm; intracellular part; membrane-bounded organelle; cell; mitochondrion; cytoplasmic part;	ion transmembrane transporter activity; substrate-specific transporter activity; monovalent inorganic cation transmembrane transporter activity; oxidoreductase activity, acting on a heme group of donors, oxygen as acceptor; oxidoreductase activity, acting on a heme group of donors; hydrogen ion transmembrane transporter activity; heme-copper terminal oxidase activity; oxidoreductase activity; sub…	K02267	COX6B; cytochrome c oxidase subunit 6b	ko04260 Cardiac muscle contraction; ko05010 Alzheimer's disease; ko00190 Oxidative phosphorylation; ko01100 Metabolic pathways; ko05016 Huntington's disease; ko04932 Non-alcoholic fatty liver disease (NAFLD); ko05012 Parkinson's disease;
comp42882_c0_seq1	114	K	Glyceraldehyde-3-phosphate dehydrogenase	94.767	ASAHLEGGAK(1)K	1.8324	3		cytosol	glucose metabolic process; single-organism carbohydrate metabolic process; metabolic process; oxidation-reduction process; single-organism metabolic process; monosaccharide metabolic process; single-organism process; primary metabolic process; carbohydrate metabolic process; organic substance metabolic process; hexose metabolic process;		organic cyclic compound binding; heterocyclic compound binding; oxidoreductase activity, acting on the aldehyde or oxo group of donors, NAD or NADP as acceptor; nucleoside phosphate binding; NAD binding; catalytic activity; binding; oxidoreductase activity, acting on the aldehyde or oxo group of donors; NADP binding; nucleotide binding; cofactor binding; small molecule binding; coenzyme binding; …	K00134	GAPDH; glyceraldehyde 3-phosphate dehydrogenase [EC:1.2.1.12]	ko01130 Biosynthesis of antibiotics; ko01110 Biosynthesis of secondary metabolites; ko00710 Carbon fixation in photosynthetic organisms; ko01230 Biosynthesis of amino acids; ko01100 Metabolic pathways; ko01120 Microbial metabolism in diverse environments; ko01200 Carbon metabolism; ko05010 Alzheimer's disease; ko00010 Glycolysis / Gluconeogenesis; ko04066 HIF-1 signaling pathway;	IPR020829; IPR016040; IPR020828;	Glyceraldehyde 3-phosphate dehydrogenase, catalytic domain; NAD(P)-binding domain; Glyceraldehyde 3-phosphate dehydrogenase, NAD(P) binding domain;
comp42882_c0_seq1	191	K	Glyceraldehyde-3-phosphate dehydrogenase	136.96	TVDGPSGK(1)LWR	0.37975	3	0.98	cytosol	glucose metabolic process; single-organism carbohydrate metabolic process; metabolic process; oxidation-reduction process; single-organism metabolic process; monosaccharide metabolic process; single-organism process; primary metabolic process; carbohydrate metabolic process; organic substance metabolic process; hexose metabolic process;		organic cyclic compound binding; heterocyclic compound binding; oxidoreductase activity, acting on the aldehyde or oxo group of donors, NAD or NADP as acceptor; nucleoside phosphate binding; NAD binding; catalytic activity; binding; oxidoreductase activity, acting on the aldehyde or oxo group of donors; NADP binding; nucleotide binding; cofactor binding; small molecule binding; coenzyme binding; …	K00134	GAPDH; glyceraldehyde 3-phosphate dehydrogenase [EC:1.2.1.12]	ko01130 Biosynthesis of antibiotics; ko01110 Biosynthesis of secondary metabolites; ko00710 Carbon fixation in photosynthetic organisms; ko01230 Biosynthesis of amino acids; ko01100 Metabolic pathways; ko01120 Microbial metabolism in diverse environments; ko01200 Carbon metabolism; ko05010 Alzheimer's disease; ko00010 Glycolysis / Gluconeogenesis; ko04066 HIF-1 signaling pathway;	IPR020829; IPR016040; IPR020828;	Glyceraldehyde 3-phosphate dehydrogenase, catalytic domain; NAD(P)-binding domain; Glyceraldehyde 3-phosphate dehydrogenase, NAD(P) binding domain;
comp42882_c0_seq1	256	K	Glyceraldehyde-3-phosphate dehydrogenase	159.94	DATYDEIK(1)AK	0.33434	3	0.98	cytosol	glucose metabolic process; single-organism carbohydrate metabolic process; metabolic process; oxidation-reduction process; single-organism metabolic process; monosaccharide metabolic process; single-organism process; primary metabolic process; carbohydrate metabolic process; organic substance metabolic process; hexose metabolic process;		organic cyclic compound binding; heterocyclic compound binding; oxidoreductase activity, acting on the aldehyde or oxo group of donors, NAD or NADP as acceptor; nucleoside phosphate binding; NAD binding; catalytic activity; binding; oxidoreductase activity, acting on the aldehyde or oxo group of donors; NADP binding; nucleotide binding; cofactor binding; small molecule binding; coenzyme binding; …	K00134	GAPDH; glyceraldehyde 3-phosphate dehydrogenase [EC:1.2.1.12]	ko01130 Biosynthesis of antibiotics; ko01110 Biosynthesis of secondary metabolites; ko00710 Carbon fixation in photosynthetic organisms; ko01230 Biosynthesis of amino acids; ko01100 Metabolic pathways; ko01120 Microbial metabolism in diverse environments; ko01200 Carbon metabolism; ko05010 Alzheimer's disease; ko00010 Glycolysis / Gluconeogenesis; ko04066 HIF-1 signaling pathway;	IPR020829; IPR016040; IPR020828;	Glyceraldehyde 3-phosphate dehydrogenase, catalytic domain; NAD(P)-binding domain; Glyceraldehyde 3-phosphate dehydrogenase, NAD(P) binding domain;
comp42882_c0_seq1	303	K	Glyceraldehyde-3-phosphate dehydrogenase	104.82	AGISLNNK(1)FVK	1.3342	3		cytosol	glucose metabolic process; single-organism carbohydrate metabolic process; metabolic process; oxidation-reduction process; single-organism metabolic process; monosaccharide metabolic process; single-organism process; primary metabolic process; carbohydrate metabolic process; organic substance metabolic process; hexose metabolic process;		organic cyclic compound binding; heterocyclic compound binding; oxidoreductase activity, acting on the aldehyde or oxo group of donors, NAD or NADP as acceptor; nucleoside phosphate binding; NAD binding; catalytic activity; binding; oxidoreductase activity, acting on the aldehyde or oxo group of donors; NADP binding; nucleotide binding; cofactor binding; small molecule binding; coenzyme binding; …	K00134	GAPDH; glyceraldehyde 3-phosphate dehydrogenase [EC:1.2.1.12]	ko01130 Biosynthesis of antibiotics; ko01110 Biosynthesis of secondary metabolites; ko00710 Carbon fixation in photosynthetic organisms; ko01230 Biosynthesis of amino acids; ko01100 Metabolic pathways; ko01120 Microbial metabolism in diverse environments; ko01200 Carbon metabolism; ko05010 Alzheimer's disease; ko00010 Glycolysis / Gluconeogenesis; ko04066 HIF-1 signaling pathway;	IPR020829; IPR016040; IPR020828;	Glyceraldehyde 3-phosphate dehydrogenase, catalytic domain; NAD(P)-binding domain; Glyceraldehyde 3-phosphate dehydrogenase, NAD(P) binding domain;
comp42882_c0_seq1	326	K	Glyceraldehyde-3-phosphate dehydrogenase	63.181	VIDLIK(1)YIQTKD	-2.088	3		cytosol	glucose metabolic process; single-organism carbohydrate metabolic process; metabolic process; oxidation-reduction process; single-organism metabolic process; monosaccharide metabolic process; single-organism process; primary metabolic process; carbohydrate metabolic process; organic substance metabolic process; hexose metabolic process;		organic cyclic compound binding; heterocyclic compound binding; oxidoreductase activity, acting on the aldehyde or oxo group of donors, NAD or NADP as acceptor; nucleoside phosphate binding; NAD binding; catalytic activity; binding; oxidoreductase activity, acting on the aldehyde or oxo group of donors; NADP binding; nucleotide binding; cofactor binding; small molecule binding; coenzyme binding; …	K00134	GAPDH; glyceraldehyde 3-phosphate dehydrogenase [EC:1.2.1.12]	ko01130 Biosynthesis of antibiotics; ko01110 Biosynthesis of secondary metabolites; ko00710 Carbon fixation in photosynthetic organisms; ko01230 Biosynthesis of amino acids; ko01100 Metabolic pathways; ko01120 Microbial metabolism in diverse environments; ko01200 Carbon metabolism; ko05010 Alzheimer's disease; ko00010 Glycolysis / Gluconeogenesis; ko04066 HIF-1 signaling pathway;	IPR020829; IPR016040; IPR020828;	Glyceraldehyde 3-phosphate dehydrogenase, catalytic domain; NAD(P)-binding domain; Glyceraldehyde 3-phosphate dehydrogenase, NAD(P) binding domain;
comp42962_c0_seq1	188	K	Arginine kinase (Fragment)	151.87	ETQQQLIDDHFLFK(1)EGDR	-1.4543	3	1.17	cytosol			kinase activity; catalytic activity; transferase activity; transferase activity, transferring phosphorus-containing groups;	K00933	E2.7.3.2; creatine kinase [EC:2.7.3.2]	ko00330 Arginine and proline metabolism; ko01100 Metabolic pathways;	IPR022413; IPR014746; IPR022414;	ATP:guanido phosphotransferase, N-terminal; Glutamine synthetase/guanido kinase, catalytic domain; ATP:guanido phosphotransferase, catalytic domain;
comp42962_c0_seq1	254	K	Arginine kinase (Fragment)	134.3	LVTAVNDIEK(1)R	1.197	3	1.22	cytosol			kinase activity; catalytic activity; transferase activity; transferase activity, transferring phosphorus-containing groups;	K00933	E2.7.3.2; creatine kinase [EC:2.7.3.2]	ko00330 Arginine and proline metabolism; ko01100 Metabolic pathways;	IPR022413; IPR014746; IPR022414;	ATP:guanido phosphotransferase, N-terminal; Glutamine synthetase/guanido kinase, catalytic domain; ATP:guanido phosphotransferase, catalytic domain;
comp42962_c0_seq1	285	K	Arginine kinase (Fragment)	62.463	ASVHIK(1)VPK	1.0663	3		cytosol			kinase activity; catalytic activity; transferase activity; transferase activity, transferring phosphorus-containing groups;	K00933	E2.7.3.2; creatine kinase [EC:2.7.3.2]	ko00330 Arginine and proline metabolism; ko01100 Metabolic pathways;	IPR022413; IPR014746; IPR022414;	ATP:guanido phosphotransferase, N-terminal; Glutamine synthetase/guanido kinase, catalytic domain; ATP:guanido phosphotransferase, catalytic domain;
comp42962_c0_seq1	295	K	Arginine kinase (Fragment)	111.63	AK(1)LEEVASK	-1.4311	2		cytosol			kinase activity; catalytic activity; transferase activity; transferase activity, transferring phosphorus-containing groups;	K00933	E2.7.3.2; creatine kinase [EC:2.7.3.2]	ko00330 Arginine and proline metabolism; ko01100 Metabolic pathways;	IPR022413; IPR014746; IPR022414;	ATP:guanido phosphotransferase, N-terminal; Glutamine synthetase/guanido kinase, catalytic domain; ATP:guanido phosphotransferase, catalytic domain;
comp42962_c0_seq1	327	K	Arginine kinase (Fragment)	212.5	GEHTEAEGGIYDISNK(1)R	0.68188	3	1.07	cytosol			kinase activity; catalytic activity; transferase activity; transferase activity, transferring phosphorus-containing groups;	K00933	E2.7.3.2; creatine kinase [EC:2.7.3.2]	ko00330 Arginine and proline metabolism; ko01100 Metabolic pathways;	IPR022413; IPR014746; IPR022414;	ATP:guanido phosphotransferase, N-terminal; Glutamine synthetase/guanido kinase, catalytic domain; ATP:guanido phosphotransferase, catalytic domain;
comp43078_c0_seq1	130	K	ATP synthase subunit alpha	74.423	EGDIVK(1)R	-0.90512	3		mitochondria	nucleoside metabolic process; purine nucleoside metabolic process; purine ribonucleoside monophosphate metabolic process; nucleotide metabolic process; energy coupled proton transmembrane transport, against electrochemical gradient; single-organism process; biosynthetic process; nucleoside biosynthetic process; purine ribonucleoside biosynthetic process; ribonucleoside monophosphate biosynthetic …	proton-transporting ATP synthase complex, catalytic core F(1); membrane; membrane part; cell part; intracellular; proton-transporting two-sector ATPase complex; macromolecular complex; proton-transporting two-sector ATPase complex, catalytic domain; intracellular part; protein complex; cell; proton-transporting ATP synthase complex;	ATPase activity, coupled to transmembrane movement of ions; nucleoside phosphate binding; primary active transmembrane transporter activity; substrate-specific transporter activity; ATPase activity, coupled to transmembrane movement of ions, rotational mechanism; hydrolase activity, acting on acid anhydrides; monovalent inorganic cation transmembrane transporter activity; hydrolase activity; hydr…	K02132	ATPeF1A; F-type H+-transporting ATPase subunit alpha	ko05010 Alzheimer's disease; ko00190 Oxidative phosphorylation; ko01100 Metabolic pathways; ko05016 Huntington's disease; ko05012 Parkinson's disease;	IPR000793; IPR004100; IPR000194; IPR027417; IPR033732; IPR023366;	ATPase, F1/V1/A1 complex, alpha/beta subunit, C-terminal; ATPase, F1 complex alpha/beta subunit, N-terminal domain; ATPase, F1/V1/A1 complex, alpha/beta subunit, nucleotide-binding domain; P-loop containing nucleoside triphosphate hydrolase; ATPase, F1 complex, alpha subunit nucleotide-binding domain; ATP synthase subunit alpha-like domain;
comp43078_c0_seq1	165	K	ATP synthase subunit alpha	75.213	GALSGK(1)QR	1.3046	3		mitochondria	nucleoside metabolic process; purine nucleoside metabolic process; purine ribonucleoside monophosphate metabolic process; nucleotide metabolic process; energy coupled proton transmembrane transport, against electrochemical gradient; single-organism process; biosynthetic process; nucleoside biosynthetic process; purine ribonucleoside biosynthetic process; ribonucleoside monophosphate biosynthetic …	proton-transporting ATP synthase complex, catalytic core F(1); membrane; membrane part; cell part; intracellular; proton-transporting two-sector ATPase complex; macromolecular complex; proton-transporting two-sector ATPase complex, catalytic domain; intracellular part; protein complex; cell; proton-transporting ATP synthase complex;	ATPase activity, coupled to transmembrane movement of ions; nucleoside phosphate binding; primary active transmembrane transporter activity; substrate-specific transporter activity; ATPase activity, coupled to transmembrane movement of ions, rotational mechanism; hydrolase activity, acting on acid anhydrides; monovalent inorganic cation transmembrane transporter activity; hydrolase activity; hydr…	K02132	ATPeF1A; F-type H+-transporting ATPase subunit alpha	ko05010 Alzheimer's disease; ko00190 Oxidative phosphorylation; ko01100 Metabolic pathways; ko05016 Huntington's disease; ko05012 Parkinson's disease;	IPR000793; IPR004100; IPR000194; IPR027417; IPR033732; IPR023366;	ATPase, F1/V1/A1 complex, alpha/beta subunit, C-terminal; ATPase, F1 complex alpha/beta subunit, N-terminal domain; ATPase, F1/V1/A1 complex, alpha/beta subunit, nucleotide-binding domain; P-loop containing nucleoside triphosphate hydrolase; ATPase, F1 complex, alpha subunit nucleotide-binding domain; ATP synthase subunit alpha-like domain;
comp43078_c0_seq1	237	K	ATP synthase subunit alpha	126.71	RFNDGTDEK(1)K	0.41886	3	0.9	mitochondria	nucleoside metabolic process; purine nucleoside metabolic process; purine ribonucleoside monophosphate metabolic process; nucleotide metabolic process; energy coupled proton transmembrane transport, against electrochemical gradient; single-organism process; biosynthetic process; nucleoside biosynthetic process; purine ribonucleoside biosynthetic process; ribonucleoside monophosphate biosynthetic …	proton-transporting ATP synthase complex, catalytic core F(1); membrane; membrane part; cell part; intracellular; proton-transporting two-sector ATPase complex; macromolecular complex; proton-transporting two-sector ATPase complex, catalytic domain; intracellular part; protein complex; cell; proton-transporting ATP synthase complex;	ATPase activity, coupled to transmembrane movement of ions; nucleoside phosphate binding; primary active transmembrane transporter activity; substrate-specific transporter activity; ATPase activity, coupled to transmembrane movement of ions, rotational mechanism; hydrolase activity, acting on acid anhydrides; monovalent inorganic cation transmembrane transporter activity; hydrolase activity; hydr…	K02132	ATPeF1A; F-type H+-transporting ATPase subunit alpha	ko05010 Alzheimer's disease; ko00190 Oxidative phosphorylation; ko01100 Metabolic pathways; ko05016 Huntington's disease; ko05012 Parkinson's disease;	IPR000793; IPR004100; IPR000194; IPR027417; IPR033732; IPR023366;	ATPase, F1/V1/A1 complex, alpha/beta subunit, C-terminal; ATPase, F1 complex alpha/beta subunit, N-terminal domain; ATPase, F1/V1/A1 complex, alpha/beta subunit, nucleotide-binding domain; P-loop containing nucleoside triphosphate hydrolase; ATPase, F1 complex, alpha subunit nucleotide-binding domain; ATP synthase subunit alpha-like domain;
comp43078_c0_seq1	259	K	ATP synthase subunit alpha	125.68	STVAQIVK(1)R	0.21171	3	1.25	mitochondria	nucleoside metabolic process; purine nucleoside metabolic process; purine ribonucleoside monophosphate metabolic process; nucleotide metabolic process; energy coupled proton transmembrane transport, against electrochemical gradient; single-organism process; biosynthetic process; nucleoside biosynthetic process; purine ribonucleoside biosynthetic process; ribonucleoside monophosphate biosynthetic …	proton-transporting ATP synthase complex, catalytic core F(1); membrane; membrane part; cell part; intracellular; proton-transporting two-sector ATPase complex; macromolecular complex; proton-transporting two-sector ATPase complex, catalytic domain; intracellular part; protein complex; cell; proton-transporting ATP synthase complex;	ATPase activity, coupled to transmembrane movement of ions; nucleoside phosphate binding; primary active transmembrane transporter activity; substrate-specific transporter activity; ATPase activity, coupled to transmembrane movement of ions, rotational mechanism; hydrolase activity, acting on acid anhydrides; monovalent inorganic cation transmembrane transporter activity; hydrolase activity; hydr…	K02132	ATPeF1A; F-type H+-transporting ATPase subunit alpha	ko05010 Alzheimer's disease; ko00190 Oxidative phosphorylation; ko01100 Metabolic pathways; ko05016 Huntington's disease; ko05012 Parkinson's disease;	IPR000793; IPR004100; IPR000194; IPR027417; IPR033732; IPR023366;	ATPase, F1/V1/A1 complex, alpha/beta subunit, C-terminal; ATPase, F1 complex alpha/beta subunit, N-terminal domain; ATPase, F1/V1/A1 complex, alpha/beta subunit, nucleotide-binding domain; P-loop containing nucleoside triphosphate hydrolase; ATPase, F1 complex, alpha subunit nucleotide-binding domain; ATP synthase subunit alpha-like domain;
comp43078_c0_seq1	422	K	ATP synthase subunit alpha	117.93	VGSAAQTK(1)AMK	-0.43057	2	0.92	mitochondria	nucleoside metabolic process; purine nucleoside metabolic process; purine ribonucleoside monophosphate metabolic process; nucleotide metabolic process; energy coupled proton transmembrane transport, against electrochemical gradient; single-organism process; biosynthetic process; nucleoside biosynthetic process; purine ribonucleoside biosynthetic process; ribonucleoside monophosphate biosynthetic …	proton-transporting ATP synthase complex, catalytic core F(1); membrane; membrane part; cell part; intracellular; proton-transporting two-sector ATPase complex; macromolecular complex; proton-transporting two-sector ATPase complex, catalytic domain; intracellular part; protein complex; cell; proton-transporting ATP synthase complex;	ATPase activity, coupled to transmembrane movement of ions; nucleoside phosphate binding; primary active transmembrane transporter activity; substrate-specific transporter activity; ATPase activity, coupled to transmembrane movement of ions, rotational mechanism; hydrolase activity, acting on acid anhydrides; monovalent inorganic cation transmembrane transporter activity; hydrolase activity; hydr…	K02132	ATPeF1A; F-type H+-transporting ATPase subunit alpha	ko05010 Alzheimer's disease; ko00190 Oxidative phosphorylation; ko01100 Metabolic pathways; ko05016 Huntington's disease; ko05012 Parkinson's disease;	IPR000793; IPR004100; IPR000194; IPR027417; IPR033732; IPR023366;	ATPase, F1/V1/A1 complex, alpha/beta subunit, C-terminal; ATPase, F1 complex alpha/beta subunit, N-terminal domain; ATPase, F1/V1/A1 complex, alpha/beta subunit, nucleotide-binding domain; P-loop containing nucleoside triphosphate hydrolase; ATPase, F1 complex, alpha subunit nucleotide-binding domain; ATP synthase subunit alpha-like domain;
comp43078_c0_seq1	496	K	ATP synthase subunit alpha	94.767	GYLDK(1)LDPAK	0.67521	3	0.97	mitochondria	nucleoside metabolic process; purine nucleoside metabolic process; purine ribonucleoside monophosphate metabolic process; nucleotide metabolic process; energy coupled proton transmembrane transport, against electrochemical gradient; single-organism process; biosynthetic process; nucleoside biosynthetic process; purine ribonucleoside biosynthetic process; ribonucleoside monophosphate biosynthetic …	proton-transporting ATP synthase complex, catalytic core F(1); membrane; membrane part; cell part; intracellular; proton-transporting two-sector ATPase complex; macromolecular complex; proton-transporting two-sector ATPase complex, catalytic domain; intracellular part; protein complex; cell; proton-transporting ATP synthase complex;	ATPase activity, coupled to transmembrane movement of ions; nucleoside phosphate binding; primary active transmembrane transporter activity; substrate-specific transporter activity; ATPase activity, coupled to transmembrane movement of ions, rotational mechanism; hydrolase activity, acting on acid anhydrides; monovalent inorganic cation transmembrane transporter activity; hydrolase activity; hydr…	K02132	ATPeF1A; F-type H+-transporting ATPase subunit alpha	ko05010 Alzheimer's disease; ko00190 Oxidative phosphorylation; ko01100 Metabolic pathways; ko05016 Huntington's disease; ko05012 Parkinson's disease;	IPR000793; IPR004100; IPR000194; IPR027417; IPR033732; IPR023366;	ATPase, F1/V1/A1 complex, alpha/beta subunit, C-terminal; ATPase, F1 complex alpha/beta subunit, N-terminal domain; ATPase, F1/V1/A1 complex, alpha/beta subunit, nucleotide-binding domain; P-loop containing nucleoside triphosphate hydrolase; ATPase, F1 complex, alpha subunit nucleotide-binding domain; ATP synthase subunit alpha-like domain;
comp43078_c0_seq1	537	K	ATP synthase subunit alpha	186.08	ENTISEATDAK(1)LK	2.1291	2	1.16	mitochondria	nucleoside metabolic process; purine nucleoside metabolic process; purine ribonucleoside monophosphate metabolic process; nucleotide metabolic process; energy coupled proton transmembrane transport, against electrochemical gradient; single-organism process; biosynthetic process; nucleoside biosynthetic process; purine ribonucleoside biosynthetic process; ribonucleoside monophosphate biosynthetic …	proton-transporting ATP synthase complex, catalytic core F(1); membrane; membrane part; cell part; intracellular; proton-transporting two-sector ATPase complex; macromolecular complex; proton-transporting two-sector ATPase complex, catalytic domain; intracellular part; protein complex; cell; proton-transporting ATP synthase complex;	ATPase activity, coupled to transmembrane movement of ions; nucleoside phosphate binding; primary active transmembrane transporter activity; substrate-specific transporter activity; ATPase activity, coupled to transmembrane movement of ions, rotational mechanism; hydrolase activity, acting on acid anhydrides; monovalent inorganic cation transmembrane transporter activity; hydrolase activity; hydr…	K02132	ATPeF1A; F-type H+-transporting ATPase subunit alpha	ko05010 Alzheimer's disease; ko00190 Oxidative phosphorylation; ko01100 Metabolic pathways; ko05016 Huntington's disease; ko05012 Parkinson's disease;	IPR000793; IPR004100; IPR000194; IPR027417; IPR033732; IPR023366;	ATPase, F1/V1/A1 complex, alpha/beta subunit, C-terminal; ATPase, F1 complex alpha/beta subunit, N-terminal domain; ATPase, F1/V1/A1 complex, alpha/beta subunit, nucleotide-binding domain; P-loop containing nucleoside triphosphate hydrolase; ATPase, F1 complex, alpha subunit nucleotide-binding domain; ATP synthase subunit alpha-like domain;
comp43138_c0_seq1	182	K	Putative Rho1	104.45	AALQVK(1)K	2.7219	2		cytosol	regulation of cellular process; single organism signaling; cellular response to stimulus; signal transduction; regulation of biological process; cell communication; intracellular signal transduction; single-organism cellular process; single-organism process; small GTPase mediated signal transduction; signaling; response to stimulus; cellular process; biological regulation;		nucleoside phosphate binding; nucleoside binding; ion binding; nucleotide binding; organic cyclic compound binding; heterocyclic compound binding; ribonucleoside binding; carbohydrate derivative binding; ribonucleotide binding; binding; purine ribonucleoside binding; anion binding; purine ribonucleotide binding; purine nucleoside binding; guanyl ribonucleotide binding; guanyl nucleotide binding; …	K04513	RHOA; Ras homolog gene family, member A"	ko05205 Proteoglycans in cancer; ko04722 Neurotrophin signaling pathway; ko04810 Regulation of actin cytoskeleton; ko04270 Vascular smooth muscle contraction; ko05133 Pertussis; ko05200 Pathways in cancer; ko04921 Oxytocin signaling pathway; ko05210 Colorectal cancer; ko05152 Tuberculosis; ko04024 cAMP signaling pathway; ko04520 Adherens junction; ko04062 Chemokine signaling pathway; ko04670 Leuk…	IPR005225; IPR027417;	Small GTP-binding protein domain; P-loop containing nucleoside triphosphate hydrolase;
comp43229_c0_seq2	21	K	Putative tropomyosin	96.247	DSAMDK(1)ADTCEGQAK	-2.7784	3		cytosol				K10373	TPM1; tropomyosin 1	ko04261 Adrenergic signaling in cardiomyocytes; ko04260 Cardiac muscle contraction; ko05410 Hypertrophic cardiomyopathy (HCM); ko05414 Dilated cardiomyopathy; ko05206 MicroRNAs in cancer;
comp43229_c0_seq2	48	K	Putative tropomyosin	81.92	VLEDVRDCQK(1)K	-2.0394	3	1.03	cytosol				K10373	TPM1; tropomyosin 1	ko04261 Adrenergic signaling in cardiomyocytes; ko04260 Cardiac muscle contraction; ko05410 Hypertrophic cardiomyopathy (HCM); ko05414 Dilated cardiomyopathy; ko05206 MicroRNAs in cancer;
comp43229_c0_seq2	61	K	Putative tropomyosin	76.358	LTQVESDLETTK(1)K	-0.18882	3		cytosol				K10373	TPM1; tropomyosin 1	ko04261 Adrenergic signaling in cardiomyocytes; ko04260 Cardiac muscle contraction; ko05410 Hypertrophic cardiomyopathy (HCM); ko05414 Dilated cardiomyopathy; ko05206 MicroRNAs in cancer;
comp43229_c0_seq2	69	K	Putative tropomyosin	153.7	NLEQANK(1)DLEER	-0.3054	2	1.13	cytosol				K10373	TPM1; tropomyosin 1	ko04261 Adrenergic signaling in cardiomyocytes; ko04260 Cardiac muscle contraction; ko05410 Hypertrophic cardiomyopathy (HCM); ko05414 Dilated cardiomyopathy; ko05206 MicroRNAs in cancer;
comp43229_c0_seq2	264	K	Putative tropomyosin	129.05	EVDRLEDDLFHEK(1)EK	-2.4276	4	1.22	cytosol				K10373	TPM1; tropomyosin 1	ko04261 Adrenergic signaling in cardiomyocytes; ko04260 Cardiac muscle contraction; ko05410 Hypertrophic cardiomyopathy (HCM); ko05414 Dilated cardiomyopathy; ko05206 MicroRNAs in cancer;
comp43379_c0_seq1	89	K	ACYPI003159 protein	141.88	LQVDQAK(1)YK	-0.30063	2	1.19	cytosol				K15102			IPR023395;	Mitochondrial carrier domain;
comp43379_c0_seq1	294	K	ACYPI003159 protein	135.99	GASAMDVAK(1)K	0.047288	3	1.12	cytosol				K15102			IPR023395;	Mitochondrial carrier domain;
comp43580_c0_seq1	75	K	ACYPI006250 protein	66.004	VGSYSYVDPSGQK(1)R	0.89417	2	0.92	extracellular			structural constituent of cuticle; structural molecule activity;
comp43608_c0_seq1	353	K	Glycerol-3-phosphate dehydrogenase [NAD(+)]	61.161	NHPEHMVK(1)Y	-1.5158	2		cytosol	organophosphate catabolic process; oxidation-reduction process; alditol phosphate metabolic process; single-organism process; carbohydrate derivative catabolic process; glycerol-3-phosphate metabolic process; carbohydrate metabolic process; primary metabolic process; cellular metabolic process; phosphate-containing compound metabolic process; organic substance metabolic process; organic substance…	catalytic complex; cell part; intracellular; oxidoreductase complex; cytoplasm; macromolecular complex; intracellular part; glycerol-3-phosphate dehydrogenase complex; cell; protein complex; cytoplasmic part;	nucleoside phosphate binding; protein dimerization activity; protein binding; nucleotide binding; cofactor binding; oxidoreductase activity; oxidoreductase activity, acting on CH-OH group of donors; heterocyclic compound binding; organic cyclic compound binding; oxidoreductase activity, acting on the CH-OH group of donors, NAD or NADP as acceptor; identical protein binding; catalytic activity; NA…	K00006	GPD1; glycerol-3-phosphate dehydrogenase (NAD+) [EC:1.1.1.8]	ko00564 Glycerophospholipid metabolism; ko01110 Biosynthesis of secondary metabolites; ko04011 MAPK signaling pathway - yeast;	IPR013328; IPR008927; IPR016040; IPR011128; IPR006109;	6-phosphogluconate dehydrogenase, domain 2; 6-phosphogluconate dehydrogenase C-terminal domain-like; NAD(P)-binding domain; Glycerol-3-phosphate dehydrogenase, NAD-dependent, N-terminal; Glycerol-3-phosphate dehydrogenase, NAD-dependent, C-terminal;
comp43622_c0_seq1	591	K	Sodium/potassium-transporting ATPase subunit alpha	113.38	AAVPDAVAK(1)CR	-0.50841	2	1.15	plasma membrane	transport; potassium ion transport; single-organism localization; cation transport; ion transport; metal ion transport; single-organism process; localization; monovalent inorganic cation transport; sodium ion transport; single-organism transport; establishment of localization;	intrinsic component of membrane; membrane; integral component of membrane; membrane part;	ATPase activity, coupled to transmembrane movement of ions; nucleoside phosphate binding; potassium-transporting ATPase activity; primary active transmembrane transporter activity; sodium:potassium-exchanging ATPase activity; substrate-specific transporter activity; hydrolase activity, acting on acid anhydrides; monovalent inorganic cation transmembrane transporter activity; hydrolase activity; s…	K01539	ATP1A; sodium/potassium-transporting ATPase subunit alpha [EC:3.6.3.9]	ko04976 Bile secretion; ko04261 Adrenergic signaling in cardiomyocytes; ko04970 Salivary secretion; ko04971 Gastric acid secretion; ko04961 Endocrine and other factor-regulated calcium reabsorption; ko04960 Aldosterone-regulated sodium reabsorption; ko04978 Mineral absorption; ko04973 Carbohydrate digestion and absorption; ko04972 Pancreatic secretion; ko04918 Thyroid hormone synthesis; ko04024 c…	IPR004014; IPR023298; IPR023299; IPR008250; IPR023214; IPR006068;	Cation-transporting P-type ATPase, N-terminal; P-type ATPase, transmembrane domain; P-type ATPase, cytoplasmic domain N; P-type ATPase, A domain; HAD-like domain; Cation-transporting P-type ATPase, C-terminal;
comp43622_c0_seq1	759	K	Sodium/potassium-transporting ATPase subunit alpha	101.65	LIFDNLK(1)K	-0.22504	2		plasma membrane	transport; potassium ion transport; single-organism localization; cation transport; ion transport; metal ion transport; single-organism process; localization; monovalent inorganic cation transport; sodium ion transport; single-organism transport; establishment of localization;	intrinsic component of membrane; membrane; integral component of membrane; membrane part;	ATPase activity, coupled to transmembrane movement of ions; nucleoside phosphate binding; potassium-transporting ATPase activity; primary active transmembrane transporter activity; sodium:potassium-exchanging ATPase activity; substrate-specific transporter activity; hydrolase activity, acting on acid anhydrides; monovalent inorganic cation transmembrane transporter activity; hydrolase activity; s…	K01539	ATP1A; sodium/potassium-transporting ATPase subunit alpha [EC:3.6.3.9]	ko04976 Bile secretion; ko04261 Adrenergic signaling in cardiomyocytes; ko04970 Salivary secretion; ko04971 Gastric acid secretion; ko04961 Endocrine and other factor-regulated calcium reabsorption; ko04960 Aldosterone-regulated sodium reabsorption; ko04978 Mineral absorption; ko04973 Carbohydrate digestion and absorption; ko04972 Pancreatic secretion; ko04918 Thyroid hormone synthesis; ko04024 c…	IPR004014; IPR023298; IPR023299; IPR008250; IPR023214; IPR006068;	Cation-transporting P-type ATPase, N-terminal; P-type ATPase, transmembrane domain; P-type ATPase, cytoplasmic domain N; P-type ATPase, A domain; HAD-like domain; Cation-transporting P-type ATPase, C-terminal;
comp43637_c0_seq1	378	K	Putative NADH:ubiquinone reductase 42kD subunit (Fragment)	92.191	FWHHPK(1)R	-0.050571	3		cytosol				K03954	NDUFA10; NADH dehydrogenase (ubiquinone) 1 alpha subcomplex subunit 10	ko05010 Alzheimer's disease; ko00190 Oxidative phosphorylation; ko01100 Metabolic pathways; ko05016 Huntington's disease; ko04932 Non-alcoholic fatty liver disease (NAFLD); ko05012 Parkinson's disease;	IPR027417; IPR031314;	P-loop containing nucleoside triphosphate hydrolase; Deoxynucleoside kinase domain;
comp43648_c0_seq1	22	K	Unknown	141.58	TTVAQSSPAK(1)K	-0.12086	2	1.03	nuclear
comp43668_c0_seq1	116	K	Unknown	132.32	IGELYENAK(1)K	-2.0834	3	1.26	extracellular
comp43694_c0_seq1	24	K	Nucleoside diphosphate kinase	112.36	GLVGK(1)IIER	-1.1818	2	1.29	cytosol	purine nucleoside metabolic process; nucleoside metabolic process; pyrimidine ribonucleoside biosynthetic process; nucleoside diphosphate phosphorylation; pyrimidine nucleoside triphosphate metabolic process; nucleotide metabolic process; single-organism process; purine ribonucleoside biosynthetic process; nucleoside biosynthetic process; biosynthetic process; CTP metabolic process; nucleotide ph…		kinase activity; catalytic activity; nucleoside diphosphate kinase activity; nucleobase-containing compound kinase activity; transferase activity; phosphotransferase activity, phosphate group as acceptor; transferase activity, transferring phosphorus-containing groups;	K00940	ndk; nucleoside-diphosphate kinase [EC:2.7.4.6]	ko00230 Purine metabolism; ko01130 Biosynthesis of antibiotics; ko01110 Biosynthesis of secondary metabolites; ko01100 Metabolic pathways; ko00240 Pyrimidine metabolism; ko04016 MAPK signaling pathway - plant;
comp43694_c0_seq1	50	K	Nucleoside diphosphate kinase	93.345	LVHANEDLLK(1)K	-0.79584	3	1.17	cytosol	purine nucleoside metabolic process; nucleoside metabolic process; pyrimidine ribonucleoside biosynthetic process; nucleoside diphosphate phosphorylation; pyrimidine nucleoside triphosphate metabolic process; nucleotide metabolic process; single-organism process; purine ribonucleoside biosynthetic process; nucleoside biosynthetic process; biosynthetic process; CTP metabolic process; nucleotide ph…		kinase activity; catalytic activity; nucleoside diphosphate kinase activity; nucleobase-containing compound kinase activity; transferase activity; phosphotransferase activity, phosphate group as acceptor; transferase activity, transferring phosphorus-containing groups;	K00940	ndk; nucleoside-diphosphate kinase [EC:2.7.4.6]	ko00230 Purine metabolism; ko01130 Biosynthesis of antibiotics; ko01110 Biosynthesis of secondary metabolites; ko01100 Metabolic pathways; ko00240 Pyrimidine metabolism; ko04016 MAPK signaling pathway - plant;
comp43804_c0_seq1	78	K	Adenylosuccinate lyase	102.07	AAAEEEK(1)K	1.4287	2	0.87	cytosol	nucleotide biosynthetic process; cellular aromatic compound metabolic process; ribonucleotide metabolic process; nucleotide metabolic process; single-organism process; biosynthetic process; organonitrogen compound biosynthetic process; cellular metabolic process; phosphate-containing compound metabolic process; organic substance metabolic process; ribose phosphate biosynthetic process; metabolic …		lyase activity; carbon-nitrogen lyase activity; amidine-lyase activity; N6-(1,2-dicarboxyethyl)AMP AMP-lyase (fumarate-forming) activity; catalytic activity;	K01756	purB; adenylosuccinate lyase [EC:4.3.2.2]	ko00230 Purine metabolism; ko01130 Biosynthesis of antibiotics; ko01110 Biosynthesis of secondary metabolites; ko00710 Carbon fixation in photosynthetic organisms; ko01100 Metabolic pathways;	IPR024083; IPR008948; IPR022761; IPR019468;	Fumarase/histidase, N-terminal; L-Aspartase-like; Fumarate lyase, N-terminal; Adenylosuccinate lyase C-terminal;
comp43804_c0_seq1	291	K	Adenylosuccinate lyase	115.63	TQIGSSAMAYK(1)R	0.57402	3		cytosol	nucleotide biosynthetic process; cellular aromatic compound metabolic process; ribonucleotide metabolic process; nucleotide metabolic process; single-organism process; biosynthetic process; organonitrogen compound biosynthetic process; cellular metabolic process; phosphate-containing compound metabolic process; organic substance metabolic process; ribose phosphate biosynthetic process; metabolic …		lyase activity; carbon-nitrogen lyase activity; amidine-lyase activity; N6-(1,2-dicarboxyethyl)AMP AMP-lyase (fumarate-forming) activity; catalytic activity;	K01756	purB; adenylosuccinate lyase [EC:4.3.2.2]	ko00230 Purine metabolism; ko01130 Biosynthesis of antibiotics; ko01110 Biosynthesis of secondary metabolites; ko00710 Carbon fixation in photosynthetic organisms; ko01100 Metabolic pathways;	IPR024083; IPR008948; IPR022761; IPR019468;	Fumarase/histidase, N-terminal; L-Aspartase-like; Fumarate lyase, N-terminal; Adenylosuccinate lyase C-terminal;
comp44066_c0_seq1	156	K	Putative vacuolar ATP synthase subunit E	101.54	VTEDYK(1)K	1.4578	2	0.9	cytosol	ion transmembrane transport; cation transmembrane transport; inorganic ion transmembrane transport; single-organism cellular process; energy coupled proton transmembrane transport, against electrochemical gradient; single-organism process; hydrogen transport; proton transport; establishment of localization; transport; transmembrane transport; single-organism localization; cation transport; ion tr…	macromolecular complex; membrane; proton-transporting two-sector ATPase complex, catalytic domain; protein complex; membrane part; proton-transporting two-sector ATPase complex;	active transmembrane transporter activity; ATPase activity, coupled to transmembrane movement of ions; ion transmembrane transporter activity; primary active transmembrane transporter activity; ATPase activity, coupled to transmembrane movement of ions, rotational mechanism; hydrolase activity, acting on acid anhydrides; substrate-specific transporter activity; monovalent inorganic cation transme…	K02150	ATPeV1E; V-type H+-transporting ATPase subunit E	ko04721 Synaptic vesicle cycle; ko04145 Phagosome; ko01100 Metabolic pathways; ko05323 Rheumatoid arthritis; ko05120 Epithelial cell signaling in Helicobacter pylori infection; ko04150 mTOR signaling pathway; ko04966 Collecting duct acid secretion; ko00190 Oxidative phosphorylation; ko05110 Vibrio cholerae infection;
comp44229_c0_seq2	118	K	Proteasome subunit alpha type	128.36	YIASLK(1)QK	0.25469	2		cytosol	modification-dependent macromolecule catabolic process; cellular macromolecule catabolic process; proteolysis involved in cellular protein catabolic process; cellular protein catabolic process; modification-dependent protein catabolic process; cellular protein metabolic process; ubiquitin-dependent protein catabolic process; primary metabolic process; cellular metabolic process; organic substance…	proteasome core complex, alpha-subunit complex; proteasome complex; cell part; intracellular; proteasome core complex; macromolecular complex; intracellular part; cell; protein complex;	endopeptidase activity; threonine-type endopeptidase activity; peptidase activity; threonine-type peptidase activity; catalytic activity; peptidase activity, acting on L-amino acid peptides; hydrolase activity;	K02731	PSMA7; 20S proteasome subunit alpha 4 [EC:3.4.25.1]	ko03050 Proteasome;	IPR029055; IPR000426;	Nucleophile aminohydrolases, N-terminal; Proteasome alpha-subunit, N-terminal domain;
comp44504_c0_seq1	114	K	Unknown	98.175	VQPEVHVQK(1)VPYDVPVPR	1.7977	3	1.02	mitochondria
comp44527_c0_seq1	517	K	DnaJ-lik protein	62.104	K(1)AGK(1)GK(1)QR	-0.18387	2		endoplasmic reticulum			protein binding; binding;	K09540	SEC63; translocation protein SEC63	ko04141 Protein processing in endoplasmic reticulum; ko03060 Protein export;	IPR004179; IPR014756; IPR001623; IPR000008;	Sec63 domain; Immunoglobulin E-set; DnaJ domain; C2 domain;
comp44527_c0_seq1	520	K	DnaJ-lik protein	62.104	K(1)AGK(1)GK(1)QR	-0.18387	2		endoplasmic reticulum			protein binding; binding;	K09540	SEC63; translocation protein SEC63	ko04141 Protein processing in endoplasmic reticulum; ko03060 Protein export;	IPR004179; IPR014756; IPR001623; IPR000008;	Sec63 domain; Immunoglobulin E-set; DnaJ domain; C2 domain;
comp44527_c0_seq1	522	K	DnaJ-lik protein	62.104	K(1)AGK(1)GK(1)QR	-0.18387	2		endoplasmic reticulum			protein binding; binding;	K09540	SEC63; translocation protein SEC63	ko04141 Protein processing in endoplasmic reticulum; ko03060 Protein export;	IPR004179; IPR014756; IPR001623; IPR000008;	Sec63 domain; Immunoglobulin E-set; DnaJ domain; C2 domain;
comp447292_c0_seq1	41	K	ACYPI000068 protein	152.07	FLGDEETVK(1)K	0.073289	2	1.34	cytosol				K01834	PGAM; 2,3-bisphosphoglycerate-dependent phosphoglycerate mutase [EC:5.4.2.11]"	ko01130 Biosynthesis of antibiotics; ko01110 Biosynthesis of secondary metabolites; ko01230 Biosynthesis of amino acids; ko01100 Metabolic pathways; ko00680 Methane metabolism; ko04114 Oocyte meiosis; ko01120 Microbial metabolism in diverse environments; ko01200 Carbon metabolism; ko00010 Glycolysis / Gluconeogenesis; ko05230 Central carbon metabolism in cancer; ko04922 Glucagon signaling pathway;
comp45070_c0_seq1	30	K	Unknown	141.58	ESILGPQDAK(1)K	1.7208	2	0.88	nuclear	regulation of cellular process; regulation of macromolecule metabolic process; regulation of nucleobase-containing compound metabolic process; negative regulation of cellular process; negative regulation of cellular metabolic process; negative regulation of biological process; negative regulation of RNA metabolic process; negative regulation of transcription, DNA-templated; regulation of RNA bios…	organelle; intracellular membrane-bounded organelle; intracellular organelle; nucleus; cell part; intracellular; intracellular part; membrane-bounded organelle; cell;		K11324			IPR008468; IPR032563;	DNA methyltransferase 1-associated 1; DAMP1, SANT/Myb-like domain;
comp45387_c0_seq1	50	K	Unknown	107.06	NDMGAYIK(1)K	-1.1161	3	1.31	extracellular
comp45387_c0_seq1	64	K	Unknown	110.39	DLGPEAK(1)AK	-0.83521	2	1.57	extracellular
comp45398_c0_seq1	105	K	Citrate synthase	77.185	GYSIPECQK(1)ILPK	2.2861	3		peroxisome	tricarboxylic acid metabolic process; oxidation-reduction process; small molecule metabolic process; tricarboxylic acid cycle; single-organism cellular process; single-organism process; primary metabolic process; cellular respiration; cellular metabolic process; organic substance metabolic process; citrate metabolic process; metabolic process; generation of precursor metabolites and energy; aerob…		citrate synthase activity; transferase activity, transferring acyl groups; transferase activity, transferring acyl groups, acyl groups converted into alkyl on transfer; catalytic activity; transferase activity; citrate (Si)-synthase activity;	K01647	CS; citrate synthase [EC:2.3.3.1]	ko01130 Biosynthesis of antibiotics; ko01110 Biosynthesis of secondary metabolites; ko01230 Biosynthesis of amino acids; ko01100 Metabolic pathways; ko01210 2-Oxocarboxylic acid metabolism; ko00020 Citrate cycle (TCA cycle); ko01120 Microbial metabolism in diverse environments; ko01200 Carbon metabolism; ko00630 Glyoxylate and dicarboxylate metabolism;	IPR016142;	Citrate synthase-like, large alpha subdomain;
comp45398_c0_seq1	193	K	Citrate synthase	152.07	AYTAGVHK(1)AK	-0.67738	2	0.92	peroxisome	tricarboxylic acid metabolic process; oxidation-reduction process; small molecule metabolic process; tricarboxylic acid cycle; single-organism cellular process; single-organism process; primary metabolic process; cellular respiration; cellular metabolic process; organic substance metabolic process; citrate metabolic process; metabolic process; generation of precursor metabolites and energy; aerob…		citrate synthase activity; transferase activity, transferring acyl groups; transferase activity, transferring acyl groups, acyl groups converted into alkyl on transfer; catalytic activity; transferase activity; citrate (Si)-synthase activity;	K01647	CS; citrate synthase [EC:2.3.3.1]	ko01130 Biosynthesis of antibiotics; ko01110 Biosynthesis of secondary metabolites; ko01230 Biosynthesis of amino acids; ko01100 Metabolic pathways; ko01210 2-Oxocarboxylic acid metabolism; ko00020 Citrate cycle (TCA cycle); ko01120 Microbial metabolism in diverse environments; ko01200 Carbon metabolism; ko00630 Glyoxylate and dicarboxylate metabolism;	IPR016142;	Citrate synthase-like, large alpha subdomain;
comp45418_c0_seq1	308	K	MICOS complex subunit MIC60	118.28	ALEEVEK(1)SK	-1.2866	2	1	mitochondria				K17785
comp45418_c0_seq1	390	K	MICOS complex subunit MIC60	124.12	LETIGAEK(1)LR	0.88017	2	1.14	mitochondria				K17785
comp45423_c0_seq5	142	K	Cytochrome P450 (Fragment)	101.79	LTPIFSGAK(1)MK	0.8969	3	0.9	endoplasmic reticulum	single-organism process; metabolic process; oxidation-reduction process; single-organism metabolic process;		organic cyclic compound binding; heterocyclic compound binding; heme binding; iron ion binding; transition metal ion binding; catalytic activity; binding; ion binding; cation binding; metal ion binding; oxidoreductase activity, acting on paired donors, with incorporation or reduction of molecular oxygen; tetrapyrrole binding; oxidoreductase activity;	K14999
comp45452_c1_seq2	126	K	ACYPI001115 protein	152.96	LVGLQDTDK(1)LR	-2.5468	2	1.04	mitochondria	regulation of cellular process; regulation of biological quality; cell redox homeostasis; small molecule metabolic process; single-organism cellular process; cellular homeostasis; ether metabolic process; single-organism process; organic substance metabolic process; homeostatic process; metabolic process; regulation of biological process; single-organism metabolic process; glycerol ether metaboli…		protein disulfide oxidoreductase activity; oxidoreductase activity, acting on a sulfur group of donors; disulfide oxidoreductase activity; catalytic activity; oxidoreductase activity;	K03671	trxA; thioredoxin 1	ko04621 NOD-like receptor signaling pathway;	IPR013766; IPR012336;	Thioredoxin domain; Thioredoxin-like fold;
comp45481_c0_seq2	298	K	Unknown	98.997	NMVLGK(1)K	0.75932	2		cytosol	metabolic process; carbohydrate metabolic process; primary metabolic process; organic substance metabolic process;		magnesium ion binding; isomerase activity; catalytic activity; binding; intramolecular transferase activity, phosphotransferases; ion binding; metal ion binding; cation binding; intramolecular transferase activity;	K01835	pgm; phosphoglucomutase [EC:5.4.2.2]	ko00030 Pentose phosphate pathway; ko00230 Purine metabolism; ko01130 Biosynthesis of antibiotics; ko00500 Starch and sucrose metabolism; ko01110 Biosynthesis of secondary metabolites; ko01100 Metabolic pathways; ko00521 Streptomycin biosynthesis; ko01120 Microbial metabolism in diverse environments; ko00010 Glycolysis / Gluconeogenesis; ko00052 Galactose metabolism; ko00520 Amino sugar and nucle…	IPR005843; IPR005846; IPR005845; IPR016055; IPR005844;	Alpha-D-phosphohexomutase, C-terminal; Alpha-D-phosphohexomutase, alpha/beta/alpha domain III; Alpha-D-phosphohexomutase, alpha/beta/alpha domain II; Alpha-D-phosphohexomutase, alpha/beta/alpha I/II/III; Alpha-D-phosphohexomutase, alpha/beta/alpha domain I;
comp45481_c0_seq2	348	K	Unknown	101.69	VAAAQK(1)K	-0.4591	2		cytosol	metabolic process; carbohydrate metabolic process; primary metabolic process; organic substance metabolic process;		magnesium ion binding; isomerase activity; catalytic activity; binding; intramolecular transferase activity, phosphotransferases; ion binding; metal ion binding; cation binding; intramolecular transferase activity;	K01835	pgm; phosphoglucomutase [EC:5.4.2.2]	ko00030 Pentose phosphate pathway; ko00230 Purine metabolism; ko01130 Biosynthesis of antibiotics; ko00500 Starch and sucrose metabolism; ko01110 Biosynthesis of secondary metabolites; ko01100 Metabolic pathways; ko00521 Streptomycin biosynthesis; ko01120 Microbial metabolism in diverse environments; ko00010 Glycolysis / Gluconeogenesis; ko00052 Galactose metabolism; ko00520 Amino sugar and nucle…	IPR005843; IPR005846; IPR005845; IPR016055; IPR005844;	Alpha-D-phosphohexomutase, C-terminal; Alpha-D-phosphohexomutase, alpha/beta/alpha domain III; Alpha-D-phosphohexomutase, alpha/beta/alpha domain II; Alpha-D-phosphohexomutase, alpha/beta/alpha I/II/III; Alpha-D-phosphohexomutase, alpha/beta/alpha domain I;
comp45481_c0_seq2	442	K	Unknown	99.044	YDYENCESAPCNEMMK(1)K	-1.1161	3	0.89	cytosol	metabolic process; carbohydrate metabolic process; primary metabolic process; organic substance metabolic process;		magnesium ion binding; isomerase activity; catalytic activity; binding; intramolecular transferase activity, phosphotransferases; ion binding; metal ion binding; cation binding; intramolecular transferase activity;	K01835	pgm; phosphoglucomutase [EC:5.4.2.2]	ko00030 Pentose phosphate pathway; ko00230 Purine metabolism; ko01130 Biosynthesis of antibiotics; ko00500 Starch and sucrose metabolism; ko01110 Biosynthesis of secondary metabolites; ko01100 Metabolic pathways; ko00521 Streptomycin biosynthesis; ko01120 Microbial metabolism in diverse environments; ko00010 Glycolysis / Gluconeogenesis; ko00052 Galactose metabolism; ko00520 Amino sugar and nucle…	IPR005843; IPR005846; IPR005845; IPR016055; IPR005844;	Alpha-D-phosphohexomutase, C-terminal; Alpha-D-phosphohexomutase, alpha/beta/alpha domain III; Alpha-D-phosphohexomutase, alpha/beta/alpha domain II; Alpha-D-phosphohexomutase, alpha/beta/alpha I/II/III; Alpha-D-phosphohexomutase, alpha/beta/alpha domain I;
comp45497_c1_seq3	6	K	Histone H2A	95.909	GK(1)GGK(1)TK	-0.81552	3	0.6	nuclear		intracellular organelle; intracellular non-membrane-bounded organelle; intracellular organelle part; macromolecular complex; intracellular part; cell; organelle part; DNA bending complex; chromosomal part; nucleosome; non-membrane-bounded organelle; intracellular membrane-bounded organelle; organelle; nucleus; chromatin; intracellular; cell part; chromosome; protein complex; membrane-bounded orga…	organic cyclic compound binding; heterocyclic compound binding; DNA binding; protein heterodimerization activity; binding; protein dimerization activity; nucleic acid binding; protein binding;	K11251	H2A; histone H2A	ko05034 Alcoholism; ko05322 Systemic lupus erythematosus;	IPR009072; IPR032454; IPR007125;	Histone-fold; Histone H2A, C-terminal domain; Histone H2A/H2B/H3;
comp45497_c1_seq3	9	K	Histone H2A	95.909	GK(1)GGK(1)TK	-0.81552	3	0.6	nuclear		intracellular organelle; intracellular non-membrane-bounded organelle; intracellular organelle part; macromolecular complex; intracellular part; cell; organelle part; DNA bending complex; chromosomal part; nucleosome; non-membrane-bounded organelle; intracellular membrane-bounded organelle; organelle; nucleus; chromatin; intracellular; cell part; chromosome; protein complex; membrane-bounded orga…	organic cyclic compound binding; heterocyclic compound binding; DNA binding; protein heterodimerization activity; binding; protein dimerization activity; nucleic acid binding; protein binding;	K11251	H2A; histone H2A	ko05034 Alcoholism; ko05322 Systemic lupus erythematosus;	IPR009072; IPR032454; IPR007125;	Histone-fold; Histone H2A, C-terminal domain; Histone H2A/H2B/H3;
comp45619_c0_seq1	883	K	Unknown	112.42	LIK(1)NEDTAALQR	0.39849	2	1.13	mitochondria			protein binding; binding;	K17964			IPR011990;	Tetratricopeptide-like helical domain;
comp45826_c0_seq1	173	K	Unknown	125.45	LAAHPNIVGIK(1)DTDVTK	-0.8247	3	1.02	cytosol	metabolic process;		lyase activity; catalytic activity;	K18123	HOGA1; 4-hydroxy-2-oxoglutarate aldolase [EC:4.1.3.16]	ko00330 Arginine and proline metabolism; ko01100 Metabolic pathways; ko00630 Glyoxylate and dicarboxylate metabolism;	IPR013785;	Aldolase-type TIM barrel;
comp45854_c0_seq2	88	K	ACYPI003003 protein	150.92	DGDYVSGVYTVAEADGTK(1)R	0.26317	3	1.02	extracellular			structural constituent of cuticle; structural molecule activity;
comp46053_c1_seq2	197	K	Unknown	99.283	FDLGSFK(1)LK	-0.42213	2		cytosol	cellular aromatic compound metabolic process; cellular protein metabolic process; single-organism process; biosynthetic process; tRNA aminoacylation; cellular metabolic process; organic substance metabolic process; metabolic process; cellular amino acid metabolic process; heterocycle metabolic process; nucleobase-containing compound metabolic process; cellular nitrogen compound metabolic process;…	intracellular part; cell; cell part; intracellular; cytoplasm;	ligase activity, forming aminoacyl-tRNA and related compounds; ATP binding; nucleoside phosphate binding; ligase activity, forming carbon-oxygen bonds; nucleoside binding; ion binding; ligase activity; nucleotide binding; organic cyclic compound binding; heterocyclic compound binding; ribonucleoside binding; carbohydrate derivative binding; ribonucleotide binding; catalytic activity; binding; pur…	K01892	HARS; histidyl-tRNA synthetase [EC:6.1.1.21]	ko00970 Aminoacyl-tRNA biosynthesis;	IPR004154; IPR033656; IPR006195;	Anticodon-binding; Histidyl-anticodon-binding; Aminoacyl-tRNA synthetase, class II;
comp46319_c0_seq2	44	K	ACYPI004371 protein	108.47	TKEQLEEEK(1)K	1.2718	3	1.32	nuclear		intracellular organelle; intracellular non-membrane-bounded organelle; cytoskeletal part; myofibril; intracellular organelle part; cytoplasm; macromolecular complex; intracellular part; cell; actin cytoskeleton; organelle part; myofilament; troponin complex; non-membrane-bounded organelle; cytoskeleton; organelle; intracellular; cell part; contractile fiber; sarcomere; contractile fiber part; str…		K12046
comp46321_c0_seq1	183	K	ACYPI003270 protein	135.02	INPNSAPAYK(1)FR	-1.9779	2	0.97	cytosol			protein binding; binding;	K09560			IPR006636; IPR011990; IPR013026;	Heat shock chaperonin-binding; Tetratricopeptide-like helical domain; Tetratricopeptide repeat-containing domain;
comp46442_c0_seq1	97	K	GTP-binding nuclear protein	56.551	VTYK(1)NVPNWHR	2.9662	3		cytosol	regulation of cellular process; single organism signaling; cellular response to stimulus; intracellular transport; intracellular signal transduction; single-organism cellular process; single-organism process; nuclear transport; organic substance transport; small GTPase mediated signal transduction; signaling; response to stimulus; protein transport; establishment of localization; cellular localiz…		nucleoside phosphate binding; nucleoside binding; ion binding; hydrolase activity, acting on acid anhydrides; hydrolase activity; nucleotide binding; nucleoside-triphosphatase activity; organic cyclic compound binding; heterocyclic compound binding; ribonucleoside binding; carbohydrate derivative binding; pyrophosphatase activity; catalytic activity; ribonucleotide binding; binding; GTPase activi…	K07936	RAN; GTP-binding nuclear protein Ran	ko03008 Ribosome biogenesis in eukaryotes; ko05169 Epstein-Barr virus infection; ko05166 HTLV-I infection; ko03013 RNA transport;	IPR005225; IPR027417;	Small GTP-binding protein domain; P-loop containing nucleoside triphosphate hydrolase;
comp46523_c0_seq1	85	K	Thioredoxin	66.387	NK(1)VDVFAGAHAEK	-1.6446	3		cytosol	regulation of cellular process; regulation of biological quality; cell redox homeostasis; small molecule metabolic process; single-organism cellular process; cellular homeostasis; ether metabolic process; single-organism process; organic substance metabolic process; homeostatic process; metabolic process; regulation of biological process; single-organism metabolic process; glycerol ether metaboli…		protein disulfide oxidoreductase activity; oxidoreductase activity, acting on a sulfur group of donors; disulfide oxidoreductase activity; catalytic activity; oxidoreductase activity;	K03671	trxA; thioredoxin 1	ko04621 NOD-like receptor signaling pathway;	IPR012336; IPR013766;	Thioredoxin-like fold; Thioredoxin domain;
comp46555_c0_seq1	6	K	Unknown	63.944	MVQNMK(1)K(1)NIAGR	-0.18658	2	0.67	extracellular
comp46555_c0_seq1	7	K	Unknown	63.944	MVQNMK(1)K(1)NIAGR	-0.18658	2	0.67	extracellular
comp46556_c0_seq3	18	K	Fructose-bisphosphate aldolase	116.55	K(1)IAQAIVAPGK	-0.66106	2	1.11	cytosol	single-organism carbohydrate catabolic process; glycolytic process; single-organism catabolic process; small molecule metabolic process; single-organism cellular process; single-organism process; carbohydrate metabolic process; primary metabolic process; cellular metabolic process; organic substance metabolic process; carbohydrate catabolic process; single-organism carbohydrate metabolic process;…		lyase activity; fructose-bisphosphate aldolase activity; aldehyde-lyase activity; catalytic activity; carbon-carbon lyase activity;	K01623	ALDO; fructose-bisphosphate aldolase, class I [EC:4.1.2.13]"	ko00051 Fructose and mannose metabolism; ko00030 Pentose phosphate pathway; ko01130 Biosynthesis of antibiotics; ko01110 Biosynthesis of secondary metabolites; ko00710 Carbon fixation in photosynthetic organisms; ko01230 Biosynthesis of amino acids; ko01100 Metabolic pathways; ko00680 Methane metabolism; ko01120 Microbial metabolism in diverse environments; ko01200 Carbon metabolism; ko00010 Glyc…	IPR013785;	Aldolase-type TIM barrel;
comp46556_c0_seq3	42	K	Fructose-bisphosphate aldolase	273.61	GILAADESTSTIGK(1)R	-0.60593	2	0.94	cytosol	single-organism carbohydrate catabolic process; glycolytic process; single-organism catabolic process; small molecule metabolic process; single-organism cellular process; single-organism process; carbohydrate metabolic process; primary metabolic process; cellular metabolic process; organic substance metabolic process; carbohydrate catabolic process; single-organism carbohydrate metabolic process;…		lyase activity; fructose-bisphosphate aldolase activity; aldehyde-lyase activity; catalytic activity; carbon-carbon lyase activity;	K01623	ALDO; fructose-bisphosphate aldolase, class I [EC:4.1.2.13]"	ko00051 Fructose and mannose metabolism; ko00030 Pentose phosphate pathway; ko01130 Biosynthesis of antibiotics; ko01110 Biosynthesis of secondary metabolites; ko00710 Carbon fixation in photosynthetic organisms; ko01230 Biosynthesis of amino acids; ko01100 Metabolic pathways; ko00680 Methane metabolism; ko01120 Microbial metabolism in diverse environments; ko01200 Carbon metabolism; ko00010 Glyc…	IPR013785;	Aldolase-type TIM barrel;
comp46556_c0_seq3	99	K	Fructose-bisphosphate aldolase	152.4	ADDGTPFPVLLK(1)QK	-1.3853	3		cytosol	single-organism carbohydrate catabolic process; glycolytic process; single-organism catabolic process; small molecule metabolic process; single-organism cellular process; single-organism process; carbohydrate metabolic process; primary metabolic process; cellular metabolic process; organic substance metabolic process; carbohydrate catabolic process; single-organism carbohydrate metabolic process;…		lyase activity; fructose-bisphosphate aldolase activity; aldehyde-lyase activity; catalytic activity; carbon-carbon lyase activity;	K01623	ALDO; fructose-bisphosphate aldolase, class I [EC:4.1.2.13]"	ko00051 Fructose and mannose metabolism; ko00030 Pentose phosphate pathway; ko01130 Biosynthesis of antibiotics; ko01110 Biosynthesis of secondary metabolites; ko00710 Carbon fixation in photosynthetic organisms; ko01230 Biosynthesis of amino acids; ko01100 Metabolic pathways; ko00680 Methane metabolism; ko01120 Microbial metabolism in diverse environments; ko01200 Carbon metabolism; ko00010 Glyc…	IPR013785;	Aldolase-type TIM barrel;
comp46556_c0_seq3	108	K	Fructose-bisphosphate aldolase	85.355	GIIPGIK(1)VDK	-0.96712	3	1	cytosol	single-organism carbohydrate catabolic process; glycolytic process; single-organism catabolic process; small molecule metabolic process; single-organism cellular process; single-organism process; carbohydrate metabolic process; primary metabolic process; cellular metabolic process; organic substance metabolic process; carbohydrate catabolic process; single-organism carbohydrate metabolic process;…		lyase activity; fructose-bisphosphate aldolase activity; aldehyde-lyase activity; catalytic activity; carbon-carbon lyase activity;	K01623	ALDO; fructose-bisphosphate aldolase, class I [EC:4.1.2.13]"	ko00051 Fructose and mannose metabolism; ko00030 Pentose phosphate pathway; ko01130 Biosynthesis of antibiotics; ko01110 Biosynthesis of secondary metabolites; ko00710 Carbon fixation in photosynthetic organisms; ko01230 Biosynthesis of amino acids; ko01100 Metabolic pathways; ko00680 Methane metabolism; ko01120 Microbial metabolism in diverse environments; ko01200 Carbon metabolism; ko00010 Glyc…	IPR013785;	Aldolase-type TIM barrel;
comp46556_c0_seq3	147	K	Fructose-bisphosphate aldolase	115.7	DGADFAK(1)WR	0.19174	2	1.08	cytosol	single-organism carbohydrate catabolic process; glycolytic process; single-organism catabolic process; small molecule metabolic process; single-organism cellular process; single-organism process; carbohydrate metabolic process; primary metabolic process; cellular metabolic process; organic substance metabolic process; carbohydrate catabolic process; single-organism carbohydrate metabolic process;…		lyase activity; fructose-bisphosphate aldolase activity; aldehyde-lyase activity; catalytic activity; carbon-carbon lyase activity;	K01623	ALDO; fructose-bisphosphate aldolase, class I [EC:4.1.2.13]"	ko00051 Fructose and mannose metabolism; ko00030 Pentose phosphate pathway; ko01130 Biosynthesis of antibiotics; ko01110 Biosynthesis of secondary metabolites; ko00710 Carbon fixation in photosynthetic organisms; ko01230 Biosynthesis of amino acids; ko01100 Metabolic pathways; ko00680 Methane metabolism; ko01120 Microbial metabolism in diverse environments; ko01200 Carbon metabolism; ko00010 Glyc…	IPR013785;	Aldolase-type TIM barrel;
comp46556_c0_seq3	330	K	Fructose-bisphosphate aldolase	110.84	AAQDELLK(1)R	-1.3542	2	1.16	cytosol	single-organism carbohydrate catabolic process; glycolytic process; single-organism catabolic process; small molecule metabolic process; single-organism cellular process; single-organism process; carbohydrate metabolic process; primary metabolic process; cellular metabolic process; organic substance metabolic process; carbohydrate catabolic process; single-organism carbohydrate metabolic process;…		lyase activity; fructose-bisphosphate aldolase activity; aldehyde-lyase activity; catalytic activity; carbon-carbon lyase activity;	K01623	ALDO; fructose-bisphosphate aldolase, class I [EC:4.1.2.13]"	ko00051 Fructose and mannose metabolism; ko00030 Pentose phosphate pathway; ko01130 Biosynthesis of antibiotics; ko01110 Biosynthesis of secondary metabolites; ko00710 Carbon fixation in photosynthetic organisms; ko01230 Biosynthesis of amino acids; ko01100 Metabolic pathways; ko00680 Methane metabolism; ko01120 Microbial metabolism in diverse environments; ko01200 Carbon metabolism; ko00010 Glyc…	IPR013785;	Aldolase-type TIM barrel;
comp46579_c0_seq1	23	K	Unknown	111.61	LFYNEAK(1)K	0.71079	3	1.21	mitochondria			ion transmembrane transporter activity; substrate-specific transporter activity; monovalent inorganic cation transmembrane transporter activity; oxidoreductase activity, acting on a heme group of donors, oxygen as acceptor; oxidoreductase activity, acting on a heme group of donors; hydrogen ion transmembrane transporter activity; heme-copper terminal oxidase activity; oxidoreductase activity; sub…	K02268	COX6C; cytochrome c oxidase subunit 6c	ko04260 Cardiac muscle contraction; ko05010 Alzheimer's disease; ko00190 Oxidative phosphorylation; ko01100 Metabolic pathways; ko05016 Huntington's disease; ko04932 Non-alcoholic fatty liver disease (NAFLD); ko05012 Parkinson's disease;
comp46596_c0_seq1	144	K	ACYPI008243 protein	52.866	ASGNYATVIAHNPDTK(1)R	1.4417	3		cytosol	cellular protein metabolic process; biosynthetic process; primary metabolic process; cellular metabolic process; organic substance biosynthetic process; cellular biosynthetic process; organic substance metabolic process; metabolic process; cellular macromolecule biosynthetic process; cellular macromolecule metabolic process; gene expression; macromolecule metabolic process; protein metabolic proc…	ribosome; intracellular organelle; intracellular non-membrane-bounded organelle; intracellular organelle part; cytoplasm; macromolecular complex; intracellular part; cell; organelle part; non-membrane-bounded organelle; organelle; large ribosomal subunit; intracellular; cell part; ribosomal subunit; ribonucleoprotein complex; cytoplasmic part;	organic cyclic compound binding; heterocyclic compound binding; RNA binding; binding; nucleic acid binding; structural molecule activity; structural constituent of ribosome;	K02938	RP-L8e; large subunit ribosomal protein L8e	ko03010 Ribosome;	IPR008991; IPR012340; IPR022669; IPR014726; IPR022666; IPR014722;	Translation protein SH3-like domain; Nucleic acid-binding, OB-fold; Ribosomal protein L2, C-terminal; Ribosomal protein L2, domain 3; Ribosomal Proteins L2, RNA binding domain; Ribosomal protein L2 domain 2;
comp46806_c0_seq1	171	K	ACYPI005172 protein	120.06	VSIGYLPCK(1)K	2.6405	2	1.08	cytosol	cofactor biosynthetic process; pteridine-containing compound biosynthetic process; cellular aromatic compound metabolic process; organic acid biosynthetic process; cellular modified amino acid biosynthetic process; single-organism process; biosynthetic process; organonitrogen compound biosynthetic process; cellular metabolic process; organic substance metabolic process; metabolic process; cellula…	intracellular part; cell; cell part; intracellular; cytoplasm;	hydrolase activity, acting on carbon-nitrogen (but not peptide) bonds, in cyclic amidines; catalytic activity; GTP cyclohydrolase I activity; hydrolase activity; cyclohydrolase activity; GTP cyclohydrolase activity; hydrolase activity, acting on carbon-nitrogen (but not peptide) bonds;	K01495	GCH1; GTP cyclohydrolase I [EC:3.5.4.16]	ko00790 Folate biosynthesis; ko01100 Metabolic pathways;	IPR020602;	GTP cyclohydrolase I domain;
comp46825_c0_seq1	67	K	Triosephosphate isomerase	120.84	VSAQNSYK(1)VPK	0.84684	2	0.9	cytosol	single-organism carbohydrate catabolic process; glycolytic process; single-organism catabolic process; small molecule metabolic process; single-organism cellular process; single-organism process; primary metabolic process; carbohydrate metabolic process; cellular metabolic process; organic substance metabolic process; carbohydrate catabolic process; single-organism carbohydrate metabolic process;…		isomerase activity; intramolecular oxidoreductase activity; triose-phosphate isomerase activity; catalytic activity; intramolecular oxidoreductase activity, interconverting aldoses and ketoses;	K01803	TPI; triosephosphate isomerase (TIM) [EC:5.3.1.1]	ko00051 Fructose and mannose metabolism; ko01130 Biosynthesis of antibiotics; ko01110 Biosynthesis of secondary metabolites; ko00710 Carbon fixation in photosynthetic organisms; ko01230 Biosynthesis of amino acids; ko01100 Metabolic pathways; ko00562 Inositol phosphate metabolism; ko01120 Microbial metabolism in diverse environments; ko01200 Carbon metabolism; ko00010 Glycolysis / Gluconeogenesis;	IPR013785;	Aldolase-type TIM barrel;
comp47180_c0_seq1	188	K	1-acyl-sn-glycerol-3-phosphate acyltransferase	82.261	HIGDELLPFK(1)K	0.79905	3		plasma membrane	single-organism biosynthetic process; single-organism cellular process; phospholipid biosynthetic process; single-organism process; biosynthetic process; cellular lipid metabolic process; primary metabolic process; organic substance biosynthetic process; cellular metabolic process; phosphate-containing compound metabolic process; cellular biosynthetic process; organic substance metabolic process;…	membrane;	transferase activity, transferring acyl groups; 1-acylglycerol-3-phosphate O-acyltransferase activity; catalytic activity; acylglycerol O-acyltransferase activity; lysophosphatidic acid acyltransferase activity; lysophospholipid acyltransferase activity; transferase activity; transferase activity, transferring acyl groups other than amino-acyl groups; O-acyltransferase activity;	K13509	AGPAT1_2; lysophosphatidate acyltransferase [EC:2.3.1.51]	ko00564 Glycerophospholipid metabolism; ko04975 Fat digestion and absorption; ko01110 Biosynthesis of secondary metabolites; ko00561 Glycerolipid metabolism; ko01100 Metabolic pathways; ko04072 Phospholipase D signaling pathway;	IPR002123; IPR004552;	Phospholipid/glycerol acyltransferase; 1-acyl-sn-glycerol-3-phosphate acyltransferase;
comp47217_c0_seq4	290	K	ACYPI001763 protein	96.143	EFSTYPK(1)QR	-0.78512	2	0.97	cytosol	single-organism process; metabolic process; primary metabolic process; single-organism metabolic process; lipid metabolic process; organic substance metabolic process;	membrane; cell part; intracellular; membrane part; cytoplasm; intrinsic component of membrane; intracellular part; cell; integral component of membrane;	oxidoreductase activity, acting on the CH-CH group of donors; protein binding; catalytic activity; binding; oxidoreductase activity;	K10258	TER; very-long-chain enoyl-CoA reductase [EC:1.3.1.93]	ko01110 Biosynthesis of secondary metabolites; ko01212 Fatty acid metabolism; ko00062 Fatty acid elongation; ko01040 Biosynthesis of unsaturated fatty acids;	IPR001104; IPR029071; IPR000626;	3-oxo-5-alpha-steroid 4-dehydrogenase, C-terminal; Ubiquitin-related domain; Ubiquitin domain;
comp47533_c0_seq1	532	K	"Succinate dehydrogenase [ubiquinone] flavoprotein subunit, mitochondrial"	150.49	TAESLQEGCK(1)K	-1.0072	2	0.92	mitochondria	tricarboxylic acid metabolic process; oxidation-reduction process; small molecule metabolic process; single-organism cellular process; tricarboxylic acid cycle; single-organism process; primary metabolic process; cellular respiration; cellular metabolic process; organic substance metabolic process; citrate metabolic process; metabolic process; generation of precursor metabolites and energy; aerob…		organic cyclic compound binding; heterocyclic compound binding; oxidoreductase activity, acting on the CH-CH group of donors; nucleoside phosphate binding; flavin adenine dinucleotide binding; catalytic activity; binding; ion binding; anion binding; nucleotide binding; cofactor binding; small molecule binding; coenzyme binding; oxidoreductase activity;	K00234	SDHA; succinate dehydrogenase (ubiquinone) flavoprotein subunit [EC:1.3.5.1]	ko01130 Biosynthesis of antibiotics; ko01110 Biosynthesis of secondary metabolites; ko01100 Metabolic pathways; ko04932 Non-alcoholic fatty liver disease (NAFLD); ko00020 Citrate cycle (TCA cycle); ko01120 Microbial metabolism in diverse environments; ko01200 Carbon metabolism; ko05010 Alzheimer's disease; ko00190 Oxidative phosphorylation; ko05016 Huntington's disease; ko05012 Parkinson's diseas…	IPR027477; IPR003953; IPR015939; IPR023753;	Succinate dehydrogenase/fumarate reductase flavoprotein, catalytic domain; FAD-dependent oxidoreductase 2, FAD binding domain; Fumarate reductase/succinate dehydrogenase flavoprotein-like, C-terminal; FAD/NAD(P)-binding domain;
comp47533_c0_seq1	603	K	"Succinate dehydrogenase [ubiquinone] flavoprotein subunit, mitochondrial"	81.632	IDEYDYSK(1)PLDGQVK	-0.31195	3		mitochondria	tricarboxylic acid metabolic process; oxidation-reduction process; small molecule metabolic process; single-organism cellular process; tricarboxylic acid cycle; single-organism process; primary metabolic process; cellular respiration; cellular metabolic process; organic substance metabolic process; citrate metabolic process; metabolic process; generation of precursor metabolites and energy; aerob…		organic cyclic compound binding; heterocyclic compound binding; oxidoreductase activity, acting on the CH-CH group of donors; nucleoside phosphate binding; flavin adenine dinucleotide binding; catalytic activity; binding; ion binding; anion binding; nucleotide binding; cofactor binding; small molecule binding; coenzyme binding; oxidoreductase activity;	K00234	SDHA; succinate dehydrogenase (ubiquinone) flavoprotein subunit [EC:1.3.5.1]	ko01130 Biosynthesis of antibiotics; ko01110 Biosynthesis of secondary metabolites; ko01100 Metabolic pathways; ko04932 Non-alcoholic fatty liver disease (NAFLD); ko00020 Citrate cycle (TCA cycle); ko01120 Microbial metabolism in diverse environments; ko01200 Carbon metabolism; ko05010 Alzheimer's disease; ko00190 Oxidative phosphorylation; ko05016 Huntington's disease; ko05012 Parkinson's diseas…	IPR027477; IPR003953; IPR015939; IPR023753;	Succinate dehydrogenase/fumarate reductase flavoprotein, catalytic domain; FAD-dependent oxidoreductase 2, FAD binding domain; Fumarate reductase/succinate dehydrogenase flavoprotein-like, C-terminal; FAD/NAD(P)-binding domain;
comp47638_c0_seq1	233	K	Unknown	103.88	LFIASGQK(1)R	-0.13631	2	1.09	cytosol
comp47778_c0_seq4	36	K	ACYPI004371 protein	80.96	TEADGGDPEFVK(1)R	-1.3714	2	1.18	cytosol, nuclear		intracellular organelle; intracellular non-membrane-bounded organelle; cytoskeletal part; myofibril; intracellular organelle part; cytoplasm; macromolecular complex; intracellular part; cell; actin cytoskeleton; organelle part; myofilament; troponin complex; non-membrane-bounded organelle; cytoskeleton; organelle; intracellular; cell part; contractile fiber; sarcomere; contractile fiber part; str…		K12046
comp47778_c0_seq4	68	K	ACYPI004371 protein	68.536	SKEEEDLK(1)K	1.5044	3	0.96	cytosol, nuclear		intracellular organelle; intracellular non-membrane-bounded organelle; cytoskeletal part; myofibril; intracellular organelle part; cytoplasm; macromolecular complex; intracellular part; cell; actin cytoskeleton; organelle part; myofilament; troponin complex; non-membrane-bounded organelle; cytoskeleton; organelle; intracellular; cell part; contractile fiber; sarcomere; contractile fiber part; str…		K12046
comp47778_c0_seq4	114	K	ACYPI004371 protein	102.71	DIEEK(1)RR	-2.6865	3	1.33	cytosol, nuclear		intracellular organelle; intracellular non-membrane-bounded organelle; cytoskeletal part; myofibril; intracellular organelle part; cytoplasm; macromolecular complex; intracellular part; cell; actin cytoskeleton; organelle part; myofilament; troponin complex; non-membrane-bounded organelle; cytoskeleton; organelle; intracellular; cell part; contractile fiber; sarcomere; contractile fiber part; str…		K12046
comp47858_c0_seq1	403	K	T-complex protein 1 subunit delta	163.83	SVHDALCVVK(1)R	0.42325	2	0.82	mitochondria	protein folding; metabolic process; cellular protein metabolic process; cellular macromolecule metabolic process; macromolecule metabolic process; protein metabolic process; primary metabolic process; cellular process; cellular metabolic process; organic substance metabolic process;		ATP binding; nucleoside phosphate binding; nucleoside binding; ion binding; protein binding; nucleotide binding; organic cyclic compound binding; heterocyclic compound binding; ribonucleoside binding; carbohydrate derivative binding; ribonucleotide binding; binding; purine ribonucleoside binding; anion binding; purine ribonucleotide binding; unfolded protein binding; adenyl ribonucleotide binding…	K09493			IPR027410; IPR027409; IPR027413;	TCP-1-like chaperonin intermediate domain; GroEL-like apical domain; GroEL-like equatorial domain;
comp47949_c0_seq1	450	K	Putative leukotriene A4 hydrolase (Fragment)	68.915	AYLDK(1)YK	1.1948	3		extracellular			hydrolase activity, acting on ether bonds; peptidase activity; transition metal ion binding; leukotriene-A4 hydrolase activity; catalytic activity; binding; ion binding; peptidase activity, acting on L-amino acid peptides; metal ion binding; cation binding; hydrolase activity; metallopeptidase activity; zinc ion binding; ether hydrolase activity;	K01254	LTA4H; leukotriene-A4 hydrolase [EC:3.3.2.6]	ko00590 Arachidonic acid metabolism; ko01100 Metabolic pathways;	IPR014782; IPR015211; IPR016024;	Peptidase M1, membrane alanine aminopeptidase, N-terminal; Peptidase M1, leukotriene A4 hydrolase/aminopeptidase C-terminal; Armadillo-type fold;
comp47963_c0_seq1	82	K	Pyruvate dehydrogenase E1 component subunit alpha	154.65	IETAAGNLYK(1)EK	-3.2437	3	0.98	cytosol	cofactor biosynthetic process; single-organism process; biosynthetic process; cellular metabolic process; thioester biosynthetic process; sulfur compound biosynthetic process; organic substance metabolic process; acetyl-CoA biosynthetic process; pyruvate metabolic process; metabolic process; monocarboxylic acid metabolic process; coenzyme biosynthetic process; cellular process; sulfur compound me…	intracellular membrane-bounded organelle; organelle; intracellular organelle; cell part; intracellular; intracellular part; membrane-bounded organelle; cell;	pyruvate dehydrogenase activity; pyruvate dehydrogenase (acetyl-transferring) activity; catalytic activity; oxidoreductase activity, acting on the aldehyde or oxo group of donors, disulfide as acceptor; oxidoreductase activity; oxidoreductase activity, acting on the aldehyde or oxo group of donors;	K00161	PDHA; pyruvate dehydrogenase E1 component alpha subunit [EC:1.2.4.1]	ko01130 Biosynthesis of antibiotics; ko01110 Biosynthesis of secondary metabolites; ko01100 Metabolic pathways; ko00020 Citrate cycle (TCA cycle); ko01120 Microbial metabolism in diverse environments; ko01200 Carbon metabolism; ko00010 Glycolysis / Gluconeogenesis; ko05230 Central carbon metabolism in cancer; ko04922 Glucagon signaling pathway; ko04066 HIF-1 signaling pathway; ko00620 Pyruvate me…	IPR029061; IPR001017;	Thiamin diphosphate-binding fold; Dehydrogenase, E1 component;
comp47963_c0_seq1	320	K	Pyruvate dehydrogenase E1 component subunit alpha	91.867	DPITSFK(1)EK	1.6666	3	0.98	cytosol	cofactor biosynthetic process; single-organism process; biosynthetic process; cellular metabolic process; thioester biosynthetic process; sulfur compound biosynthetic process; organic substance metabolic process; acetyl-CoA biosynthetic process; pyruvate metabolic process; metabolic process; monocarboxylic acid metabolic process; coenzyme biosynthetic process; cellular process; sulfur compound me…	intracellular membrane-bounded organelle; organelle; intracellular organelle; cell part; intracellular; intracellular part; membrane-bounded organelle; cell;	pyruvate dehydrogenase activity; pyruvate dehydrogenase (acetyl-transferring) activity; catalytic activity; oxidoreductase activity, acting on the aldehyde or oxo group of donors, disulfide as acceptor; oxidoreductase activity; oxidoreductase activity, acting on the aldehyde or oxo group of donors;	K00161	PDHA; pyruvate dehydrogenase E1 component alpha subunit [EC:1.2.4.1]	ko01130 Biosynthesis of antibiotics; ko01110 Biosynthesis of secondary metabolites; ko01100 Metabolic pathways; ko00020 Citrate cycle (TCA cycle); ko01120 Microbial metabolism in diverse environments; ko01200 Carbon metabolism; ko00010 Glycolysis / Gluconeogenesis; ko05230 Central carbon metabolism in cancer; ko04922 Glucagon signaling pathway; ko04066 HIF-1 signaling pathway; ko00620 Pyruvate me…	IPR029061; IPR001017;	Thiamin diphosphate-binding fold; Dehydrogenase, E1 component;
comp47963_c0_seq1	335	K	Pyruvate dehydrogenase E1 component subunit alpha	118.52	IINAGLVTPDELK(1)K	-0.54444	3		cytosol	cofactor biosynthetic process; single-organism process; biosynthetic process; cellular metabolic process; thioester biosynthetic process; sulfur compound biosynthetic process; organic substance metabolic process; acetyl-CoA biosynthetic process; pyruvate metabolic process; metabolic process; monocarboxylic acid metabolic process; coenzyme biosynthetic process; cellular process; sulfur compound me…	intracellular membrane-bounded organelle; organelle; intracellular organelle; cell part; intracellular; intracellular part; membrane-bounded organelle; cell;	pyruvate dehydrogenase activity; pyruvate dehydrogenase (acetyl-transferring) activity; catalytic activity; oxidoreductase activity, acting on the aldehyde or oxo group of donors, disulfide as acceptor; oxidoreductase activity; oxidoreductase activity, acting on the aldehyde or oxo group of donors;	K00161	PDHA; pyruvate dehydrogenase E1 component alpha subunit [EC:1.2.4.1]	ko01130 Biosynthesis of antibiotics; ko01110 Biosynthesis of secondary metabolites; ko01100 Metabolic pathways; ko00020 Citrate cycle (TCA cycle); ko01120 Microbial metabolism in diverse environments; ko01200 Carbon metabolism; ko00010 Glycolysis / Gluconeogenesis; ko05230 Central carbon metabolism in cancer; ko04922 Glucagon signaling pathway; ko04066 HIF-1 signaling pathway; ko00620 Pyruvate me…	IPR029061; IPR001017;	Thiamin diphosphate-binding fold; Dehydrogenase, E1 component;
comp47963_c0_seq1	342	K	Pyruvate dehydrogenase E1 component subunit alpha	136.24	LDGDVK(1)SEVDK	2.2434	2	0.93	cytosol	cofactor biosynthetic process; single-organism process; biosynthetic process; cellular metabolic process; thioester biosynthetic process; sulfur compound biosynthetic process; organic substance metabolic process; acetyl-CoA biosynthetic process; pyruvate metabolic process; metabolic process; monocarboxylic acid metabolic process; coenzyme biosynthetic process; cellular process; sulfur compound me…	intracellular membrane-bounded organelle; organelle; intracellular organelle; cell part; intracellular; intracellular part; membrane-bounded organelle; cell;	pyruvate dehydrogenase activity; pyruvate dehydrogenase (acetyl-transferring) activity; catalytic activity; oxidoreductase activity, acting on the aldehyde or oxo group of donors, disulfide as acceptor; oxidoreductase activity; oxidoreductase activity, acting on the aldehyde or oxo group of donors;	K00161	PDHA; pyruvate dehydrogenase E1 component alpha subunit [EC:1.2.4.1]	ko01130 Biosynthesis of antibiotics; ko01110 Biosynthesis of secondary metabolites; ko01100 Metabolic pathways; ko00020 Citrate cycle (TCA cycle); ko01120 Microbial metabolism in diverse environments; ko01200 Carbon metabolism; ko00010 Glycolysis / Gluconeogenesis; ko05230 Central carbon metabolism in cancer; ko04922 Glucagon signaling pathway; ko04066 HIF-1 signaling pathway; ko00620 Pyruvate me…	IPR029061; IPR001017;	Thiamin diphosphate-binding fold; Dehydrogenase, E1 component;
comp47963_c0_seq1	388	K	Pyruvate dehydrogenase E1 component subunit alpha	91.313	GVHPWSTIQHK(1)R	1.3309	4		cytosol	cofactor biosynthetic process; single-organism process; biosynthetic process; cellular metabolic process; thioester biosynthetic process; sulfur compound biosynthetic process; organic substance metabolic process; acetyl-CoA biosynthetic process; pyruvate metabolic process; metabolic process; monocarboxylic acid metabolic process; coenzyme biosynthetic process; cellular process; sulfur compound me…	intracellular membrane-bounded organelle; organelle; intracellular organelle; cell part; intracellular; intracellular part; membrane-bounded organelle; cell;	pyruvate dehydrogenase activity; pyruvate dehydrogenase (acetyl-transferring) activity; catalytic activity; oxidoreductase activity, acting on the aldehyde or oxo group of donors, disulfide as acceptor; oxidoreductase activity; oxidoreductase activity, acting on the aldehyde or oxo group of donors;	K00161	PDHA; pyruvate dehydrogenase E1 component alpha subunit [EC:1.2.4.1]	ko01130 Biosynthesis of antibiotics; ko01110 Biosynthesis of secondary metabolites; ko01100 Metabolic pathways; ko00020 Citrate cycle (TCA cycle); ko01120 Microbial metabolism in diverse environments; ko01200 Carbon metabolism; ko00010 Glycolysis / Gluconeogenesis; ko05230 Central carbon metabolism in cancer; ko04922 Glucagon signaling pathway; ko04066 HIF-1 signaling pathway; ko00620 Pyruvate me…	IPR029061; IPR001017;	Thiamin diphosphate-binding fold; Dehydrogenase, E1 component;
comp47965_c0_seq1	286	K	Unknown	135.63	TVAQASHK(1)R	-0.87411	3	0.83	cytosol			protein binding; binding;	K03036	PSMD11; 26S proteasome regulatory subunit N6	ko05169 Epstein-Barr virus infection; ko03050 Proteasome;	IPR011991; IPR000717; IPR011990;	Winged helix-turn-helix DNA-binding domain; Proteasome component (PCI) domain; Tetratricopeptide-like helical domain;
comp48001_c0_seq3	20	K	Unknown	55.98	SK(1)TVPREAK(1)AR	-1.4669	2	1.29	nuclear
comp48001_c0_seq3	27	K	Unknown	55.98	SK(1)TVPREAK(1)AR	-1.4669	2	1.29	nuclear
comp48015_c0_seq1	136	K	Kruppel homolog 1 isoform A	77.14	NPQTHGGGK(1)R	0.3754	3		nuclear			organic cyclic compound binding; heterocyclic compound binding; binding; nucleic acid binding; ion binding; cation binding; metal ion binding;				IPR015880; IPR007087; IPR013087;	Zinc finger, C2H2-like; Zinc finger, C2H2; Zinc finger C2H2-type/integrase DNA-binding domain;
comp48017_c0_seq1	120	K	Lipid storage droplets surface-binding protein	102.52	ENVVQPLK(1)R	-0.40747	2	1.04	cytosol				K17284	PLIN2; perilipin-2	ko03320 PPAR signaling pathway;
comp48017_c0_seq1	413	K	Lipid storage droplets surface-binding protein	80.69	QAHVEVEAFK(1)K	-0.016093	3		cytosol				K17284	PLIN2; perilipin-2	ko03320 PPAR signaling pathway;
comp48124_c0_seq1	233	K	T-complex protein 1 subunit delta	67.113	GVEGDIIK(1)K	0.30371	2		cytosol	protein folding; metabolic process; cellular protein metabolic process; cellular macromolecule metabolic process; macromolecule metabolic process; protein metabolic process; primary metabolic process; cellular process; cellular metabolic process; organic substance metabolic process;		ATP binding; nucleoside phosphate binding; nucleoside binding; ion binding; protein binding; nucleotide binding; organic cyclic compound binding; heterocyclic compound binding; ribonucleoside binding; carbohydrate derivative binding; ribonucleotide binding; binding; purine ribonucleoside binding; anion binding; purine ribonucleotide binding; unfolded protein binding; adenyl ribonucleotide binding…	K09500			IPR027410; IPR027409; IPR027413;	TCP-1-like chaperonin intermediate domain; GroEL-like apical domain; GroEL-like equatorial domain;
comp48146_c0_seq1	72	K	ACYPI007929 protein	65.043	ESDYPK(0.001)PLFK(0.999)AK	1.9215	3		plasma membrane			protein binding; binding;	K14312	NUP155; nuclear pore complex protein Nup155	ko03013 RNA transport;	IPR017986; IPR014908; IPR015943; IPR007187;	WD40-repeat-containing domain; Nucleoporin, Nup133/Nup155-like, N-terminal; WD40/YVTN repeat-like-containing domain; Nucleoporin, Nup133/Nup155-like, C-terminal;
comp48260_c0_seq2	244	K	Unknown	74.89	IITSGGVTYK(1)NEPWHR	-0.045755	3		nuclear			cation binding; metal ion binding; zinc ion binding; transition metal ion binding; binding; ion binding;				IPR001781;	Zinc finger, LIM-type;
comp48276_c0_seq3	385	K	Unknown	90.05	AAEALVHLAK(1)K	0.35487	3		nuclear			cation binding; catalytic activity; binding; ion binding;	K17501			IPR001932;	PPM-type phosphatase domain;
comp48341_c0_seq1	243	K	Malate dehydrogenase	154.65	IQEAGTEVVK(1)AK	-1.2114	2	1.04	mitochondria	dicarboxylic acid metabolic process; oxidation-reduction process; small molecule metabolic process; single-organism cellular process; single-organism process; carbohydrate metabolic process; primary metabolic process; cellular metabolic process; organic substance metabolic process; metabolic process; single-organism metabolic process; malate metabolic process; carboxylic acid metabolic process; o…		oxidoreductase activity, acting on CH-OH group of donors; oxidoreductase activity, acting on the CH-OH group of donors, NAD or NADP as acceptor; malate dehydrogenase activity; catalytic activity; L-malate dehydrogenase activity; oxidoreductase activity;	K00026	MDH2; malate dehydrogenase [EC:1.1.1.37]	ko00270 Cysteine and methionine metabolism; ko01130 Biosynthesis of antibiotics; ko01110 Biosynthesis of secondary metabolites; ko00710 Carbon fixation in photosynthetic organisms; ko01100 Metabolic pathways; ko00020 Citrate cycle (TCA cycle); ko01120 Microbial metabolism in diverse environments; ko01200 Carbon metabolism; ko00620 Pyruvate metabolism; ko00630 Glyoxylate and dicarboxylate metaboli…	IPR022383; IPR016040; IPR001236; IPR015955;	Lactate/malate dehydrogenase, C-terminal; NAD(P)-binding domain; Lactate/malate dehydrogenase, N-terminal; Lactate dehydrogenase/glycoside hydrolase, family 4, C-terminal;
comp48430_c0_seq1	138	K	Heat shock protein	99.815	RFDDAEVK(1)K	0.77419	3	0.93	mitochondria	protein folding; metabolic process; cellular protein metabolic process; cellular macromolecule metabolic process; macromolecule metabolic process; protein metabolic process; primary metabolic process; cellular process; cellular metabolic process; organic substance metabolic process;		ATP binding; nucleoside phosphate binding; nucleoside binding; ion binding; protein binding; nucleotide binding; organic cyclic compound binding; heterocyclic compound binding; ribonucleoside binding; carbohydrate derivative binding; ribonucleotide binding; binding; purine ribonucleoside binding; anion binding; purine ribonucleotide binding; unfolded protein binding; adenyl ribonucleotide binding…	K04043	dnaK; molecular chaperone DnaK	ko04212 Longevity regulating pathway - worm; ko03018 RNA degradation; ko05152 Tuberculosis;	IPR029048; IPR029047;	Heat shock protein 70kD, C-terminal domain; Heat shock protein 70kD, peptide-binding domain;
comp48430_c0_seq1	319	K	Heat shock protein	63.415	LKEAAEK(1)AK	3.3154	3		mitochondria	protein folding; metabolic process; cellular protein metabolic process; cellular macromolecule metabolic process; macromolecule metabolic process; protein metabolic process; primary metabolic process; cellular process; cellular metabolic process; organic substance metabolic process;		ATP binding; nucleoside phosphate binding; nucleoside binding; ion binding; protein binding; nucleotide binding; organic cyclic compound binding; heterocyclic compound binding; ribonucleoside binding; carbohydrate derivative binding; ribonucleotide binding; binding; purine ribonucleoside binding; anion binding; purine ribonucleotide binding; unfolded protein binding; adenyl ribonucleotide binding…	K04043	dnaK; molecular chaperone DnaK	ko04212 Longevity regulating pathway - worm; ko03018 RNA degradation; ko05152 Tuberculosis;	IPR029048; IPR029047;	Heat shock protein 70kD, C-terminal domain; Heat shock protein 70kD, peptide-binding domain;
comp48430_c0_seq1	355	K	Heat shock protein	85.536	SK(1)FESLVADLIK	-1.5205	3	1.23	mitochondria	protein folding; metabolic process; cellular protein metabolic process; cellular macromolecule metabolic process; macromolecule metabolic process; protein metabolic process; primary metabolic process; cellular process; cellular metabolic process; organic substance metabolic process;		ATP binding; nucleoside phosphate binding; nucleoside binding; ion binding; protein binding; nucleotide binding; organic cyclic compound binding; heterocyclic compound binding; ribonucleoside binding; carbohydrate derivative binding; ribonucleotide binding; binding; purine ribonucleoside binding; anion binding; purine ribonucleotide binding; unfolded protein binding; adenyl ribonucleotide binding…	K04043	dnaK; molecular chaperone DnaK	ko04212 Longevity regulating pathway - worm; ko03018 RNA degradation; ko05152 Tuberculosis;	IPR029048; IPR029047;	Heat shock protein 70kD, C-terminal domain; Heat shock protein 70kD, peptide-binding domain;
comp48430_c0_seq1	365	K	Heat shock protein	189.1	SKFESLVADLIK(1)R	-2.192	3	0.93	mitochondria	protein folding; metabolic process; cellular protein metabolic process; cellular macromolecule metabolic process; macromolecule metabolic process; protein metabolic process; primary metabolic process; cellular process; cellular metabolic process; organic substance metabolic process;		ATP binding; nucleoside phosphate binding; nucleoside binding; ion binding; protein binding; nucleotide binding; organic cyclic compound binding; heterocyclic compound binding; ribonucleoside binding; carbohydrate derivative binding; ribonucleotide binding; binding; purine ribonucleoside binding; anion binding; purine ribonucleotide binding; unfolded protein binding; adenyl ribonucleotide binding…	K04043	dnaK; molecular chaperone DnaK	ko04212 Longevity regulating pathway - worm; ko03018 RNA degradation; ko05152 Tuberculosis;	IPR029048; IPR029047;	Heat shock protein 70kD, C-terminal domain; Heat shock protein 70kD, peptide-binding domain;
comp48430_c0_seq1	472	K	Heat shock protein	76.679	NTTIPTK(1)K	2.4296	3	0.98	mitochondria	protein folding; metabolic process; cellular protein metabolic process; cellular macromolecule metabolic process; macromolecule metabolic process; protein metabolic process; primary metabolic process; cellular process; cellular metabolic process; organic substance metabolic process;		ATP binding; nucleoside phosphate binding; nucleoside binding; ion binding; protein binding; nucleotide binding; organic cyclic compound binding; heterocyclic compound binding; ribonucleoside binding; carbohydrate derivative binding; ribonucleotide binding; binding; purine ribonucleoside binding; anion binding; purine ribonucleotide binding; unfolded protein binding; adenyl ribonucleotide binding…	K04043	dnaK; molecular chaperone DnaK	ko04212 Longevity regulating pathway - worm; ko03018 RNA degradation; ko05152 Tuberculosis;	IPR029048; IPR029047;	Heat shock protein 70kD, C-terminal domain; Heat shock protein 70kD, peptide-binding domain;
comp48430_c0_seq1	615	K	Heat shock protein	115.12	MTEFKDQLPSEECDK(1)LR	-0.6614	3	1	mitochondria	protein folding; metabolic process; cellular protein metabolic process; cellular macromolecule metabolic process; macromolecule metabolic process; protein metabolic process; primary metabolic process; cellular process; cellular metabolic process; organic substance metabolic process;		ATP binding; nucleoside phosphate binding; nucleoside binding; ion binding; protein binding; nucleotide binding; organic cyclic compound binding; heterocyclic compound binding; ribonucleoside binding; carbohydrate derivative binding; ribonucleotide binding; binding; purine ribonucleoside binding; anion binding; purine ribonucleotide binding; unfolded protein binding; adenyl ribonucleotide binding…	K04043	dnaK; molecular chaperone DnaK	ko04212 Longevity regulating pathway - worm; ko03018 RNA degradation; ko05152 Tuberculosis;	IPR029048; IPR029047;	Heat shock protein 70kD, C-terminal domain; Heat shock protein 70kD, peptide-binding domain;
comp48433_c0_seq1	87	K	Unknown	100.22	QLDSVSMLAK(1)K	0.85506	2		cytosol	nucleotide biosynthetic process; purine ribonucleoside monophosphate metabolic process; cellular aromatic compound metabolic process; ribonucleotide metabolic process; nucleotide metabolic process; single-organism process; biosynthetic process; ribonucleoside monophosphate biosynthetic process; organonitrogen compound biosynthetic process; IMP metabolic process; cellular metabolic process; phosph…		ATP binding; nucleoside phosphate binding; nucleoside binding; ion binding; ligase activity; nucleotide binding; acid-amino acid ligase activity; ligase activity, forming carbon-nitrogen bonds; organic cyclic compound binding; heterocyclic compound binding; ribonucleoside binding; carbohydrate derivative binding; catalytic activity; ribonucleotide binding; binding; purine ribonucleoside binding; …	K01587	PAICS; phosphoribosylaminoimidazole carboxylase / phosphoribosylaminoimidazole-succinocarboxamide synthase [EC:4.1.1.21 6.3.2.6]	ko00230 Purine metabolism; ko01130 Biosynthesis of antibiotics; ko01110 Biosynthesis of secondary metabolites; ko01100 Metabolic pathways;	IPR028923; IPR000031; IPR013816;	SAICAR synthetase/ADE2, N-terminal; PurE domain; ATP-grasp fold, subdomain 2;
comp48440_c0_seq1	314	K	Heat shock protein	157.23	AKLESLVEDLIK(1)R	-1.1382	3		cytosol	protein folding; metabolic process; cellular protein metabolic process; cellular macromolecule metabolic process; macromolecule metabolic process; protein metabolic process; primary metabolic process; cellular process; cellular metabolic process; organic substance metabolic process;		ATP binding; nucleoside phosphate binding; nucleoside binding; ion binding; protein binding; nucleotide binding; organic cyclic compound binding; heterocyclic compound binding; ribonucleoside binding; carbohydrate derivative binding; ribonucleotide binding; binding; purine ribonucleoside binding; anion binding; purine ribonucleotide binding; unfolded protein binding; adenyl ribonucleotide binding…	K04043	dnaK; molecular chaperone DnaK	ko04212 Longevity regulating pathway - worm; ko03018 RNA degradation; ko05152 Tuberculosis;	IPR029048; IPR029047;	Heat shock protein 70kD, C-terminal domain; Heat shock protein 70kD, peptide-binding domain;
comp48463_c0_seq1	125	K	ACYPI001979 protein	83.869	KVPCEDVK(1)K	-0.44411	3	1.04	mitochondria				K17563
comp48694_c0_seq1	531	K	Unknown	68.557	KSWVDK(1)MK	-0.7133	3		cytosol	nucleotide biosynthetic process; cellular aromatic compound metabolic process; nucleotide metabolic process; single-organism process; biosynthetic process; organonitrogen compound biosynthetic process; cellular metabolic process; phosphate-containing compound metabolic process; organic substance metabolic process; metabolic process; heterocycle metabolic process; aromatic compound biosynthetic pr…		hydrolase activity, acting on carbon-nitrogen (but not peptide) bonds, in cyclic amidines; phosphoribosylaminoimidazolecarboxamide formyltransferase activity; catalytic activity; transferase activity, transferring one-carbon groups; hydrolase activity; cyclohydrolase activity; hydroxymethyl-, formyl- and related transferase activity; transferase activity; hydrolase activity, acting on carbon-nitr…	K00602	purH; phosphoribosylaminoimidazolecarboxamide formyltransferase / IMP cyclohydrolase [EC:2.1.2.3 3.5.4.10]	ko00230 Purine metabolism; ko01130 Biosynthesis of antibiotics; ko00670 One carbon pool by folate; ko01110 Biosynthesis of secondary metabolites; ko01100 Metabolic pathways; ko01523 Antifolate resistance;	IPR016193; IPR024050; IPR024051; IPR011607;	Cytidine deaminase-like; AICAR transformylase, insert domain; AICAR transformylase domain; Methylglyoxal synthase-like domain;
comp48819_c0_seq1	298	K	Unknown	91.313	FK(1)YDNIDQACK	-0.53595	3		cytosol			cofactor binding; catalytic activity; binding; coenzyme binding;	K07071			IPR001509; IPR013549; IPR016040;	NAD-dependent epimerase/dehydratase, N-terminal domain; Domain of unknown function DUF1731; NAD(P)-binding domain;
comp49009_c1_seq1	112	K	ACYPI009090 protein	101.75	THLPGYVADADK(1)LK	0.48278	4	0.93	mitochondria			catalytic activity; oxidoreductase activity;	K11187	PRDX5; peroxiredoxin 5, atypical 2-Cys peroxiredoxin [EC:1.11.1.15]"	ko04146 Peroxisome;	IPR012336; IPR013740;	Thioredoxin-like fold; Redoxin;
comp49012_c0_seq1	88	K	ACYPI002878 protein	42.388	VEFGNELTPTK(1)VK	1.4534	3		extracellular
comp49030_c0_seq1	58	K	Vitellogenin	61.161	TYGLQFSK(1)K	1.1185	3	1.32	cytosol	transport; lipid transport; single-organism localization; single-organism process; lipid localization; organic substance transport; macromolecule localization; localization; single-organism transport; establishment of localization;		lipid transporter activity; substrate-specific transporter activity; transporter activity;				IPR015819; IPR011030; IPR015255;	Lipid transport protein, beta-sheet shell; Vitellinogen, superhelical; Vitellinogen, open beta-sheet;
comp49030_c0_seq1	104	K	Vitellogenin	139.68	HVGGFNK(1)R	1.3076	3	0.98	cytosol	transport; lipid transport; single-organism localization; single-organism process; lipid localization; organic substance transport; macromolecule localization; localization; single-organism transport; establishment of localization;		lipid transporter activity; substrate-specific transporter activity; transporter activity;				IPR015819; IPR011030; IPR015255;	Lipid transport protein, beta-sheet shell; Vitellinogen, superhelical; Vitellinogen, open beta-sheet;
comp49030_c1_seq1	17	K	Vitellogenin (Fragment)	71.066	AHGFQANNNK(1)FR	-2.0978	3		cytosol	transport; lipid transport; single-organism localization; single-organism process; lipid localization; organic substance transport; macromolecule localization; localization; single-organism transport; establishment of localization;		lipid transporter activity; substrate-specific transporter activity; transporter activity;				IPR015819; IPR015255;	Lipid transport protein, beta-sheet shell; Vitellinogen, open beta-sheet;
comp49113_c0_seq1	679	K	Unknown	107.79	IDLAHLK(1)HK	-0.50056	3	0.91	mitochondria	alpha-amino acid catabolic process; single-organism process; glycine metabolic process; cellular metabolic process; organic substance metabolic process; glycine catabolic process; metabolic process; cellular amino acid metabolic process; cellular catabolic process; cellular process; single-organism catabolic process; oxidation-reduction process; small molecule metabolic process; single-organism c…		oxidoreductase activity, acting on the CH-NH2 group of donors; oxidoreductase activity, acting on the CH-NH2 group of donors, disulfide as acceptor; catalytic activity; glycine dehydrogenase (decarboxylating) activity; oxidoreductase activity;	K00281	GLDC; glycine dehydrogenase [EC:1.4.4.2]	ko04114 Oocyte meiosis; ko01130 Biosynthesis of antibiotics; ko01200 Carbon metabolism; ko01110 Biosynthesis of secondary metabolites; ko01100 Metabolic pathways; ko00630 Glyoxylate and dicarboxylate metabolism;	IPR015424; IPR020580; IPR015421;	Pyridoxal phosphate-dependent transferase; Glycine cleavage system P-protein, N-terminal; Pyridoxal phosphate-dependent transferase, major region, subdomain 1;
comp49122_c0_seq1	391	K	90 kDa heat shock protein	158.05	EMLQQNK(1)ILK	-0.80459	2	0.94	cytosol	protein folding; metabolic process; response to stress; cellular protein metabolic process; cellular macromolecule metabolic process; macromolecule metabolic process; protein metabolic process; response to stimulus; primary metabolic process; cellular process; cellular metabolic process; organic substance metabolic process;		ATP binding; nucleoside phosphate binding; nucleoside binding; ion binding; protein binding; nucleotide binding; organic cyclic compound binding; heterocyclic compound binding; ribonucleoside binding; carbohydrate derivative binding; ribonucleotide binding; binding; purine ribonucleoside binding; anion binding; purine ribonucleotide binding; unfolded protein binding; adenyl ribonucleotide binding…	K04079	HSP90A; molecular chaperone HtpG	ko04621 NOD-like receptor signaling pathway; ko04612 Antigen processing and presentation; ko04626 Plant-pathogen interaction; ko04915 Estrogen signaling pathway; ko04151 PI3K-Akt signaling pathway; ko04141 Protein processing in endoplasmic reticulum; ko05200 Pathways in cancer; ko05215 Prostate cancer; ko04914 Progesterone-mediated oocyte maturation;	IPR020568; IPR020575; IPR003594;	Ribosomal protein S5 domain 2-type fold; Heat shock protein Hsp90, N-terminal; Histidine kinase-like ATPase, C-terminal domain;
comp49122_c0_seq1	565	K	90 kDa heat shock protein	50.353	VMKDILDK(1)K	1.8716	3		cytosol	protein folding; metabolic process; response to stress; cellular protein metabolic process; cellular macromolecule metabolic process; macromolecule metabolic process; protein metabolic process; response to stimulus; primary metabolic process; cellular process; cellular metabolic process; organic substance metabolic process;		ATP binding; nucleoside phosphate binding; nucleoside binding; ion binding; protein binding; nucleotide binding; organic cyclic compound binding; heterocyclic compound binding; ribonucleoside binding; carbohydrate derivative binding; ribonucleotide binding; binding; purine ribonucleoside binding; anion binding; purine ribonucleotide binding; unfolded protein binding; adenyl ribonucleotide binding…	K04079	HSP90A; molecular chaperone HtpG	ko04621 NOD-like receptor signaling pathway; ko04612 Antigen processing and presentation; ko04626 Plant-pathogen interaction; ko04915 Estrogen signaling pathway; ko04151 PI3K-Akt signaling pathway; ko04141 Protein processing in endoplasmic reticulum; ko05200 Pathways in cancer; ko05215 Prostate cancer; ko04914 Progesterone-mediated oocyte maturation;	IPR020568; IPR020575; IPR003594;	Ribosomal protein S5 domain 2-type fold; Heat shock protein Hsp90, N-terminal; Histidine kinase-like ATPase, C-terminal domain;
comp49122_c0_seq1	615	K	90 kDa heat shock protein	74.611	DSSTMGYMAAK(1)K	-0.7595	3		cytosol	protein folding; metabolic process; response to stress; cellular protein metabolic process; cellular macromolecule metabolic process; macromolecule metabolic process; protein metabolic process; response to stimulus; primary metabolic process; cellular process; cellular metabolic process; organic substance metabolic process;		ATP binding; nucleoside phosphate binding; nucleoside binding; ion binding; protein binding; nucleotide binding; organic cyclic compound binding; heterocyclic compound binding; ribonucleoside binding; carbohydrate derivative binding; ribonucleotide binding; binding; purine ribonucleoside binding; anion binding; purine ribonucleotide binding; unfolded protein binding; adenyl ribonucleotide binding…	K04079	HSP90A; molecular chaperone HtpG	ko04621 NOD-like receptor signaling pathway; ko04612 Antigen processing and presentation; ko04626 Plant-pathogen interaction; ko04915 Estrogen signaling pathway; ko04151 PI3K-Akt signaling pathway; ko04141 Protein processing in endoplasmic reticulum; ko05200 Pathways in cancer; ko05215 Prostate cancer; ko04914 Progesterone-mediated oocyte maturation;	IPR020568; IPR020575; IPR003594;	Ribosomal protein S5 domain 2-type fold; Heat shock protein Hsp90, N-terminal; Histidine kinase-like ATPase, C-terminal domain;
comp49262_c0_seq2	348	K	Pyruvate dehydrogenase E1 component subunit alpha	103.55	AIDAEIK(1)K	-1.4263	2	1.06	mitochondria	cofactor biosynthetic process; single-organism process; biosynthetic process; cellular metabolic process; thioester biosynthetic process; sulfur compound biosynthetic process; organic substance metabolic process; acetyl-CoA biosynthetic process; pyruvate metabolic process; metabolic process; monocarboxylic acid metabolic process; coenzyme biosynthetic process; cellular process; sulfur compound me…	intracellular membrane-bounded organelle; organelle; intracellular organelle; cell part; intracellular; intracellular part; membrane-bounded organelle; cell;	pyruvate dehydrogenase activity; pyruvate dehydrogenase (acetyl-transferring) activity; catalytic activity; oxidoreductase activity, acting on the aldehyde or oxo group of donors, disulfide as acceptor; oxidoreductase activity; oxidoreductase activity, acting on the aldehyde or oxo group of donors;	K00161	PDHA; pyruvate dehydrogenase E1 component alpha subunit [EC:1.2.4.1]	ko01130 Biosynthesis of antibiotics; ko01110 Biosynthesis of secondary metabolites; ko01100 Metabolic pathways; ko00020 Citrate cycle (TCA cycle); ko01120 Microbial metabolism in diverse environments; ko01200 Carbon metabolism; ko00010 Glycolysis / Gluconeogenesis; ko05230 Central carbon metabolism in cancer; ko04922 Glucagon signaling pathway; ko04066 HIF-1 signaling pathway; ko00620 Pyruvate me…	IPR029061; IPR001017;	Thiamin diphosphate-binding fold; Dehydrogenase, E1 component;
comp49262_c0_seq2	394	K	Pyruvate dehydrogenase E1 component subunit alpha	78.324	NITPWNPLTHK(1)R	0.5764	3		mitochondria	cofactor biosynthetic process; single-organism process; biosynthetic process; cellular metabolic process; thioester biosynthetic process; sulfur compound biosynthetic process; organic substance metabolic process; acetyl-CoA biosynthetic process; pyruvate metabolic process; metabolic process; monocarboxylic acid metabolic process; coenzyme biosynthetic process; cellular process; sulfur compound me…	intracellular membrane-bounded organelle; organelle; intracellular organelle; cell part; intracellular; intracellular part; membrane-bounded organelle; cell;	pyruvate dehydrogenase activity; pyruvate dehydrogenase (acetyl-transferring) activity; catalytic activity; oxidoreductase activity, acting on the aldehyde or oxo group of donors, disulfide as acceptor; oxidoreductase activity; oxidoreductase activity, acting on the aldehyde or oxo group of donors;	K00161	PDHA; pyruvate dehydrogenase E1 component alpha subunit [EC:1.2.4.1]	ko01130 Biosynthesis of antibiotics; ko01110 Biosynthesis of secondary metabolites; ko01100 Metabolic pathways; ko00020 Citrate cycle (TCA cycle); ko01120 Microbial metabolism in diverse environments; ko01200 Carbon metabolism; ko00010 Glycolysis / Gluconeogenesis; ko05230 Central carbon metabolism in cancer; ko04922 Glucagon signaling pathway; ko04066 HIF-1 signaling pathway; ko00620 Pyruvate me…	IPR029061; IPR001017;	Thiamin diphosphate-binding fold; Dehydrogenase, E1 component;
comp49313_c0_seq1	31	K	Aspartate aminotransferase	105.03	ECVDDPFEK(1)K	-0.2351	2	0.96	cytoskeleton	small molecule metabolic process; single-organism cellular process; nitrogen compound metabolic process; single-organism process; biosynthetic process; primary metabolic process; cellular metabolic process; organic substance metabolic process; metabolic process; cellular amino acid metabolic process; single-organism metabolic process; carboxylic acid metabolic process; organic acid metabolic proc…		organic cyclic compound binding; heterocyclic compound binding; transferase activity, transferring nitrogenous groups; catalytic activity; binding; ion binding; anion binding; transaminase activity; transferase activity; cofactor binding; pyridoxal phosphate binding;	K14454	GOT1; aspartate aminotransferase, cytoplasmic [EC:2.6.1.1]"	ko00270 Cysteine and methionine metabolism; ko01130 Biosynthesis of antibiotics; ko00710 Carbon fixation in photosynthetic organisms; ko00350 Tyrosine metabolism; ko00360 Phenylalanine metabolism; ko01210 2-Oxocarboxylic acid metabolism; ko05120 Epithelial cell signaling in Helicobacter pylori infection; ko01200 Carbon metabolism; ko00330 Arginine and proline metabolism; ko01110 Biosynthesis of s…	IPR015424; IPR004839; IPR015421;	Pyridoxal phosphate-dependent transferase; Aminotransferase, class I/classII; Pyridoxal phosphate-dependent transferase, major region, subdomain 1;
comp49313_c0_seq1	160	K	Aspartate aminotransferase	103.29	YWHAGK(1)R	0.52899	3		cytoskeleton	small molecule metabolic process; single-organism cellular process; nitrogen compound metabolic process; single-organism process; biosynthetic process; primary metabolic process; cellular metabolic process; organic substance metabolic process; metabolic process; cellular amino acid metabolic process; single-organism metabolic process; carboxylic acid metabolic process; organic acid metabolic proc…		organic cyclic compound binding; heterocyclic compound binding; transferase activity, transferring nitrogenous groups; catalytic activity; binding; ion binding; anion binding; transaminase activity; transferase activity; cofactor binding; pyridoxal phosphate binding;	K14454	GOT1; aspartate aminotransferase, cytoplasmic [EC:2.6.1.1]"	ko00270 Cysteine and methionine metabolism; ko01130 Biosynthesis of antibiotics; ko00710 Carbon fixation in photosynthetic organisms; ko00350 Tyrosine metabolism; ko00360 Phenylalanine metabolism; ko01210 2-Oxocarboxylic acid metabolism; ko05120 Epithelial cell signaling in Helicobacter pylori infection; ko01200 Carbon metabolism; ko00330 Arginine and proline metabolism; ko01110 Biosynthesis of s…	IPR015424; IPR004839; IPR015421;	Pyridoxal phosphate-dependent transferase; Aminotransferase, class I/classII; Pyridoxal phosphate-dependent transferase, major region, subdomain 1;
comp49353_c0_seq1	170	K	Unknown	82.85	AYPQLDAVDHK(1)R	0.69183	3		mitochondria							IPR023214;	HAD-like domain;
comp49660_c0_seq6	81	K	Unknown	74.92	SFVGK(1)RQRA	-0.44741	3	0.69	cytosol
comp49738_c0_seq2	36	K	Putative myosin heavy chain (Fragment)	82.069	IDQSKPYDAK(1)K	-1.0418	3	0.83	cytosol		intracellular organelle; intracellular non-membrane-bounded organelle; cytoskeletal part; intracellular organelle part; macromolecular complex; intracellular part; cell; actin cytoskeleton; organelle part; non-membrane-bounded organelle; organelle; cytoskeleton; cell part; intracellular; myosin complex; protein complex;	ATP binding; motor activity; nucleoside phosphate binding; nucleoside binding; ion binding; hydrolase activity, acting on acid anhydrides; hydrolase activity; protein binding; nucleotide binding; nucleoside-triphosphatase activity; organic cyclic compound binding; heterocyclic compound binding; ribonucleoside binding; carbohydrate derivative binding; pyrophosphatase activity; catalytic activity; …	K17751	MYH6_7; myosin heavy chain 6/7	ko04261 Adrenergic signaling in cardiomyocytes; ko04260 Cardiac muscle contraction; ko05416 Viral myocarditis; ko04530 Tight junction;	IPR002928; IPR004009; IPR027417; IPR001609; IPR027401;	Myosin tail; Myosin, N-terminal, SH3-like; P-loop containing nucleoside triphosphate hydrolase; Myosin head, motor domain; Myosin-like IQ motif-containing domain;
comp49738_c0_seq2	85	K	Putative myosin heavy chain (Fragment)	95.57	DQVGQVNPPK(1)YEK	2.1237	3	1.03	cytosol		intracellular organelle; intracellular non-membrane-bounded organelle; cytoskeletal part; intracellular organelle part; macromolecular complex; intracellular part; cell; actin cytoskeleton; organelle part; non-membrane-bounded organelle; organelle; cytoskeleton; cell part; intracellular; myosin complex; protein complex;	ATP binding; motor activity; nucleoside phosphate binding; nucleoside binding; ion binding; hydrolase activity, acting on acid anhydrides; hydrolase activity; protein binding; nucleotide binding; nucleoside-triphosphatase activity; organic cyclic compound binding; heterocyclic compound binding; ribonucleoside binding; carbohydrate derivative binding; pyrophosphatase activity; catalytic activity; …	K17751	MYH6_7; myosin heavy chain 6/7	ko04261 Adrenergic signaling in cardiomyocytes; ko04260 Cardiac muscle contraction; ko05416 Viral myocarditis; ko04530 Tight junction;	IPR002928; IPR004009; IPR027417; IPR001609; IPR027401;	Myosin tail; Myosin, N-terminal, SH3-like; P-loop containing nucleoside triphosphate hydrolase; Myosin head, motor domain; Myosin-like IQ motif-containing domain;
comp49738_c0_seq2	271	K	Putative myosin heavy chain (Fragment)	148.57	LAGADIETYLLEK(1)AR	1.9016	2	1.48	cytosol		intracellular organelle; intracellular non-membrane-bounded organelle; cytoskeletal part; intracellular organelle part; macromolecular complex; intracellular part; cell; actin cytoskeleton; organelle part; non-membrane-bounded organelle; organelle; cytoskeleton; cell part; intracellular; myosin complex; protein complex;	ATP binding; motor activity; nucleoside phosphate binding; nucleoside binding; ion binding; hydrolase activity, acting on acid anhydrides; hydrolase activity; protein binding; nucleotide binding; nucleoside-triphosphatase activity; organic cyclic compound binding; heterocyclic compound binding; ribonucleoside binding; carbohydrate derivative binding; pyrophosphatase activity; catalytic activity; …	K17751	MYH6_7; myosin heavy chain 6/7	ko04261 Adrenergic signaling in cardiomyocytes; ko04260 Cardiac muscle contraction; ko05416 Viral myocarditis; ko04530 Tight junction;	IPR002928; IPR004009; IPR027417; IPR001609; IPR027401;	Myosin tail; Myosin, N-terminal, SH3-like; P-loop containing nucleoside triphosphate hydrolase; Myosin head, motor domain; Myosin-like IQ motif-containing domain;
comp49738_c0_seq2	364	K	Putative myosin heavy chain (Fragment)	134.68	ITAAVMHMGGMK(1)FK	-2.655	3	1.17	cytosol		intracellular organelle; intracellular non-membrane-bounded organelle; cytoskeletal part; intracellular organelle part; macromolecular complex; intracellular part; cell; actin cytoskeleton; organelle part; non-membrane-bounded organelle; organelle; cytoskeleton; cell part; intracellular; myosin complex; protein complex;	ATP binding; motor activity; nucleoside phosphate binding; nucleoside binding; ion binding; hydrolase activity, acting on acid anhydrides; hydrolase activity; protein binding; nucleotide binding; nucleoside-triphosphatase activity; organic cyclic compound binding; heterocyclic compound binding; ribonucleoside binding; carbohydrate derivative binding; pyrophosphatase activity; catalytic activity; …	K17751	MYH6_7; myosin heavy chain 6/7	ko04261 Adrenergic signaling in cardiomyocytes; ko04260 Cardiac muscle contraction; ko05416 Viral myocarditis; ko04530 Tight junction;	IPR002928; IPR004009; IPR027417; IPR001609; IPR027401;	Myosin tail; Myosin, N-terminal, SH3-like; P-loop containing nucleoside triphosphate hydrolase; Myosin head, motor domain; Myosin-like IQ motif-containing domain;
comp49738_c0_seq2	451	K	Putative myosin heavy chain (Fragment)	141.58	KCNETLDTK(1)QK	-1.5756	3	1.02	cytosol		intracellular organelle; intracellular non-membrane-bounded organelle; cytoskeletal part; intracellular organelle part; macromolecular complex; intracellular part; cell; actin cytoskeleton; organelle part; non-membrane-bounded organelle; organelle; cytoskeleton; cell part; intracellular; myosin complex; protein complex;	ATP binding; motor activity; nucleoside phosphate binding; nucleoside binding; ion binding; hydrolase activity, acting on acid anhydrides; hydrolase activity; protein binding; nucleotide binding; nucleoside-triphosphatase activity; organic cyclic compound binding; heterocyclic compound binding; ribonucleoside binding; carbohydrate derivative binding; pyrophosphatase activity; catalytic activity; …	K17751	MYH6_7; myosin heavy chain 6/7	ko04261 Adrenergic signaling in cardiomyocytes; ko04260 Cardiac muscle contraction; ko05416 Viral myocarditis; ko04530 Tight junction;	IPR002928; IPR004009; IPR027417; IPR001609; IPR027401;	Myosin tail; Myosin, N-terminal, SH3-like; P-loop containing nucleoside triphosphate hydrolase; Myosin head, motor domain; Myosin-like IQ motif-containing domain;
comp49738_c0_seq2	547	K	Putative myosin heavy chain (Fragment)	122.7	ATDK(1)TFEDK	0.063202	2	1.09	cytosol		intracellular organelle; intracellular non-membrane-bounded organelle; cytoskeletal part; intracellular organelle part; macromolecular complex; intracellular part; cell; actin cytoskeleton; organelle part; non-membrane-bounded organelle; organelle; cytoskeleton; cell part; intracellular; myosin complex; protein complex;	ATP binding; motor activity; nucleoside phosphate binding; nucleoside binding; ion binding; hydrolase activity, acting on acid anhydrides; hydrolase activity; protein binding; nucleotide binding; nucleoside-triphosphatase activity; organic cyclic compound binding; heterocyclic compound binding; ribonucleoside binding; carbohydrate derivative binding; pyrophosphatase activity; catalytic activity; …	K17751	MYH6_7; myosin heavy chain 6/7	ko04261 Adrenergic signaling in cardiomyocytes; ko04260 Cardiac muscle contraction; ko05416 Viral myocarditis; ko04530 Tight junction;	IPR002928; IPR004009; IPR027417; IPR001609; IPR027401;	Myosin tail; Myosin, N-terminal, SH3-like; P-loop containing nucleoside triphosphate hydrolase; Myosin head, motor domain; Myosin-like IQ motif-containing domain;
comp49738_c0_seq2	612	K	Putative myosin heavy chain (Fragment)	142.54	NKDPLNDTVVDQCK(1)K	-0.75366	4	1.17	cytosol		intracellular organelle; intracellular non-membrane-bounded organelle; cytoskeletal part; intracellular organelle part; macromolecular complex; intracellular part; cell; actin cytoskeleton; organelle part; non-membrane-bounded organelle; organelle; cytoskeleton; cell part; intracellular; myosin complex; protein complex;	ATP binding; motor activity; nucleoside phosphate binding; nucleoside binding; ion binding; hydrolase activity, acting on acid anhydrides; hydrolase activity; protein binding; nucleotide binding; nucleoside-triphosphatase activity; organic cyclic compound binding; heterocyclic compound binding; ribonucleoside binding; carbohydrate derivative binding; pyrophosphatase activity; catalytic activity; …	K17751	MYH6_7; myosin heavy chain 6/7	ko04261 Adrenergic signaling in cardiomyocytes; ko04260 Cardiac muscle contraction; ko05416 Viral myocarditis; ko04530 Tight junction;	IPR002928; IPR004009; IPR027417; IPR001609; IPR027401;	Myosin tail; Myosin, N-terminal, SH3-like; P-loop containing nucleoside triphosphate hydrolase; Myosin head, motor domain; Myosin-like IQ motif-containing domain;
comp49738_c0_seq2	721	K	Putative myosin heavy chain (Fragment)	68.657	MVYPDFK(1)LR	-0.24858	2		cytosol		intracellular organelle; intracellular non-membrane-bounded organelle; cytoskeletal part; intracellular organelle part; macromolecular complex; intracellular part; cell; actin cytoskeleton; organelle part; non-membrane-bounded organelle; organelle; cytoskeleton; cell part; intracellular; myosin complex; protein complex;	ATP binding; motor activity; nucleoside phosphate binding; nucleoside binding; ion binding; hydrolase activity, acting on acid anhydrides; hydrolase activity; protein binding; nucleotide binding; nucleoside-triphosphatase activity; organic cyclic compound binding; heterocyclic compound binding; ribonucleoside binding; carbohydrate derivative binding; pyrophosphatase activity; catalytic activity; …	K17751	MYH6_7; myosin heavy chain 6/7	ko04261 Adrenergic signaling in cardiomyocytes; ko04260 Cardiac muscle contraction; ko05416 Viral myocarditis; ko04530 Tight junction;	IPR002928; IPR004009; IPR027417; IPR001609; IPR027401;	Myosin tail; Myosin, N-terminal, SH3-like; P-loop containing nucleoside triphosphate hydrolase; Myosin head, motor domain; Myosin-like IQ motif-containing domain;
comp49738_c0_seq2	762	K	Putative myosin heavy chain (Fragment)	131.5	LGHTK(1)VFFR	0.14791	3	1.06	cytosol		intracellular organelle; intracellular non-membrane-bounded organelle; cytoskeletal part; intracellular organelle part; macromolecular complex; intracellular part; cell; actin cytoskeleton; organelle part; non-membrane-bounded organelle; organelle; cytoskeleton; cell part; intracellular; myosin complex; protein complex;	ATP binding; motor activity; nucleoside phosphate binding; nucleoside binding; ion binding; hydrolase activity, acting on acid anhydrides; hydrolase activity; protein binding; nucleotide binding; nucleoside-triphosphatase activity; organic cyclic compound binding; heterocyclic compound binding; ribonucleoside binding; carbohydrate derivative binding; pyrophosphatase activity; catalytic activity; …	K17751	MYH6_7; myosin heavy chain 6/7	ko04261 Adrenergic signaling in cardiomyocytes; ko04260 Cardiac muscle contraction; ko05416 Viral myocarditis; ko04530 Tight junction;	IPR002928; IPR004009; IPR027417; IPR001609; IPR027401;	Myosin tail; Myosin, N-terminal, SH3-like; P-loop containing nucleoside triphosphate hydrolase; Myosin head, motor domain; Myosin-like IQ motif-containing domain;
comp49738_c0_seq2	940	K	Putative myosin heavy chain (Fragment)	163.99	NQLFQQK(1)K	-0.96633	2	1.03	cytosol		intracellular organelle; intracellular non-membrane-bounded organelle; cytoskeletal part; intracellular organelle part; macromolecular complex; intracellular part; cell; actin cytoskeleton; organelle part; non-membrane-bounded organelle; organelle; cytoskeleton; cell part; intracellular; myosin complex; protein complex;	ATP binding; motor activity; nucleoside phosphate binding; nucleoside binding; ion binding; hydrolase activity, acting on acid anhydrides; hydrolase activity; protein binding; nucleotide binding; nucleoside-triphosphatase activity; organic cyclic compound binding; heterocyclic compound binding; ribonucleoside binding; carbohydrate derivative binding; pyrophosphatase activity; catalytic activity; …	K17751	MYH6_7; myosin heavy chain 6/7	ko04261 Adrenergic signaling in cardiomyocytes; ko04260 Cardiac muscle contraction; ko05416 Viral myocarditis; ko04530 Tight junction;	IPR002928; IPR004009; IPR027417; IPR001609; IPR027401;	Myosin tail; Myosin, N-terminal, SH3-like; P-loop containing nucleoside triphosphate hydrolase; Myosin head, motor domain; Myosin-like IQ motif-containing domain;
comp49738_c0_seq2	942	K	Putative myosin heavy chain (Fragment)	46.069	K(1)LEQELSGLKK	-0.97204	3		cytosol		intracellular organelle; intracellular non-membrane-bounded organelle; cytoskeletal part; intracellular organelle part; macromolecular complex; intracellular part; cell; actin cytoskeleton; organelle part; non-membrane-bounded organelle; organelle; cytoskeleton; cell part; intracellular; myosin complex; protein complex;	ATP binding; motor activity; nucleoside phosphate binding; nucleoside binding; ion binding; hydrolase activity, acting on acid anhydrides; hydrolase activity; protein binding; nucleotide binding; nucleoside-triphosphatase activity; organic cyclic compound binding; heterocyclic compound binding; ribonucleoside binding; carbohydrate derivative binding; pyrophosphatase activity; catalytic activity; …	K17751	MYH6_7; myosin heavy chain 6/7	ko04261 Adrenergic signaling in cardiomyocytes; ko04260 Cardiac muscle contraction; ko05416 Viral myocarditis; ko04530 Tight junction;	IPR002928; IPR004009; IPR027417; IPR001609; IPR027401;	Myosin tail; Myosin, N-terminal, SH3-like; P-loop containing nucleoside triphosphate hydrolase; Myosin head, motor domain; Myosin-like IQ motif-containing domain;
comp49738_c0_seq2	951	K	Putative myosin heavy chain (Fragment)	101.32	KLEQELSGLK(1)K	2.1058	3		cytosol		intracellular organelle; intracellular non-membrane-bounded organelle; cytoskeletal part; intracellular organelle part; macromolecular complex; intracellular part; cell; actin cytoskeleton; organelle part; non-membrane-bounded organelle; organelle; cytoskeleton; cell part; intracellular; myosin complex; protein complex;	ATP binding; motor activity; nucleoside phosphate binding; nucleoside binding; ion binding; hydrolase activity, acting on acid anhydrides; hydrolase activity; protein binding; nucleotide binding; nucleoside-triphosphatase activity; organic cyclic compound binding; heterocyclic compound binding; ribonucleoside binding; carbohydrate derivative binding; pyrophosphatase activity; catalytic activity; …	K17751	MYH6_7; myosin heavy chain 6/7	ko04261 Adrenergic signaling in cardiomyocytes; ko04260 Cardiac muscle contraction; ko05416 Viral myocarditis; ko04530 Tight junction;	IPR002928; IPR004009; IPR027417; IPR001609; IPR027401;	Myosin tail; Myosin, N-terminal, SH3-like; P-loop containing nucleoside triphosphate hydrolase; Myosin head, motor domain; Myosin-like IQ motif-containing domain;
comp49738_c0_seq2	997	K	Putative myosin heavy chain (Fragment)	135.8	K(1)LQAETTQK	0.29024	2	1.09	cytosol		intracellular organelle; intracellular non-membrane-bounded organelle; cytoskeletal part; intracellular organelle part; macromolecular complex; intracellular part; cell; actin cytoskeleton; organelle part; non-membrane-bounded organelle; organelle; cytoskeleton; cell part; intracellular; myosin complex; protein complex;	ATP binding; motor activity; nucleoside phosphate binding; nucleoside binding; ion binding; hydrolase activity, acting on acid anhydrides; hydrolase activity; protein binding; nucleotide binding; nucleoside-triphosphatase activity; organic cyclic compound binding; heterocyclic compound binding; ribonucleoside binding; carbohydrate derivative binding; pyrophosphatase activity; catalytic activity; …	K17751	MYH6_7; myosin heavy chain 6/7	ko04261 Adrenergic signaling in cardiomyocytes; ko04260 Cardiac muscle contraction; ko05416 Viral myocarditis; ko04530 Tight junction;	IPR002928; IPR004009; IPR027417; IPR001609; IPR027401;	Myosin tail; Myosin, N-terminal, SH3-like; P-loop containing nucleoside triphosphate hydrolase; Myosin head, motor domain; Myosin-like IQ motif-containing domain;
comp49738_c0_seq2	1165	K	Putative myosin heavy chain (Fragment)	115.38	LEEAGGATSAQIELNK(1)K	0.53318	3	1.09	cytosol		intracellular organelle; intracellular non-membrane-bounded organelle; cytoskeletal part; intracellular organelle part; macromolecular complex; intracellular part; cell; actin cytoskeleton; organelle part; non-membrane-bounded organelle; organelle; cytoskeleton; cell part; intracellular; myosin complex; protein complex;	ATP binding; motor activity; nucleoside phosphate binding; nucleoside binding; ion binding; hydrolase activity, acting on acid anhydrides; hydrolase activity; protein binding; nucleotide binding; nucleoside-triphosphatase activity; organic cyclic compound binding; heterocyclic compound binding; ribonucleoside binding; carbohydrate derivative binding; pyrophosphatase activity; catalytic activity; …	K17751	MYH6_7; myosin heavy chain 6/7	ko04261 Adrenergic signaling in cardiomyocytes; ko04260 Cardiac muscle contraction; ko05416 Viral myocarditis; ko04530 Tight junction;	IPR002928; IPR004009; IPR027417; IPR001609; IPR027401;	Myosin tail; Myosin, N-terminal, SH3-like; P-loop containing nucleoside triphosphate hydrolase; Myosin head, motor domain; Myosin-like IQ motif-containing domain;
comp49738_c0_seq2	1212	K	Putative myosin heavy chain (Fragment)	97.384	HNDAVGEMGEQIDQLNK(1)LK	-1.0556	3		cytosol		intracellular organelle; intracellular non-membrane-bounded organelle; cytoskeletal part; intracellular organelle part; macromolecular complex; intracellular part; cell; actin cytoskeleton; organelle part; non-membrane-bounded organelle; organelle; cytoskeleton; cell part; intracellular; myosin complex; protein complex;	ATP binding; motor activity; nucleoside phosphate binding; nucleoside binding; ion binding; hydrolase activity, acting on acid anhydrides; hydrolase activity; protein binding; nucleotide binding; nucleoside-triphosphatase activity; organic cyclic compound binding; heterocyclic compound binding; ribonucleoside binding; carbohydrate derivative binding; pyrophosphatase activity; catalytic activity; …	K17751	MYH6_7; myosin heavy chain 6/7	ko04261 Adrenergic signaling in cardiomyocytes; ko04260 Cardiac muscle contraction; ko05416 Viral myocarditis; ko04530 Tight junction;	IPR002928; IPR004009; IPR027417; IPR001609; IPR027401;	Myosin tail; Myosin, N-terminal, SH3-like; P-loop containing nucleoside triphosphate hydrolase; Myosin head, motor domain; Myosin-like IQ motif-containing domain;
comp49738_c0_seq2	1277	K	Putative myosin heavy chain (Fragment)	138.45	TLNDFDAAK(1)K	-1.8053	2	1.2	cytosol		intracellular organelle; intracellular non-membrane-bounded organelle; cytoskeletal part; intracellular organelle part; macromolecular complex; intracellular part; cell; actin cytoskeleton; organelle part; non-membrane-bounded organelle; organelle; cytoskeleton; cell part; intracellular; myosin complex; protein complex;	ATP binding; motor activity; nucleoside phosphate binding; nucleoside binding; ion binding; hydrolase activity, acting on acid anhydrides; hydrolase activity; protein binding; nucleotide binding; nucleoside-triphosphatase activity; organic cyclic compound binding; heterocyclic compound binding; ribonucleoside binding; carbohydrate derivative binding; pyrophosphatase activity; catalytic activity; …	K17751	MYH6_7; myosin heavy chain 6/7	ko04261 Adrenergic signaling in cardiomyocytes; ko04260 Cardiac muscle contraction; ko05416 Viral myocarditis; ko04530 Tight junction;	IPR002928; IPR004009; IPR027417; IPR001609; IPR027401;	Myosin tail; Myosin, N-terminal, SH3-like; P-loop containing nucleoside triphosphate hydrolase; Myosin head, motor domain; Myosin-like IQ motif-containing domain;
comp49738_c0_seq2	1316	K	Putative myosin heavy chain (Fragment)	181.76	MSLTTQLEDTK(1)R	-3.102	2	1.27	cytosol		intracellular organelle; intracellular non-membrane-bounded organelle; cytoskeletal part; intracellular organelle part; macromolecular complex; intracellular part; cell; actin cytoskeleton; organelle part; non-membrane-bounded organelle; organelle; cytoskeleton; cell part; intracellular; myosin complex; protein complex;	ATP binding; motor activity; nucleoside phosphate binding; nucleoside binding; ion binding; hydrolase activity, acting on acid anhydrides; hydrolase activity; protein binding; nucleotide binding; nucleoside-triphosphatase activity; organic cyclic compound binding; heterocyclic compound binding; ribonucleoside binding; carbohydrate derivative binding; pyrophosphatase activity; catalytic activity; …	K17751	MYH6_7; myosin heavy chain 6/7	ko04261 Adrenergic signaling in cardiomyocytes; ko04260 Cardiac muscle contraction; ko05416 Viral myocarditis; ko04530 Tight junction;	IPR002928; IPR004009; IPR027417; IPR001609; IPR027401;	Myosin tail; Myosin, N-terminal, SH3-like; P-loop containing nucleoside triphosphate hydrolase; Myosin head, motor domain; Myosin-like IQ motif-containing domain;
comp49738_c0_seq2	1332	K	Putative myosin heavy chain (Fragment)	160.26	ATLLGK(1)FR	-2.7398	2	1.21	cytosol		intracellular organelle; intracellular non-membrane-bounded organelle; cytoskeletal part; intracellular organelle part; macromolecular complex; intracellular part; cell; actin cytoskeleton; organelle part; non-membrane-bounded organelle; organelle; cytoskeleton; cell part; intracellular; myosin complex; protein complex;	ATP binding; motor activity; nucleoside phosphate binding; nucleoside binding; ion binding; hydrolase activity, acting on acid anhydrides; hydrolase activity; protein binding; nucleotide binding; nucleoside-triphosphatase activity; organic cyclic compound binding; heterocyclic compound binding; ribonucleoside binding; carbohydrate derivative binding; pyrophosphatase activity; catalytic activity; …	K17751	MYH6_7; myosin heavy chain 6/7	ko04261 Adrenergic signaling in cardiomyocytes; ko04260 Cardiac muscle contraction; ko05416 Viral myocarditis; ko04530 Tight junction;	IPR002928; IPR004009; IPR027417; IPR001609; IPR027401;	Myosin tail; Myosin, N-terminal, SH3-like; P-loop containing nucleoside triphosphate hydrolase; Myosin head, motor domain; Myosin-like IQ motif-containing domain;
comp49738_c0_seq2	1390	K	Putative myosin heavy chain (Fragment)	112.36	AEELEEAK(1)RK	0.016107	3	1.15	cytosol		intracellular organelle; intracellular non-membrane-bounded organelle; cytoskeletal part; intracellular organelle part; macromolecular complex; intracellular part; cell; actin cytoskeleton; organelle part; non-membrane-bounded organelle; organelle; cytoskeleton; cell part; intracellular; myosin complex; protein complex;	ATP binding; motor activity; nucleoside phosphate binding; nucleoside binding; ion binding; hydrolase activity, acting on acid anhydrides; hydrolase activity; protein binding; nucleotide binding; nucleoside-triphosphatase activity; organic cyclic compound binding; heterocyclic compound binding; ribonucleoside binding; carbohydrate derivative binding; pyrophosphatase activity; catalytic activity; …	K17751	MYH6_7; myosin heavy chain 6/7	ko04261 Adrenergic signaling in cardiomyocytes; ko04260 Cardiac muscle contraction; ko05416 Viral myocarditis; ko04530 Tight junction;	IPR002928; IPR004009; IPR027417; IPR001609; IPR027401;	Myosin tail; Myosin, N-terminal, SH3-like; P-loop containing nucleoside triphosphate hydrolase; Myosin head, motor domain; Myosin-like IQ motif-containing domain;
comp49738_c0_seq2	1444	K	Putative myosin heavy chain (Fragment)	135.02	ANAIANAAEK(1)K	-1.9637	3	1.04	cytosol		intracellular organelle; intracellular non-membrane-bounded organelle; cytoskeletal part; intracellular organelle part; macromolecular complex; intracellular part; cell; actin cytoskeleton; organelle part; non-membrane-bounded organelle; organelle; cytoskeleton; cell part; intracellular; myosin complex; protein complex;	ATP binding; motor activity; nucleoside phosphate binding; nucleoside binding; ion binding; hydrolase activity, acting on acid anhydrides; hydrolase activity; protein binding; nucleotide binding; nucleoside-triphosphatase activity; organic cyclic compound binding; heterocyclic compound binding; ribonucleoside binding; carbohydrate derivative binding; pyrophosphatase activity; catalytic activity; …	K17751	MYH6_7; myosin heavy chain 6/7	ko04261 Adrenergic signaling in cardiomyocytes; ko04260 Cardiac muscle contraction; ko05416 Viral myocarditis; ko04530 Tight junction;	IPR002928; IPR004009; IPR027417; IPR001609; IPR027401;	Myosin tail; Myosin, N-terminal, SH3-like; P-loop containing nucleoside triphosphate hydrolase; Myosin head, motor domain; Myosin-like IQ motif-containing domain;
comp49738_c0_seq2	1528	K	Putative myosin heavy chain (Fragment)	137.89	NIHEIEK(1)AR	-1.4885	2	1	cytosol		intracellular organelle; intracellular non-membrane-bounded organelle; cytoskeletal part; intracellular organelle part; macromolecular complex; intracellular part; cell; actin cytoskeleton; organelle part; non-membrane-bounded organelle; organelle; cytoskeleton; cell part; intracellular; myosin complex; protein complex;	ATP binding; motor activity; nucleoside phosphate binding; nucleoside binding; ion binding; hydrolase activity, acting on acid anhydrides; hydrolase activity; protein binding; nucleotide binding; nucleoside-triphosphatase activity; organic cyclic compound binding; heterocyclic compound binding; ribonucleoside binding; carbohydrate derivative binding; pyrophosphatase activity; catalytic activity; …	K17751	MYH6_7; myosin heavy chain 6/7	ko04261 Adrenergic signaling in cardiomyocytes; ko04260 Cardiac muscle contraction; ko05416 Viral myocarditis; ko04530 Tight junction;	IPR002928; IPR004009; IPR027417; IPR001609; IPR027401;	Myosin tail; Myosin, N-terminal, SH3-like; P-loop containing nucleoside triphosphate hydrolase; Myosin head, motor domain; Myosin-like IQ motif-containing domain;
comp49738_c0_seq2	1781	K	Putative myosin heavy chain (Fragment)	268.59	AEQDHAQTQEK(1)LRK	0.52814	4	0.96	cytosol		intracellular organelle; intracellular non-membrane-bounded organelle; cytoskeletal part; intracellular organelle part; macromolecular complex; intracellular part; cell; actin cytoskeleton; organelle part; non-membrane-bounded organelle; organelle; cytoskeleton; cell part; intracellular; myosin complex; protein complex;	ATP binding; motor activity; nucleoside phosphate binding; nucleoside binding; ion binding; hydrolase activity, acting on acid anhydrides; hydrolase activity; protein binding; nucleotide binding; nucleoside-triphosphatase activity; organic cyclic compound binding; heterocyclic compound binding; ribonucleoside binding; carbohydrate derivative binding; pyrophosphatase activity; catalytic activity; …	K17751	MYH6_7; myosin heavy chain 6/7	ko04261 Adrenergic signaling in cardiomyocytes; ko04260 Cardiac muscle contraction; ko05416 Viral myocarditis; ko04530 Tight junction;	IPR002928; IPR004009; IPR027417; IPR001609; IPR027401;	Myosin tail; Myosin, N-terminal, SH3-like; P-loop containing nucleoside triphosphate hydrolase; Myosin head, motor domain; Myosin-like IQ motif-containing domain;
comp49738_c0_seq2	1838	K	Putative myosin heavy chain (Fragment)	166.07	HADAQK(1)NLR	0.76022	2	0.93	cytosol		intracellular organelle; intracellular non-membrane-bounded organelle; cytoskeletal part; intracellular organelle part; macromolecular complex; intracellular part; cell; actin cytoskeleton; organelle part; non-membrane-bounded organelle; organelle; cytoskeleton; cell part; intracellular; myosin complex; protein complex;	ATP binding; motor activity; nucleoside phosphate binding; nucleoside binding; ion binding; hydrolase activity, acting on acid anhydrides; hydrolase activity; protein binding; nucleotide binding; nucleoside-triphosphatase activity; organic cyclic compound binding; heterocyclic compound binding; ribonucleoside binding; carbohydrate derivative binding; pyrophosphatase activity; catalytic activity; …	K17751	MYH6_7; myosin heavy chain 6/7	ko04261 Adrenergic signaling in cardiomyocytes; ko04260 Cardiac muscle contraction; ko05416 Viral myocarditis; ko04530 Tight junction;	IPR002928; IPR004009; IPR027417; IPR001609; IPR027401;	Myosin tail; Myosin, N-terminal, SH3-like; P-loop containing nucleoside triphosphate hydrolase; Myosin head, motor domain; Myosin-like IQ motif-containing domain;
comp49739_c0_seq1	576	K	Acetyl-coenzyme A synthetase	107.79	QLAEGIK(1)K	1.1534	2		plasma membrane	metabolic process;		catalytic activity;	K08745	SLC27A1_4; solute carrier family 27 (fatty acid transporter), member 1/4 [EC:6.2.1.-]"	ko03320 PPAR signaling pathway; ko04931 Insulin resistance;	IPR025110; IPR000873;	AMP-binding enzyme C-terminal domain; AMP-dependent synthetase/ligase;
comp49779_c0_seq1	75	K	Myosin 1 light chain-like protein	95.822	TISLEEFLPIYSQVK(1)K	-1.0124	3	0.98	cytosol			cation binding; metal ion binding; calcium ion binding; binding; ion binding;				IPR002048; IPR011992;	EF-hand domain; EF-hand domain pair;
comp49972_c0_seq2	55	K	Unknown	60.436	YVQFAK(1)HK	-1.3815	3		mitochondria	metabolic process;		catalytic activity;				IPR011234;	Fumarylacetoacetase, C-terminal-related;
comp50079_c0_seq1	42	K	Unknown	102.55	SSGVSGK(1)R	1.3362	2	0.85	nuclear
comp50130_c0_seq1	215	K	Cytochrome P450 (Fragment)	108.9	LAPNSLK(1)FR	0.67772	2	0.89	plasma membrane	single-organism process; metabolic process; oxidation-reduction process; single-organism metabolic process;		organic cyclic compound binding; heterocyclic compound binding; heme binding; iron ion binding; transition metal ion binding; catalytic activity; binding; ion binding; cation binding; metal ion binding; oxidoreductase activity, acting on paired donors, with incorporation or reduction of molecular oxygen; tetrapyrrole binding; oxidoreductase activity;	K14999
comp50526_c0_seq1	127	K	Rhopalosiphum padi isolate A glutathione S-transferase mRNA	95.502	VGPHDEK(1)K	-1.5189	3		cytosol			protein binding; binding;	K00799	GST; glutathione S-transferase [EC:2.5.1.18]	ko00980 Metabolism of xenobiotics by cytochrome P450; ko00982 Drug metabolism - cytochrome P450; ko00480 Glutathione metabolism; ko05204 Chemical carcinogenesis; ko01524 Platinum drug resistance;	IPR004046; IPR010987; IPR012336; IPR004045;	Glutathione S-transferase, C-terminal; Glutathione S-transferase, C-terminal-like; Thioredoxin-like fold; Glutathione S-transferase, N-terminal;
comp50726_c0_seq1	254	K	Unknown	101.54	K(1)AGLGAQK	-0.40357	2	0.8	cytosol			enzyme regulator activity; molecular function regulator; enzyme activator activity; nucleoside-triphosphatase regulator activity; GTPase activator activity; GTPase regulator activity;	K12493	ARFGAP2_3; ADP-ribosylation factor GTPase-activating protein 2/3	ko04144 Endocytosis;
comp50728_c0_seq1	128	K	Alpha-tubulin	126.07	LSVDYGK(1)K	1.4757	3	1.09	cytosol	single-organism cellular process; single-organism process; microtubule-based process; cellular process;	intracellular organelle; microtubule; intracellular non-membrane-bounded organelle; cytoskeletal part; intracellular organelle part; macromolecular complex; intracellular part; cell; organelle part; non-membrane-bounded organelle; organelle; cytoskeleton; microtubule cytoskeleton; cell part; intracellular; protein complex;	nucleoside phosphate binding; nucleoside binding; ion binding; hydrolase activity, acting on acid anhydrides; hydrolase activity; nucleotide binding; nucleoside-triphosphatase activity; organic cyclic compound binding; heterocyclic compound binding; ribonucleoside binding; carbohydrate derivative binding; pyrophosphatase activity; catalytic activity; structural constituent of cytoskeleton; ribonu…	K07374	TUBA; tubulin alpha	ko04145 Phagosome; ko05130 Pathogenic Escherichia coli infection; ko04540 Gap junction; ko04210 Apoptosis;	IPR003008; IPR023123; IPR018316; IPR008280;	Tubulin/FtsZ, GTPase domain; Tubulin, C-terminal; Tubulin/FtsZ, 2-layer sandwich domain; Tubulin/FtsZ, C-terminal;
comp50728_c0_seq1	359	K	Alpha-tubulin	53.034	LDHK(1)FDLMYAK	-1.4817	3		cytosol	single-organism cellular process; single-organism process; microtubule-based process; cellular process;	intracellular organelle; microtubule; intracellular non-membrane-bounded organelle; cytoskeletal part; intracellular organelle part; macromolecular complex; intracellular part; cell; organelle part; non-membrane-bounded organelle; organelle; cytoskeleton; microtubule cytoskeleton; cell part; intracellular; protein complex;	nucleoside phosphate binding; nucleoside binding; ion binding; hydrolase activity, acting on acid anhydrides; hydrolase activity; nucleotide binding; nucleoside-triphosphatase activity; organic cyclic compound binding; heterocyclic compound binding; ribonucleoside binding; carbohydrate derivative binding; pyrophosphatase activity; catalytic activity; structural constituent of cytoskeleton; ribonu…	K07374	TUBA; tubulin alpha	ko04145 Phagosome; ko05130 Pathogenic Escherichia coli infection; ko04540 Gap junction; ko04210 Apoptosis;	IPR003008; IPR023123; IPR018316; IPR008280;	Tubulin/FtsZ, GTPase domain; Tubulin, C-terminal; Tubulin/FtsZ, 2-layer sandwich domain; Tubulin/FtsZ, C-terminal;
comp50728_c0_seq1	366	K	Alpha-tubulin	147.29	LDHKFDLMYAK(1)R	0.1007	4	1.39	cytosol	single-organism cellular process; single-organism process; microtubule-based process; cellular process;	intracellular organelle; microtubule; intracellular non-membrane-bounded organelle; cytoskeletal part; intracellular organelle part; macromolecular complex; intracellular part; cell; organelle part; non-membrane-bounded organelle; organelle; cytoskeleton; microtubule cytoskeleton; cell part; intracellular; protein complex;	nucleoside phosphate binding; nucleoside binding; ion binding; hydrolase activity, acting on acid anhydrides; hydrolase activity; nucleotide binding; nucleoside-triphosphatase activity; organic cyclic compound binding; heterocyclic compound binding; ribonucleoside binding; carbohydrate derivative binding; pyrophosphatase activity; catalytic activity; structural constituent of cytoskeleton; ribonu…	K07374	TUBA; tubulin alpha	ko04145 Phagosome; ko05130 Pathogenic Escherichia coli infection; ko04540 Gap junction; ko04210 Apoptosis;	IPR003008; IPR023123; IPR018316; IPR008280;	Tubulin/FtsZ, GTPase domain; Tubulin, C-terminal; Tubulin/FtsZ, 2-layer sandwich domain; Tubulin/FtsZ, C-terminal;
comp50835_c0_seq4	412	K	Unknown	144.29	NWLAK(1)SDDEGEKER	0.68537	3	0.89	nuclear				K13163			IPR029332;	PEHE domain;
comp50841_c0_seq1	239	K	ACYPI004546 protein	175.38	YQIHVK(1)CR	-1.9566	2	0.62	cytosol				K11205	GCLM; glutamate--cysteine ligase regulatory subunit	ko00270 Cysteine and methionine metabolism; ko00480 Glutathione metabolism; ko01100 Metabolic pathways;	IPR023210;	NADP-dependent oxidoreductase domain;
comp50905_c0_seq2	93	K	ACYPI38901 protein	123.72	IAVFRPK(1)LR	-1.7336	3	0.98	nuclear	DNA replication; cellular aromatic compound metabolic process; DNA metabolic process; organic cyclic compound metabolic process; nitrogen compound metabolic process; biosynthetic process; primary metabolic process; organic substance biosynthetic process; cellular metabolic process; cellular biosynthetic process; organic substance metabolic process; metabolic process; cellular macromolecule biosyn…		organic cyclic compound binding; heterocyclic compound binding; DNA binding; binding; nucleic acid binding; single-stranded DNA binding; structure-specific DNA binding;	K03111	ssb; single-strand DNA-binding protein	ko03430 Mismatch repair; ko03030 DNA replication; ko03440 Homologous recombination;	IPR012340;	Nucleic acid-binding, OB-fold;
comp50914_c1_seq1	50	K	ACYPI004357 protein	156.36	DAELSTLTGK(1)K	0.5585	3	0.88	nuclear			organic cyclic compound binding; heterocyclic compound binding; DNA binding; protein binding; binding; nucleic acid binding;	K15223			IPR009057; IPR003121; IPR019835; IPR014876;	Homeodomain-like; SWIB/MDM2 domain; SWIB domain; DEK, C-terminal;
comp50964_c1_seq1	296	K	ACYPI010176 protein	104.2	DKIFGK(1)AK	-1.471	3	0.9	cytosol	lipid oxidation; single-organism process; cellular lipid metabolic process; cellular metabolic process; organic substance metabolic process; metabolic process; lipid modification; cellular catabolic process; monocarboxylic acid metabolic process; cellular process; lipid metabolic process; lipid catabolic process; fatty acid oxidation; oxidation-reduction process; single-organism catabolic process…	intracellular organelle; mitochondrial matrix; mitochondrial part; fatty acid beta-oxidation multienzyme complex; cytoplasm; intracellular organelle part; macromolecular complex; intracellular part; cell; mitochondrion; organelle part; membrane-enclosed lumen; intracellular membrane-bounded organelle; organelle; mitochondrial fatty acid beta-oxidation multienzyme complex; intracellular organelle …	oxidoreductase activity, acting on CH-OH group of donors; oxidoreductase activity, acting on the CH-OH group of donors, NAD or NADP as acceptor; catalytic activity; lyase activity; hydro-lyase activity; 3-hydroxyacyl-CoA dehydrogenase activity; carbon-oxygen lyase activity; oxidoreductase activity; enoyl-CoA hydratase activity;	K07515	HADHA; enoyl-CoA hydratase / long-chain 3-hydroxyacyl-CoA dehydrogenase [EC:4.2.1.17 1.1.1.211]	ko00270 Cysteine and methionine metabolism; ko01130 Biosynthesis of antibiotics; ko00062 Fatty acid elongation; ko00380 Tryptophan metabolism; ko01200 Carbon metabolism; ko00410 beta-Alanine metabolism; ko00650 Butanoate metabolism; ko01040 Biosynthesis of unsaturated fatty acids; ko00640 Propanoate metabolism; ko00310 Lysine degradation; ko00930 Caprolactam degradation; ko01110 Biosynthesis of s…	IPR029045; IPR013328; IPR008927; IPR016040; IPR006176; IPR006108;	ClpP/crotonase-like domain; 6-phosphogluconate dehydrogenase, domain 2; 6-phosphogluconate dehydrogenase C-terminal domain-like; NAD(P)-binding domain; 3-hydroxyacyl-CoA dehydrogenase, NAD binding; 3-hydroxyacyl-CoA dehydrogenase, C-terminal;
comp50964_c1_seq1	361	K	ACYPI010176 protein	186.76	GLIGLFFGQTECK(1)K	-2.6077	3	1.28	cytosol	lipid oxidation; single-organism process; cellular lipid metabolic process; cellular metabolic process; organic substance metabolic process; metabolic process; lipid modification; cellular catabolic process; monocarboxylic acid metabolic process; cellular process; lipid metabolic process; lipid catabolic process; fatty acid oxidation; oxidation-reduction process; single-organism catabolic process…	intracellular organelle; mitochondrial matrix; mitochondrial part; fatty acid beta-oxidation multienzyme complex; cytoplasm; intracellular organelle part; macromolecular complex; intracellular part; cell; mitochondrion; organelle part; membrane-enclosed lumen; intracellular membrane-bounded organelle; organelle; mitochondrial fatty acid beta-oxidation multienzyme complex; intracellular organelle …	oxidoreductase activity, acting on CH-OH group of donors; oxidoreductase activity, acting on the CH-OH group of donors, NAD or NADP as acceptor; catalytic activity; lyase activity; hydro-lyase activity; 3-hydroxyacyl-CoA dehydrogenase activity; carbon-oxygen lyase activity; oxidoreductase activity; enoyl-CoA hydratase activity;	K07515	HADHA; enoyl-CoA hydratase / long-chain 3-hydroxyacyl-CoA dehydrogenase [EC:4.2.1.17 1.1.1.211]	ko00270 Cysteine and methionine metabolism; ko01130 Biosynthesis of antibiotics; ko00062 Fatty acid elongation; ko00380 Tryptophan metabolism; ko01200 Carbon metabolism; ko00410 beta-Alanine metabolism; ko00650 Butanoate metabolism; ko01040 Biosynthesis of unsaturated fatty acids; ko00640 Propanoate metabolism; ko00310 Lysine degradation; ko00930 Caprolactam degradation; ko01110 Biosynthesis of s…	IPR029045; IPR013328; IPR008927; IPR016040; IPR006176; IPR006108;	ClpP/crotonase-like domain; 6-phosphogluconate dehydrogenase, domain 2; 6-phosphogluconate dehydrogenase C-terminal domain-like; NAD(P)-binding domain; 3-hydroxyacyl-CoA dehydrogenase, NAD binding; 3-hydroxyacyl-CoA dehydrogenase, C-terminal;
comp50964_c1_seq1	651	K	ACYPI010176 protein	116.55	GYFVYK(1)SGTK	-2.7428	3	1.01	cytosol	lipid oxidation; single-organism process; cellular lipid metabolic process; cellular metabolic process; organic substance metabolic process; metabolic process; lipid modification; cellular catabolic process; monocarboxylic acid metabolic process; cellular process; lipid metabolic process; lipid catabolic process; fatty acid oxidation; oxidation-reduction process; single-organism catabolic process…	intracellular organelle; mitochondrial matrix; mitochondrial part; fatty acid beta-oxidation multienzyme complex; cytoplasm; intracellular organelle part; macromolecular complex; intracellular part; cell; mitochondrion; organelle part; membrane-enclosed lumen; intracellular membrane-bounded organelle; organelle; mitochondrial fatty acid beta-oxidation multienzyme complex; intracellular organelle …	oxidoreductase activity, acting on CH-OH group of donors; oxidoreductase activity, acting on the CH-OH group of donors, NAD or NADP as acceptor; catalytic activity; lyase activity; hydro-lyase activity; 3-hydroxyacyl-CoA dehydrogenase activity; carbon-oxygen lyase activity; oxidoreductase activity; enoyl-CoA hydratase activity;	K07515	HADHA; enoyl-CoA hydratase / long-chain 3-hydroxyacyl-CoA dehydrogenase [EC:4.2.1.17 1.1.1.211]	ko00270 Cysteine and methionine metabolism; ko01130 Biosynthesis of antibiotics; ko00062 Fatty acid elongation; ko00380 Tryptophan metabolism; ko01200 Carbon metabolism; ko00410 beta-Alanine metabolism; ko00650 Butanoate metabolism; ko01040 Biosynthesis of unsaturated fatty acids; ko00640 Propanoate metabolism; ko00310 Lysine degradation; ko00930 Caprolactam degradation; ko01110 Biosynthesis of s…	IPR029045; IPR013328; IPR008927; IPR016040; IPR006176; IPR006108;	ClpP/crotonase-like domain; 6-phosphogluconate dehydrogenase, domain 2; 6-phosphogluconate dehydrogenase C-terminal domain-like; NAD(P)-binding domain; 3-hydroxyacyl-CoA dehydrogenase, NAD binding; 3-hydroxyacyl-CoA dehydrogenase, C-terminal;
comp50984_c0_seq1	259	K	Putative translation elongation factor 2	77.185	LWGENFFNPK(1)TK	0.60751	3		cytosol			nucleoside phosphate binding; nucleoside binding; ion binding; hydrolase activity, acting on acid anhydrides; hydrolase activity; nucleotide binding; nucleoside-triphosphatase activity; organic cyclic compound binding; heterocyclic compound binding; ribonucleoside binding; carbohydrate derivative binding; pyrophosphatase activity; catalytic activity; ribonucleotide binding; binding; GTPase activi…	K03234	EEF2; elongation factor 2	ko04921 Oxytocin signaling pathway; ko04152 AMPK signaling pathway;	IPR027417; IPR000795; IPR005517; IPR005225; IPR000640; IPR004161; IPR020568; IPR009022; IPR014721; IPR009000;	P-loop containing nucleoside triphosphate hydrolase; Transcription factor, GTP-binding domain; Translation elongation factor EFG/EF2, domain IV; Small GTP-binding protein domain; Translation elongation factor EFG, V domain; Translation elongation factor EFTu-like, domain 2; Ribosomal protein S5 domain 2-type fold; Elongation factor G, III-V domain; Ribosomal protein S5 domain 2-type fold, subgrou…
comp50984_c0_seq1	294	K	Putative translation elongation factor 2	105.98	VFDCIMNFK(1)K	-1.3538	3	1.17	cytosol			nucleoside phosphate binding; nucleoside binding; ion binding; hydrolase activity, acting on acid anhydrides; hydrolase activity; nucleotide binding; nucleoside-triphosphatase activity; organic cyclic compound binding; heterocyclic compound binding; ribonucleoside binding; carbohydrate derivative binding; pyrophosphatase activity; catalytic activity; ribonucleotide binding; binding; GTPase activi…	K03234	EEF2; elongation factor 2	ko04921 Oxytocin signaling pathway; ko04152 AMPK signaling pathway;	IPR027417; IPR000795; IPR005517; IPR005225; IPR000640; IPR004161; IPR020568; IPR009022; IPR014721; IPR009000;	P-loop containing nucleoside triphosphate hydrolase; Transcription factor, GTP-binding domain; Translation elongation factor EFG/EF2, domain IV; Small GTP-binding protein domain; Translation elongation factor EFG, V domain; Translation elongation factor EFTu-like, domain 2; Ribosomal protein S5 domain 2-type fold; Elongation factor G, III-V domain; Ribosomal protein S5 domain 2-type fold, subgrou…
comp50984_c0_seq1	412	K	Putative translation elongation factor 2	74.376	VASGMK(1)CR	1.0095	2	0.94	cytosol			nucleoside phosphate binding; nucleoside binding; ion binding; hydrolase activity, acting on acid anhydrides; hydrolase activity; nucleotide binding; nucleoside-triphosphatase activity; organic cyclic compound binding; heterocyclic compound binding; ribonucleoside binding; carbohydrate derivative binding; pyrophosphatase activity; catalytic activity; ribonucleotide binding; binding; GTPase activi…	K03234	EEF2; elongation factor 2	ko04921 Oxytocin signaling pathway; ko04152 AMPK signaling pathway;	IPR027417; IPR000795; IPR005517; IPR005225; IPR000640; IPR004161; IPR020568; IPR009022; IPR014721; IPR009000;	P-loop containing nucleoside triphosphate hydrolase; Transcription factor, GTP-binding domain; Translation elongation factor EFG/EF2, domain IV; Small GTP-binding protein domain; Translation elongation factor EFG, V domain; Translation elongation factor EFTu-like, domain 2; Ribosomal protein S5 domain 2-type fold; Elongation factor G, III-V domain; Ribosomal protein S5 domain 2-type fold, subgrou…
comp50984_c0_seq1	431	K	Putative translation elongation factor 2	102.4	EDLYEK(1)AIQR	-0.71239	2	0.9	cytosol			nucleoside phosphate binding; nucleoside binding; ion binding; hydrolase activity, acting on acid anhydrides; hydrolase activity; nucleotide binding; nucleoside-triphosphatase activity; organic cyclic compound binding; heterocyclic compound binding; ribonucleoside binding; carbohydrate derivative binding; pyrophosphatase activity; catalytic activity; ribonucleotide binding; binding; GTPase activi…	K03234	EEF2; elongation factor 2	ko04921 Oxytocin signaling pathway; ko04152 AMPK signaling pathway;	IPR027417; IPR000795; IPR005517; IPR005225; IPR000640; IPR004161; IPR020568; IPR009022; IPR014721; IPR009000;	P-loop containing nucleoside triphosphate hydrolase; Transcription factor, GTP-binding domain; Translation elongation factor EFG/EF2, domain IV; Small GTP-binding protein domain; Translation elongation factor EFG, V domain; Translation elongation factor EFTu-like, domain 2; Ribosomal protein S5 domain 2-type fold; Elongation factor G, III-V domain; Ribosomal protein S5 domain 2-type fold, subgrou…
comp50984_c0_seq1	557	K	Putative translation elongation factor 2	85.554	DLEEDHACVPIK(1)K	2.1571	3		cytosol			nucleoside phosphate binding; nucleoside binding; ion binding; hydrolase activity, acting on acid anhydrides; hydrolase activity; nucleotide binding; nucleoside-triphosphatase activity; organic cyclic compound binding; heterocyclic compound binding; ribonucleoside binding; carbohydrate derivative binding; pyrophosphatase activity; catalytic activity; ribonucleotide binding; binding; GTPase activi…	K03234	EEF2; elongation factor 2	ko04921 Oxytocin signaling pathway; ko04152 AMPK signaling pathway;	IPR027417; IPR000795; IPR005517; IPR005225; IPR000640; IPR004161; IPR020568; IPR009022; IPR014721; IPR009000;	P-loop containing nucleoside triphosphate hydrolase; Transcription factor, GTP-binding domain; Translation elongation factor EFG/EF2, domain IV; Small GTP-binding protein domain; Translation elongation factor EFG, V domain; Translation elongation factor EFTu-like, domain 2; Ribosomal protein S5 domain 2-type fold; Elongation factor G, III-V domain; Ribosomal protein S5 domain 2-type fold, subgrou…
comp51045_c0_seq1	65	K	CSP1	65.295	SPCTPEGSELK(1)R	-0.29766	2	1.22	extracellular
comp51132_c0_seq2	8	K	Unknown	45.368	MRPGNLQK(1)R	4.1216	2	0.81	mitochondria
comp51188_c0_seq1	179	K	Eukaryotic translation initiation factor 3 subunit M	73.499	ALHDVLLK(1)SK	-1.1571	3	1.01	cytosol		cell part; intracellular; cytoplasm; macromolecular complex; intracellular part; cell; protein complex; cytoplasmic part; eukaryotic translation initiation factor 3 complex;	organic cyclic compound binding; heterocyclic compound binding; RNA binding; translation factor activity, nucleic acid binding; binding; nucleic acid binding; translation initiation factor activity; protein binding;	K15030			IPR011991; IPR000717;	Winged helix-turn-helix DNA-binding domain; Proteasome component (PCI) domain;
comp51202_c0_seq1	227	K	ACYPI006288 protein	101.62	NSIIVSPDAGGAK(1)R	-0.07404	2	1	mitochondria	nucleoside metabolic process; nucleotide biosynthetic process; cellular aromatic compound metabolic process; nucleotide metabolic process; single-organism process; biosynthetic process; ribonucleoside monophosphate biosynthetic process; cellular metabolic process; phosphate-containing compound metabolic process; organic substance metabolic process; metabolic process; heterocycle metabolic process…		magnesium ion binding; ribose phosphate diphosphokinase activity; catalytic activity; binding; ion binding; metal ion binding; cation binding; diphosphotransferase activity; transferase activity; transferase activity, transferring phosphorus-containing groups;	K00948	PRPS; ribose-phosphate pyrophosphokinase [EC:2.7.6.1]	ko00030 Pentose phosphate pathway; ko00230 Purine metabolism; ko01120 Microbial metabolism in diverse environments; ko01130 Biosynthesis of antibiotics; ko01200 Carbon metabolism; ko01110 Biosynthesis of secondary metabolites; ko01230 Biosynthesis of amino acids; ko01100 Metabolic pathways;	IPR000836; IPR029099; IPR029057;	Phosphoribosyltransferase domain; Ribose-phosphate pyrophosphokinase, N-terminal domain; Phosphoribosyltransferase-like;
comp51202_c0_seq1	245	K	ACYPI006288 protein	109.95	LNVEFALIHK(1)ER	0.21023	3	1.09	mitochondria	nucleoside metabolic process; nucleotide biosynthetic process; cellular aromatic compound metabolic process; nucleotide metabolic process; single-organism process; biosynthetic process; ribonucleoside monophosphate biosynthetic process; cellular metabolic process; phosphate-containing compound metabolic process; organic substance metabolic process; metabolic process; heterocycle metabolic process…		magnesium ion binding; ribose phosphate diphosphokinase activity; catalytic activity; binding; ion binding; metal ion binding; cation binding; diphosphotransferase activity; transferase activity; transferase activity, transferring phosphorus-containing groups;	K00948	PRPS; ribose-phosphate pyrophosphokinase [EC:2.7.6.1]	ko00030 Pentose phosphate pathway; ko00230 Purine metabolism; ko01120 Microbial metabolism in diverse environments; ko01130 Biosynthesis of antibiotics; ko01200 Carbon metabolism; ko01110 Biosynthesis of secondary metabolites; ko01230 Biosynthesis of amino acids; ko01100 Metabolic pathways;	IPR000836; IPR029099; IPR029057;	Phosphoribosyltransferase domain; Ribose-phosphate pyrophosphokinase, N-terminal domain; Phosphoribosyltransferase-like;
comp51235_c0_seq1	233	K	Putative vesicle amine transport protein (Fragment)	134.13	GADYSAEVK(1)K	1.3398	2	1.23	cytosol, nuclear	single-organism process; metabolic process; oxidation-reduction process; single-organism metabolic process;		catalytic activity; oxidoreductase activity;				IPR011032; IPR020843; IPR016040; IPR013154;	GroES-like; Polyketide synthase, enoylreductase domain; NAD(P)-binding domain; Alcohol dehydrogenase, N-terminal;
comp51292_c0_seq1	56	K	ACYPI002878 protein	119.96	VEHFEICPDVIDK(1)K	2.6521	4	0.79	endoplasmic reticulum
comp51307_c0_seq1	171	K	Mitochondrial inner membrane protein OXA1L (Fragment)	97.602	LGGNAK(1)R	-1.038	2	1.27	plasma membrane	cellular component organization; protein localization to membrane; single-organism cellular process; single-organism membrane organization; single-organism process; cellular localization; establishment of localization; establishment of protein localization; cellular macromolecule localization; single-organism localization; membrane organization; single-organism cellular localization; protein loca…	intrinsic component of membrane; membrane; integral component of membrane; membrane part;		K17797
comp51361_c0_seq1	174	K	Unknown	85.937	KQDPAQLLIK(1)EEATAR	1.3043	3		cytosol	proteolysis; metabolic process; macromolecule metabolic process; protein metabolic process; primary metabolic process; organic substance metabolic process;		serine-type endopeptidase activity; endopeptidase activity; peptidase activity; catalytic activity; serine hydrolase activity; serine-type peptidase activity; peptidase activity, acting on L-amino acid peptides; hydrolase activity;	K01280			IPR000209; IPR022232; IPR022229;	Peptidase S8/S53 domain; Peptidase S8A, tripeptidyl peptidase II, arthropoda; Peptidase S8A, tripeptidyl peptidase II;
comp51361_c0_seq1	1014	K	Unknown	127.76	YILTEPVK(1)K	-1.3129	2	1.09	cytosol	proteolysis; metabolic process; macromolecule metabolic process; protein metabolic process; primary metabolic process; organic substance metabolic process;		serine-type endopeptidase activity; endopeptidase activity; peptidase activity; catalytic activity; serine hydrolase activity; serine-type peptidase activity; peptidase activity, acting on L-amino acid peptides; hydrolase activity;	K01280			IPR000209; IPR022232; IPR022229;	Peptidase S8/S53 domain; Peptidase S8A, tripeptidyl peptidase II, arthropoda; Peptidase S8A, tripeptidyl peptidase II;
comp51427_c0_seq1	87	K	ACYPI002781 protein	120.06	TVEYGASK(1)K	-1.0678	2	0.77	extracellular			structural constituent of cuticle; structural molecule activity;
comp51444_c0_seq50	192	K	Receptor protein-tyrosine kinase	83.204	NVTVEDAGK(1)YK	-1.9418	2		cytosol			protein binding; binding;				IPR003598; IPR007110; IPR013783; IPR003599; IPR003961; IPR013098;	Immunoglobulin subtype 2; Immunoglobulin-like domain; Immunoglobulin-like fold; Immunoglobulin subtype; Fibronectin type III; Immunoglobulin I-set;
comp51476_c0_seq3	42	K	Unknown	99.283	ASLTEECK(1)K	0.54015	2		cytosol	cofactor biosynthetic process; pteridine-containing compound biosynthetic process; cellular aromatic compound metabolic process; organic acid biosynthetic process; cellular modified amino acid biosynthetic process; single-organism process; biosynthetic process; organonitrogen compound biosynthetic process; cellular metabolic process; organic substance metabolic process; metabolic process; cellula…		oxidoreductase activity, acting on the CH-NH group of donors; ATP binding; nucleoside phosphate binding; ligase activity; nucleoside binding; ion binding; methylenetetrahydrofolate dehydrogenase (NADP+) activity; nucleotide binding; oxidoreductase activity; ligase activity, forming carbon-nitrogen bonds; organic cyclic compound binding; heterocyclic compound binding; ribonucleoside binding; carbo…	K00288	MTHFD; methylenetetrahydrofolate dehydrogenase (NADP+) / methenyltetrahydrofolate cyclohydrolase / formyltetrahydrofolate synthetase [EC:1.5.1.5 3.5.4.9 6.3.4.3]	ko00670 One carbon pool by folate; ko01100 Metabolic pathways;	IPR020631; IPR027417; IPR016040; IPR020630;	Tetrahydrofolate dehydrogenase/cyclohydrolase, NAD(P)-binding domain; P-loop containing nucleoside triphosphate hydrolase; NAD(P)-binding domain; Tetrahydrofolate dehydrogenase/cyclohydrolase, catalytic domain;
comp51476_c0_seq3	73	K	Unknown	84.365	EDSNVYIQAK(1)LK	1.8068	3	1.01	cytosol	cofactor biosynthetic process; pteridine-containing compound biosynthetic process; cellular aromatic compound metabolic process; organic acid biosynthetic process; cellular modified amino acid biosynthetic process; single-organism process; biosynthetic process; organonitrogen compound biosynthetic process; cellular metabolic process; organic substance metabolic process; metabolic process; cellula…		oxidoreductase activity, acting on the CH-NH group of donors; ATP binding; nucleoside phosphate binding; ligase activity; nucleoside binding; ion binding; methylenetetrahydrofolate dehydrogenase (NADP+) activity; nucleotide binding; oxidoreductase activity; ligase activity, forming carbon-nitrogen bonds; organic cyclic compound binding; heterocyclic compound binding; ribonucleoside binding; carbo…	K00288	MTHFD; methylenetetrahydrofolate dehydrogenase (NADP+) / methenyltetrahydrofolate cyclohydrolase / formyltetrahydrofolate synthetase [EC:1.5.1.5 3.5.4.9 6.3.4.3]	ko00670 One carbon pool by folate; ko01100 Metabolic pathways;	IPR020631; IPR027417; IPR016040; IPR020630;	Tetrahydrofolate dehydrogenase/cyclohydrolase, NAD(P)-binding domain; P-loop containing nucleoside triphosphate hydrolase; NAD(P)-binding domain; Tetrahydrofolate dehydrogenase/cyclohydrolase, catalytic domain;
comp51476_c0_seq3	532	K	Unknown	131.06	TEPESLSAEEIK(1)K	-0.18413	3	1.06	cytosol	cofactor biosynthetic process; pteridine-containing compound biosynthetic process; cellular aromatic compound metabolic process; organic acid biosynthetic process; cellular modified amino acid biosynthetic process; single-organism process; biosynthetic process; organonitrogen compound biosynthetic process; cellular metabolic process; organic substance metabolic process; metabolic process; cellula…		oxidoreductase activity, acting on the CH-NH group of donors; ATP binding; nucleoside phosphate binding; ligase activity; nucleoside binding; ion binding; methylenetetrahydrofolate dehydrogenase (NADP+) activity; nucleotide binding; oxidoreductase activity; ligase activity, forming carbon-nitrogen bonds; organic cyclic compound binding; heterocyclic compound binding; ribonucleoside binding; carbo…	K00288	MTHFD; methylenetetrahydrofolate dehydrogenase (NADP+) / methenyltetrahydrofolate cyclohydrolase / formyltetrahydrofolate synthetase [EC:1.5.1.5 3.5.4.9 6.3.4.3]	ko00670 One carbon pool by folate; ko01100 Metabolic pathways;	IPR020631; IPR027417; IPR016040; IPR020630;	Tetrahydrofolate dehydrogenase/cyclohydrolase, NAD(P)-binding domain; P-loop containing nucleoside triphosphate hydrolase; NAD(P)-binding domain; Tetrahydrofolate dehydrogenase/cyclohydrolase, catalytic domain;
comp51490_c0_seq1	604	K	Ubiquitin carboxyl-terminal hydrolase	81.296	NINK(1)K(1)K(1)K	0.13791	2	0.94	nuclear	modification-dependent macromolecule catabolic process; cellular macromolecule catabolic process; proteolysis involved in cellular protein catabolic process; cellular protein catabolic process; modification-dependent protein catabolic process; cellular protein metabolic process; ubiquitin-dependent protein catabolic process; primary metabolic process; cellular metabolic process; organic substance…	cell; intracellular; cell part;	ubiquitin-specific protease activity; peptidase activity; ubiquitinyl hydrolase activity; catalytic activity; peptidase activity, acting on L-amino acid peptides; ubiquitin-like protein-specific protease activity; cysteine-type peptidase activity; hydrolase activity;	K08588			IPR001578;	Peptidase C12, ubiquitin carboxyl-terminal hydrolase;
comp51490_c0_seq1	605	K	Ubiquitin carboxyl-terminal hydrolase	81.296	NINK(1)K(1)K(1)K	0.13791	2	0.94	nuclear	modification-dependent macromolecule catabolic process; cellular macromolecule catabolic process; proteolysis involved in cellular protein catabolic process; cellular protein catabolic process; modification-dependent protein catabolic process; cellular protein metabolic process; ubiquitin-dependent protein catabolic process; primary metabolic process; cellular metabolic process; organic substance…	cell; intracellular; cell part;	ubiquitin-specific protease activity; peptidase activity; ubiquitinyl hydrolase activity; catalytic activity; peptidase activity, acting on L-amino acid peptides; ubiquitin-like protein-specific protease activity; cysteine-type peptidase activity; hydrolase activity;	K08588			IPR001578;	Peptidase C12, ubiquitin carboxyl-terminal hydrolase;
comp51490_c0_seq1	606	K	Ubiquitin carboxyl-terminal hydrolase	81.296	NINK(1)K(1)K(1)K	0.13791	2	0.94	nuclear	modification-dependent macromolecule catabolic process; cellular macromolecule catabolic process; proteolysis involved in cellular protein catabolic process; cellular protein catabolic process; modification-dependent protein catabolic process; cellular protein metabolic process; ubiquitin-dependent protein catabolic process; primary metabolic process; cellular metabolic process; organic substance…	cell; intracellular; cell part;	ubiquitin-specific protease activity; peptidase activity; ubiquitinyl hydrolase activity; catalytic activity; peptidase activity, acting on L-amino acid peptides; ubiquitin-like protein-specific protease activity; cysteine-type peptidase activity; hydrolase activity;	K08588			IPR001578;	Peptidase C12, ubiquitin carboxyl-terminal hydrolase;
comp51570_c0_seq4	10	K	Unknown	41.164	STQWMNRSK(1)R	-0.174	2	1.34	mitochondria
comp51629_c0_seq1	242	K	Putative vesicle amine transport protein (Fragment)	112.13	STQLFK(1)SK	-2.1855	3	0.88	mitochondria	single-organism process; metabolic process; oxidation-reduction process; single-organism metabolic process;		catalytic activity; oxidoreductase activity;	K07512	MECR; mitochondrial trans-2-enoyl-CoA reductase [EC:1.3.1.38]	ko01212 Fatty acid metabolism; ko01100 Metabolic pathways; ko00062 Fatty acid elongation;	IPR011032; IPR020843; IPR016040; IPR013154; IPR013149;	GroES-like; Polyketide synthase, enoylreductase domain; NAD(P)-binding domain; Alcohol dehydrogenase, N-terminal; Alcohol dehydrogenase, C-terminal;
comp51689_c0_seq13	417	K	Carboxylic ester hydrolase (Fragment)	125.97	WFLHGAVEAAK(1)K	0.29715	3	1.38	extracellular							IPR029058; IPR002018;	Alpha/Beta hydrolase fold; Carboxylesterase, type B;
comp51689_c0_seq13	480	K	Carboxylic ester hydrolase (Fragment)	88.021	K(1)FIDIITDFAK	0.28337	3	2.06	extracellular							IPR029058; IPR002018;	Alpha/Beta hydrolase fold; Carboxylesterase, type B;
comp51718_c1_seq1	241	K	Unknown	90.15	VEAVVEK(1)K	0.91679	2		nuclear
comp51772_c1_seq3	30	K	Calcium-transporting ATPase	95.642	GLSPDQIK(1)R	-0.30531	2		plasma membrane	transport; divalent inorganic cation transport; single-organism localization; calcium ion transport; cation transport; ion transport; metal ion transport; single-organism process; localization; single-organism transport; establishment of localization; divalent metal ion transport;	intrinsic component of membrane; membrane; integral component of membrane; membrane part;	ATPase activity, coupled to transmembrane movement of ions; nucleoside phosphate binding; primary active transmembrane transporter activity; substrate-specific transporter activity; hydrolase activity, acting on acid anhydrides; hydrolase activity; substrate-specific transmembrane transporter activity; ATPase activity; heterocyclic compound binding; organic cyclic compound binding; metal ion tran…	K05853	ATP2A; Ca2+ transporting ATPase, sarcoplasmic/endoplasmic reticulum [EC:3.6.3.8]"	ko04022 cGMP-PKG signaling pathway; ko05010 Alzheimer's disease; ko04972 Pancreatic secretion; ko04020 Calcium signaling pathway;	IPR023298; IPR004014; IPR023299; IPR008250; IPR023214; IPR006068;	P-type ATPase, transmembrane domain; Cation-transporting P-type ATPase, N-terminal; P-type ATPase, cytoplasmic domain N; P-type ATPase, A domain; HAD-like domain; Cation-transporting P-type ATPase, C-terminal;
comp51772_c1_seq3	221	K	Calcium-transporting ATPase	133.9	NILFSGTNVASGK(1)AR	1.944	2	1.2	plasma membrane	transport; divalent inorganic cation transport; single-organism localization; calcium ion transport; cation transport; ion transport; metal ion transport; single-organism process; localization; single-organism transport; establishment of localization; divalent metal ion transport;	intrinsic component of membrane; membrane; integral component of membrane; membrane part;	ATPase activity, coupled to transmembrane movement of ions; nucleoside phosphate binding; primary active transmembrane transporter activity; substrate-specific transporter activity; hydrolase activity, acting on acid anhydrides; hydrolase activity; substrate-specific transmembrane transporter activity; ATPase activity; heterocyclic compound binding; organic cyclic compound binding; metal ion tran…	K05853	ATP2A; Ca2+ transporting ATPase, sarcoplasmic/endoplasmic reticulum [EC:3.6.3.8]"	ko04022 cGMP-PKG signaling pathway; ko05010 Alzheimer's disease; ko04972 Pancreatic secretion; ko04020 Calcium signaling pathway;	IPR023298; IPR004014; IPR023299; IPR008250; IPR023214; IPR006068;	P-type ATPase, transmembrane domain; Cation-transporting P-type ATPase, N-terminal; P-type ATPase, cytoplasmic domain N; P-type ATPase, A domain; HAD-like domain; Cation-transporting P-type ATPase, C-terminal;
comp51772_c1_seq3	481	K	Calcium-transporting ATPase	125.75	QDIETK(1)WK	-1.242	2	1.25	plasma membrane	transport; divalent inorganic cation transport; single-organism localization; calcium ion transport; cation transport; ion transport; metal ion transport; single-organism process; localization; single-organism transport; establishment of localization; divalent metal ion transport;	intrinsic component of membrane; membrane; integral component of membrane; membrane part;	ATPase activity, coupled to transmembrane movement of ions; nucleoside phosphate binding; primary active transmembrane transporter activity; substrate-specific transporter activity; hydrolase activity, acting on acid anhydrides; hydrolase activity; substrate-specific transmembrane transporter activity; ATPase activity; heterocyclic compound binding; organic cyclic compound binding; metal ion tran…	K05853	ATP2A; Ca2+ transporting ATPase, sarcoplasmic/endoplasmic reticulum [EC:3.6.3.8]"	ko04022 cGMP-PKG signaling pathway; ko05010 Alzheimer's disease; ko04972 Pancreatic secretion; ko04020 Calcium signaling pathway;	IPR023298; IPR004014; IPR023299; IPR008250; IPR023214; IPR006068;	P-type ATPase, transmembrane domain; Cation-transporting P-type ATPase, N-terminal; P-type ATPase, cytoplasmic domain N; P-type ATPase, A domain; HAD-like domain; Cation-transporting P-type ATPase, C-terminal;
comp51772_c1_seq3	495	K	Calcium-transporting ATPase	59.728	K(1)SMSTYCVPLKPTK	-1.1977	3		plasma membrane	transport; divalent inorganic cation transport; single-organism localization; calcium ion transport; cation transport; ion transport; metal ion transport; single-organism process; localization; single-organism transport; establishment of localization; divalent metal ion transport;	intrinsic component of membrane; membrane; integral component of membrane; membrane part;	ATPase activity, coupled to transmembrane movement of ions; nucleoside phosphate binding; primary active transmembrane transporter activity; substrate-specific transporter activity; hydrolase activity, acting on acid anhydrides; hydrolase activity; substrate-specific transmembrane transporter activity; ATPase activity; heterocyclic compound binding; organic cyclic compound binding; metal ion tran…	K05853	ATP2A; Ca2+ transporting ATPase, sarcoplasmic/endoplasmic reticulum [EC:3.6.3.8]"	ko04022 cGMP-PKG signaling pathway; ko05010 Alzheimer's disease; ko04972 Pancreatic secretion; ko04020 Calcium signaling pathway;	IPR023298; IPR004014; IPR023299; IPR008250; IPR023214; IPR006068;	P-type ATPase, transmembrane domain; Cation-transporting P-type ATPase, N-terminal; P-type ATPase, cytoplasmic domain N; P-type ATPase, A domain; HAD-like domain; Cation-transporting P-type ATPase, C-terminal;
comp51772_c1_seq3	505	K	Calcium-transporting ATPase	86.803	SMSTYCVPLK(1)PTK	2.2927	3	0.97	plasma membrane	transport; divalent inorganic cation transport; single-organism localization; calcium ion transport; cation transport; ion transport; metal ion transport; single-organism process; localization; single-organism transport; establishment of localization; divalent metal ion transport;	intrinsic component of membrane; membrane; integral component of membrane; membrane part;	ATPase activity, coupled to transmembrane movement of ions; nucleoside phosphate binding; primary active transmembrane transporter activity; substrate-specific transporter activity; hydrolase activity, acting on acid anhydrides; hydrolase activity; substrate-specific transmembrane transporter activity; ATPase activity; heterocyclic compound binding; organic cyclic compound binding; metal ion tran…	K05853	ATP2A; Ca2+ transporting ATPase, sarcoplasmic/endoplasmic reticulum [EC:3.6.3.8]"	ko04022 cGMP-PKG signaling pathway; ko05010 Alzheimer's disease; ko04972 Pancreatic secretion; ko04020 Calcium signaling pathway;	IPR023298; IPR004014; IPR023299; IPR008250; IPR023214; IPR006068;	P-type ATPase, transmembrane domain; Cation-transporting P-type ATPase, N-terminal; P-type ATPase, cytoplasmic domain N; P-type ATPase, A domain; HAD-like domain; Cation-transporting P-type ATPase, C-terminal;
comp51772_c1_seq3	545	K	Calcium-transporting ATPase	126.03	IGSQKFPLTSSLK(1)NR	1.5254	3	1.61	plasma membrane	transport; divalent inorganic cation transport; single-organism localization; calcium ion transport; cation transport; ion transport; metal ion transport; single-organism process; localization; single-organism transport; establishment of localization; divalent metal ion transport;	intrinsic component of membrane; membrane; integral component of membrane; membrane part;	ATPase activity, coupled to transmembrane movement of ions; nucleoside phosphate binding; primary active transmembrane transporter activity; substrate-specific transporter activity; hydrolase activity, acting on acid anhydrides; hydrolase activity; substrate-specific transmembrane transporter activity; ATPase activity; heterocyclic compound binding; organic cyclic compound binding; metal ion tran…	K05853	ATP2A; Ca2+ transporting ATPase, sarcoplasmic/endoplasmic reticulum [EC:3.6.3.8]"	ko04022 cGMP-PKG signaling pathway; ko05010 Alzheimer's disease; ko04972 Pancreatic secretion; ko04020 Calcium signaling pathway;	IPR023298; IPR004014; IPR023299; IPR008250; IPR023214; IPR006068;	P-type ATPase, transmembrane domain; Cation-transporting P-type ATPase, N-terminal; P-type ATPase, cytoplasmic domain N; P-type ATPase, A domain; HAD-like domain; Cation-transporting P-type ATPase, C-terminal;
comp51803_c1_seq1	227	K	Vitellogenin	81.327	AVAHQYLPYYEQNLK(1)R	-1.8314	3	0.99	cytosol	transport; lipid transport; single-organism localization; single-organism process; lipid localization; organic substance transport; macromolecule localization; localization; single-organism transport; establishment of localization;		lipid transporter activity; substrate-specific transporter activity; transporter activity;				IPR011030; IPR001747;	Vitellinogen, superhelical; Lipid transport protein, N-terminal;
comp51820_c0_seq1	97	K	ACYPI004745 protein	97.69	K(1)FPLCDGAHGPHNK	2.876	3		extracellular		intracellular membrane-bounded organelle; organelle; intracellular organelle; cell part; intracellular; intracellular part; membrane-bounded organelle; cell;	2 iron, 2 sulfur cluster binding; binding; iron-sulfur cluster binding; metal cluster binding;				IPR018967; IPR019610;	Iron sulphur-containing domain, CDGSH-type; Iron sulphur domain-containing, mitoNEET, N-terminal;
comp51848_c0_seq1	149	K	ACYPI006428 protein	90.614	VTLASTDLK(1)K	2.4586	3		cytosol							IPR029068;	Glyoxalase/Bleomycin resistance protein/Dihydroxybiphenyl dioxygenase;
comp52020_c3_seq1	145	K	ACYPI007990 protein	134.99	VVK(1)NEGFFALWK	1.5338	3	1.08	cytosol				K15104			IPR023395;	Mitochondrial carrier domain;
comp52078_c0_seq1	550	K	Putative paraplegin (Fragment)	93.649	VVAGMEK(1)K	1.0569	2	0.94	nuclear	proteolysis; metabolic process; macromolecule metabolic process; protein metabolic process; primary metabolic process; organic substance metabolic process;	intrinsic component of membrane; membrane; integral component of membrane; membrane part;	ATP binding; metalloendopeptidase activity; peptidase activity; nucleoside phosphate binding; nucleoside binding; ion binding; hydrolase activity; metallopeptidase activity; nucleotide binding; zinc ion binding; endopeptidase activity; organic cyclic compound binding; heterocyclic compound binding; ribonucleoside binding; carbohydrate derivative binding; transition metal ion binding; ribonucleoti…	K08956			IPR003959; IPR003593; IPR011546; IPR000642; IPR027417;	ATPase, AAA-type, core; AAA+ ATPase domain; Peptidase M41, FtsH extracellular; Peptidase M41; P-loop containing nucleoside triphosphate hydrolase;
comp52078_c0_seq1	643	K	Putative paraplegin (Fragment)	141.58	ITTGAQDDLK(1)K	-1.993	2	0.98	nuclear	proteolysis; metabolic process; macromolecule metabolic process; protein metabolic process; primary metabolic process; organic substance metabolic process;	intrinsic component of membrane; membrane; integral component of membrane; membrane part;	ATP binding; metalloendopeptidase activity; peptidase activity; nucleoside phosphate binding; nucleoside binding; ion binding; hydrolase activity; metallopeptidase activity; nucleotide binding; zinc ion binding; endopeptidase activity; organic cyclic compound binding; heterocyclic compound binding; ribonucleoside binding; carbohydrate derivative binding; transition metal ion binding; ribonucleoti…	K08956			IPR003959; IPR003593; IPR011546; IPR000642; IPR027417;	ATPase, AAA-type, core; AAA+ ATPase domain; Peptidase M41, FtsH extracellular; Peptidase M41; P-loop containing nucleoside triphosphate hydrolase;
comp52191_c0_seq1	6	K	Histone H2A	88.021	GK(1)GGK(1)SK(1)TK	0.86093	2	0.79	nuclear		intracellular organelle; intracellular non-membrane-bounded organelle; intracellular organelle part; macromolecular complex; intracellular part; cell; organelle part; DNA bending complex; chromosomal part; nucleosome; non-membrane-bounded organelle; intracellular membrane-bounded organelle; organelle; nucleus; chromatin; intracellular; cell part; chromosome; protein complex; membrane-bounded orga…	organic cyclic compound binding; heterocyclic compound binding; DNA binding; protein heterodimerization activity; binding; protein dimerization activity; nucleic acid binding; protein binding;	K11251	H2A; histone H2A	ko05034 Alcoholism; ko05322 Systemic lupus erythematosus;	IPR032454; IPR009072; IPR007125;	Histone H2A, C-terminal domain; Histone-fold; Histone H2A/H2B/H3;
comp52191_c0_seq1	9	K	Histone H2A	88.021	GK(1)GGK(1)SK(1)TK	0.86093	2	0.79	nuclear		intracellular organelle; intracellular non-membrane-bounded organelle; intracellular organelle part; macromolecular complex; intracellular part; cell; organelle part; DNA bending complex; chromosomal part; nucleosome; non-membrane-bounded organelle; intracellular membrane-bounded organelle; organelle; nucleus; chromatin; intracellular; cell part; chromosome; protein complex; membrane-bounded orga…	organic cyclic compound binding; heterocyclic compound binding; DNA binding; protein heterodimerization activity; binding; protein dimerization activity; nucleic acid binding; protein binding;	K11251	H2A; histone H2A	ko05034 Alcoholism; ko05322 Systemic lupus erythematosus;	IPR032454; IPR009072; IPR007125;	Histone H2A, C-terminal domain; Histone-fold; Histone H2A/H2B/H3;
comp52191_c0_seq1	11	K	Histone H2A	88.021	GK(1)GGK(1)SK(1)TK	0.86093	2	0.79	nuclear		intracellular organelle; intracellular non-membrane-bounded organelle; intracellular organelle part; macromolecular complex; intracellular part; cell; organelle part; DNA bending complex; chromosomal part; nucleosome; non-membrane-bounded organelle; intracellular membrane-bounded organelle; organelle; nucleus; chromatin; intracellular; cell part; chromosome; protein complex; membrane-bounded orga…	organic cyclic compound binding; heterocyclic compound binding; DNA binding; protein heterodimerization activity; binding; protein dimerization activity; nucleic acid binding; protein binding;	K11251	H2A; histone H2A	ko05034 Alcoholism; ko05322 Systemic lupus erythematosus;	IPR032454; IPR009072; IPR007125;	Histone H2A, C-terminal domain; Histone-fold; Histone H2A/H2B/H3;
comp522540_c0_seq1	67	K	Unknown	73.499	K(1)GSK(1)GK(1)K(1)K	-0.26842	2	0.75	mitochondria
comp522540_c0_seq1	70	K	Unknown	73.499	K(1)GSK(1)GK(1)K(1)K	-0.26842	2	0.75	mitochondria
comp522540_c0_seq1	72	K	Unknown	73.499	K(1)GSK(1)GK(1)K(1)K	-0.26842	2	0.75	mitochondria
comp522540_c0_seq1	73	K	Unknown	73.499	K(1)GSK(1)GK(1)K(1)K	-0.26842	2	0.75	mitochondria
comp52310_c0_seq1	38	K	Unknown	86.67	GRPAAEK(1)K	-0.54914	2	0.72	nuclear			organic cyclic compound binding; heterocyclic compound binding; DNA binding; binding; nucleic acid binding;
comp52377_c2_seq1	140	K	Serine/threonine-protein phosphatase	110.53	IYGFYDECK(1)R	-1.8226	2	0.97	cytosol			hydrolase activity; catalytic activity;	K06269	PPP1C; serine/threonine-protein phosphatase PP1 catalytic subunit [EC:3.1.3.16]	ko05205 Proteoglycans in cancer; ko04261 Adrenergic signaling in cardiomyocytes; ko05034 Alcoholism; ko04810 Regulation of actin cytoskeleton; ko04390 Hippo signaling pathway; ko04270 Vascular smooth muscle contraction; ko04114 Oocyte meiosis; ko04750 Inflammatory mediator regulation of TRP channels; ko04921 Oxytocin signaling pathway; ko03015 mRNA surveillance pathway; ko04720 Long-term potentia…	IPR029052; IPR004843; IPR031675; IPR006186;	Metallo-dependent phosphatase-like; Calcineurin-like phosphoesterase domain, apaH type; Serine-threonine protein phosphatase, N-terminal; Serine/threonine-specific protein phosphatase/bis(5-nucleosyl)-tetraphosphatase;
comp52377_c2_seq1	259	K	Serine/threonine-protein phosphatase	87.519	AHQVVEDGYEFFAK(1)R	0.38591	3		cytosol			hydrolase activity; catalytic activity;	K06269	PPP1C; serine/threonine-protein phosphatase PP1 catalytic subunit [EC:3.1.3.16]	ko05205 Proteoglycans in cancer; ko04261 Adrenergic signaling in cardiomyocytes; ko05034 Alcoholism; ko04810 Regulation of actin cytoskeleton; ko04390 Hippo signaling pathway; ko04270 Vascular smooth muscle contraction; ko04114 Oocyte meiosis; ko04750 Inflammatory mediator regulation of TRP channels; ko04921 Oxytocin signaling pathway; ko03015 mRNA surveillance pathway; ko04720 Long-term potentia…	IPR029052; IPR004843; IPR031675; IPR006186;	Metallo-dependent phosphatase-like; Calcineurin-like phosphoesterase domain, apaH type; Serine-threonine protein phosphatase, N-terminal; Serine/threonine-specific protein phosphatase/bis(5-nucleosyl)-tetraphosphatase;
comp52436_c0_seq4	34	K	Unknown	146.16	EVEELAAEK(1)K	0.010241	2	1.24	mitochondria
comp52436_c0_seq4	72	K	Unknown	168.98	TATAVAEDNK(1)K	-0.3979	3	1.13	mitochondria
comp52436_c0_seq4	161	K	Unknown	75.739	QVNTAVDEK(1)IK	-0.43109	3		mitochondria
comp52436_c0_seq4	172	K	Unknown	85.493	EADHFIDEK(1)REDVVHK	2.2219	5	0.98	mitochondria
comp52497_c0_seq1	274	K	Isocitrate dehydrogenase [NADP]	99.5	EYKPQFEK(1)LK	-1.6261	3	0.81	mitochondria	tricarboxylic acid metabolic process; metabolic process; oxidation-reduction process; single-organism metabolic process; small molecule metabolic process; single-organism cellular process; carboxylic acid metabolic process; single-organism process; isocitrate metabolic process; organic acid metabolic process; cellular metabolic process; cellular process; oxoacid metabolic process; organic substan…		magnesium ion binding; nucleoside phosphate binding; ion binding; isocitrate dehydrogenase activity; nucleotide binding; cofactor binding; oxidoreductase activity; oxidoreductase activity, acting on CH-OH group of donors; heterocyclic compound binding; organic cyclic compound binding; oxidoreductase activity, acting on the CH-OH group of donors, NAD or NADP as acceptor; catalytic activity; NAD bi…	K00031	IDH1; isocitrate dehydrogenase [EC:1.1.1.42]	ko00720 Carbon fixation pathways in prokaryotes; ko01130 Biosynthesis of antibiotics; ko01110 Biosynthesis of secondary metabolites; ko01230 Biosynthesis of amino acids; ko01100 Metabolic pathways; ko01210 2-Oxocarboxylic acid metabolism; ko00020 Citrate cycle (TCA cycle); ko04146 Peroxisome; ko01120 Microbial metabolism in diverse environments; ko01200 Carbon metabolism; ko00480 Glutathione meta…	IPR024084;	Isopropylmalate dehydrogenase-like domain;
comp52497_c0_seq1	276	K	Isocitrate dehydrogenase [NADP]	61.691	LK(1)IWYEHR	-2.6587	3		mitochondria	tricarboxylic acid metabolic process; metabolic process; oxidation-reduction process; single-organism metabolic process; small molecule metabolic process; single-organism cellular process; carboxylic acid metabolic process; single-organism process; isocitrate metabolic process; organic acid metabolic process; cellular metabolic process; cellular process; oxoacid metabolic process; organic substan…		magnesium ion binding; nucleoside phosphate binding; ion binding; isocitrate dehydrogenase activity; nucleotide binding; cofactor binding; oxidoreductase activity; oxidoreductase activity, acting on CH-OH group of donors; heterocyclic compound binding; organic cyclic compound binding; oxidoreductase activity, acting on the CH-OH group of donors, NAD or NADP as acceptor; catalytic activity; NAD bi…	K00031	IDH1; isocitrate dehydrogenase [EC:1.1.1.42]	ko00720 Carbon fixation pathways in prokaryotes; ko01130 Biosynthesis of antibiotics; ko01110 Biosynthesis of secondary metabolites; ko01230 Biosynthesis of amino acids; ko01100 Metabolic pathways; ko01210 2-Oxocarboxylic acid metabolism; ko00020 Citrate cycle (TCA cycle); ko04146 Peroxisome; ko01120 Microbial metabolism in diverse environments; ko01200 Carbon metabolism; ko00480 Glutathione meta…	IPR024084;	Isopropylmalate dehydrogenase-like domain;
comp52585_c0_seq1	288	K	Unknown	104.2	KWSSEK(1)R	-0.69887	2	0.99	mitochondria	tricarboxylic acid metabolic process; oxidation-reduction process; small molecule metabolic process; single-organism cellular process; tricarboxylic acid cycle; single-organism process; primary metabolic process; cellular respiration; cellular metabolic process; organic substance metabolic process; citrate metabolic process; metabolic process; generation of precursor metabolites and energy; aerob…		vitamin binding; ion binding; oxidoreductase activity, acting on the aldehyde or oxo group of donors; cofactor binding; sulfur compound binding; thiamine pyrophosphate binding; oxidoreductase activity; heterocyclic compound binding; organic cyclic compound binding; catalytic activity; binding; cation binding; anion binding; oxoglutarate dehydrogenase (succinyl-transferring) activity; oxidoreducta…	K00164	OGDH; 2-oxoglutarate dehydrogenase E1 component [EC:1.2.4.2]	ko00310 Lysine degradation; ko01130 Biosynthesis of antibiotics; ko01110 Biosynthesis of secondary metabolites; ko01100 Metabolic pathways; ko00020 Citrate cycle (TCA cycle); ko00380 Tryptophan metabolism; ko01120 Microbial metabolism in diverse environments; ko01200 Carbon metabolism;	IPR031717; IPR005475; IPR001017; IPR032106; IPR029061;	Multifunctional 2-oxoglutarate metabolism enzyme, C-terminal; Transketolase-like, pyrimidine-binding domain; Dehydrogenase, E1 component; 2-oxoglutarate dehydrogenase E1 component, N-terminal domain; Thiamin diphosphate-binding fold;
comp52585_c0_seq1	591	K	Unknown	81.784	ETHIK(1)YK	-0.092525	3	0.86	mitochondria	tricarboxylic acid metabolic process; oxidation-reduction process; small molecule metabolic process; single-organism cellular process; tricarboxylic acid cycle; single-organism process; primary metabolic process; cellular respiration; cellular metabolic process; organic substance metabolic process; citrate metabolic process; metabolic process; generation of precursor metabolites and energy; aerob…		vitamin binding; ion binding; oxidoreductase activity, acting on the aldehyde or oxo group of donors; cofactor binding; sulfur compound binding; thiamine pyrophosphate binding; oxidoreductase activity; heterocyclic compound binding; organic cyclic compound binding; catalytic activity; binding; cation binding; anion binding; oxoglutarate dehydrogenase (succinyl-transferring) activity; oxidoreducta…	K00164	OGDH; 2-oxoglutarate dehydrogenase E1 component [EC:1.2.4.2]	ko00310 Lysine degradation; ko01130 Biosynthesis of antibiotics; ko01110 Biosynthesis of secondary metabolites; ko01100 Metabolic pathways; ko00020 Citrate cycle (TCA cycle); ko00380 Tryptophan metabolism; ko01120 Microbial metabolism in diverse environments; ko01200 Carbon metabolism;	IPR031717; IPR005475; IPR001017; IPR032106; IPR029061;	Multifunctional 2-oxoglutarate metabolism enzyme, C-terminal; Transketolase-like, pyrimidine-binding domain; Dehydrogenase, E1 component; 2-oxoglutarate dehydrogenase E1 component, N-terminal domain; Thiamin diphosphate-binding fold;
comp52585_c0_seq1	627	K	Unknown	106.31	VGNTGIKEDTLVHIGK(1)R	-1.0275	4	0.93	mitochondria	tricarboxylic acid metabolic process; oxidation-reduction process; small molecule metabolic process; single-organism cellular process; tricarboxylic acid cycle; single-organism process; primary metabolic process; cellular respiration; cellular metabolic process; organic substance metabolic process; citrate metabolic process; metabolic process; generation of precursor metabolites and energy; aerob…		vitamin binding; ion binding; oxidoreductase activity, acting on the aldehyde or oxo group of donors; cofactor binding; sulfur compound binding; thiamine pyrophosphate binding; oxidoreductase activity; heterocyclic compound binding; organic cyclic compound binding; catalytic activity; binding; cation binding; anion binding; oxoglutarate dehydrogenase (succinyl-transferring) activity; oxidoreducta…	K00164	OGDH; 2-oxoglutarate dehydrogenase E1 component [EC:1.2.4.2]	ko00310 Lysine degradation; ko01130 Biosynthesis of antibiotics; ko01110 Biosynthesis of secondary metabolites; ko01100 Metabolic pathways; ko00020 Citrate cycle (TCA cycle); ko00380 Tryptophan metabolism; ko01120 Microbial metabolism in diverse environments; ko01200 Carbon metabolism;	IPR031717; IPR005475; IPR001017; IPR032106; IPR029061;	Multifunctional 2-oxoglutarate metabolism enzyme, C-terminal; Transketolase-like, pyrimidine-binding domain; Dehydrogenase, E1 component; 2-oxoglutarate dehydrogenase E1 component, N-terminal domain; Thiamin diphosphate-binding fold;
comp52585_c0_seq1	643	K	Unknown	168.64	FSSPPPNAAEFVIHK(1)GIER	-1.8651	3	1.03	mitochondria	tricarboxylic acid metabolic process; oxidation-reduction process; small molecule metabolic process; single-organism cellular process; tricarboxylic acid cycle; single-organism process; primary metabolic process; cellular respiration; cellular metabolic process; organic substance metabolic process; citrate metabolic process; metabolic process; generation of precursor metabolites and energy; aerob…		vitamin binding; ion binding; oxidoreductase activity, acting on the aldehyde or oxo group of donors; cofactor binding; sulfur compound binding; thiamine pyrophosphate binding; oxidoreductase activity; heterocyclic compound binding; organic cyclic compound binding; catalytic activity; binding; cation binding; anion binding; oxoglutarate dehydrogenase (succinyl-transferring) activity; oxidoreducta…	K00164	OGDH; 2-oxoglutarate dehydrogenase E1 component [EC:1.2.4.2]	ko00310 Lysine degradation; ko01130 Biosynthesis of antibiotics; ko01110 Biosynthesis of secondary metabolites; ko01100 Metabolic pathways; ko00020 Citrate cycle (TCA cycle); ko00380 Tryptophan metabolism; ko01120 Microbial metabolism in diverse environments; ko01200 Carbon metabolism;	IPR031717; IPR005475; IPR001017; IPR032106; IPR029061;	Multifunctional 2-oxoglutarate metabolism enzyme, C-terminal; Transketolase-like, pyrimidine-binding domain; Dehydrogenase, E1 component; 2-oxoglutarate dehydrogenase E1 component, N-terminal domain; Thiamin diphosphate-binding fold;
comp52585_c0_seq1	891	K	Unknown	183.41	SSFDEMTENTQFK(1)R	-0.17587	2	1.15	mitochondria	tricarboxylic acid metabolic process; oxidation-reduction process; small molecule metabolic process; single-organism cellular process; tricarboxylic acid cycle; single-organism process; primary metabolic process; cellular respiration; cellular metabolic process; organic substance metabolic process; citrate metabolic process; metabolic process; generation of precursor metabolites and energy; aerob…		vitamin binding; ion binding; oxidoreductase activity, acting on the aldehyde or oxo group of donors; cofactor binding; sulfur compound binding; thiamine pyrophosphate binding; oxidoreductase activity; heterocyclic compound binding; organic cyclic compound binding; catalytic activity; binding; cation binding; anion binding; oxoglutarate dehydrogenase (succinyl-transferring) activity; oxidoreducta…	K00164	OGDH; 2-oxoglutarate dehydrogenase E1 component [EC:1.2.4.2]	ko00310 Lysine degradation; ko01130 Biosynthesis of antibiotics; ko01110 Biosynthesis of secondary metabolites; ko01100 Metabolic pathways; ko00020 Citrate cycle (TCA cycle); ko00380 Tryptophan metabolism; ko01120 Microbial metabolism in diverse environments; ko01200 Carbon metabolism;	IPR031717; IPR005475; IPR001017; IPR032106; IPR029061;	Multifunctional 2-oxoglutarate metabolism enzyme, C-terminal; Transketolase-like, pyrimidine-binding domain; Dehydrogenase, E1 component; 2-oxoglutarate dehydrogenase E1 component, N-terminal domain; Thiamin diphosphate-binding fold;
comp52634_c1_seq1	286	K	Pyruvate carboxylase	97.45	VVEIAPAPHLDPK(1)VR	-1.0793	3	1.08	mitochondria	carbohydrate biosynthetic process; hexose biosynthetic process; single-organism biosynthetic process; small molecule metabolic process; single-organism cellular process; single-organism process; monosaccharide biosynthetic process; biosynthetic process; carbohydrate metabolic process; primary metabolic process; organic substance biosynthetic process; cellular metabolic process; organic substance …		pyruvate carboxylase activity; nucleoside phosphate binding; ligase activity, forming carbon-carbon bonds; ligase activity; heterocyclic compound binding; organic cyclic compound binding; carboxylic acid binding; ribonucleotide binding; catalytic activity; binding; purine ribonucleoside binding; cation binding; anion binding; adenyl ribonucleotide binding; adenyl nucleotide binding; purine nucleo…	K01958	PC; pyruvate carboxylase [EC:6.4.1.1]	ko00020 Citrate cycle (TCA cycle); ko00720 Carbon fixation pathways in prokaryotes; ko01120 Microbial metabolism in diverse environments; ko01200 Carbon metabolism; ko01230 Biosynthesis of amino acids; ko01100 Metabolic pathways; ko00620 Pyruvate metabolism;	IPR013785; IPR011053; IPR005479; IPR005481; IPR000089; IPR000891; IPR013815; IPR016185; IPR011764; IPR009057; IPR011761; IPR005482; IPR013816; IPR003379; IPR011054;	Aldolase-type TIM barrel; Single hybrid motif; Carbamoyl-phosphate synthetase large subunit-like, ATP-binding domain; Biotin carboxylase-like, N-terminal domain; Biotin/lipoyl attachment; Pyruvate carboxyltransferase; ATP-grasp fold, subdomain 1; Pre-ATP-grasp domain; Biotin carboxylation domain; Homeodomain-like; ATP-grasp fold; Biotin carboxylase, C-terminal; ATP-grasp fold, subdomain 2; Carbox…
comp52647_c1_seq10	62	K	Putative muscle actin	127.02	DSYVGDEAQSK(1)R	-2.5369	2	1.07	cytoskeleton				K05692	ACTB_G1; actin beta/gamma 1	ko05205 Proteoglycans in cancer; ko04810 Regulation of actin cytoskeleton; ko04391 Hippo signaling pathway - fly; ko05164 Influenza A; ko05412 Arrhythmogenic right ventricular cardiomyopathy (ARVC); ko04390 Hippo signaling pathway; ko05100 Bacterial invasion of epithelial cells; ko04921 Oxytocin signaling pathway; ko05132 Salmonella infection; ko05131 Shigellosis; ko04530 Tight junction; ko04520 …
comp52667_c0_seq1	390	K	Polymerase (Fragment)	58.699	HVNVDPAIK(1)R	-0.099139	3		nuclear	RNA processing; RNA capping; 7-methylguanosine mRNA capping; cellular aromatic compound metabolic process; organic cyclic compound metabolic process; nitrogen compound metabolic process; 7-methylguanosine RNA capping; primary metabolic process; cellular metabolic process; organic substance metabolic process; RNA metabolic process; mRNA processing; metabolic process; nucleic acid metabolic process…	virion;	S-adenosylmethionine-dependent methyltransferase activity; methyltransferase activity; nucleoside phosphate binding; RNA polymerase activity; RNA-directed RNA polymerase activity; mRNA (guanine-N7-)-methyltransferase activity; organic cyclic compound binding; heterocyclic compound binding; catalytic activity; ribonucleotide binding; binding; purine ribonucleoside binding; anion binding; adenyl ri…				IPR026890; IPR025786; IPR014023;	Mononegavirales mRNA-capping domain V; Mononegavirus L protein 2-O-ribose methyltransferase; Mononegavirales RNA-directed RNA polymerase catalytic domain;
comp52708_c0_seq1	81	K	"Alpha-1,4 glucan phosphorylase"	60.157	TQQYYHEK(0.008)DPK(0.992)R	2.4419	3	0.77	cytosol	metabolic process; carbohydrate metabolic process; primary metabolic process; organic substance metabolic process;		organic cyclic compound binding; heterocyclic compound binding; transferase activity, transferring hexosyl groups; catalytic activity; binding; ion binding; phosphorylase activity; anion binding; transferase activity, transferring glycosyl groups; cofactor binding; transferase activity; pyridoxal phosphate binding; glycogen phosphorylase activity;	K00688	PYG; glycogen phosphorylase [EC:2.4.1.1]	ko00500 Starch and sucrose metabolism; ko01110 Biosynthesis of secondary metabolites; ko04922 Glucagon signaling pathway; ko01100 Metabolic pathways; ko04931 Insulin resistance; ko04910 Insulin signaling pathway;
comp52708_c0_seq1	214	K	"Alpha-1,4 glucan phosphorylase"	108.47	VEDTPSGK(1)K	-1.058	2	0.9	cytosol	metabolic process; carbohydrate metabolic process; primary metabolic process; organic substance metabolic process;		organic cyclic compound binding; heterocyclic compound binding; transferase activity, transferring hexosyl groups; catalytic activity; binding; ion binding; phosphorylase activity; anion binding; transferase activity, transferring glycosyl groups; cofactor binding; transferase activity; pyridoxal phosphate binding; glycogen phosphorylase activity;	K00688	PYG; glycogen phosphorylase [EC:2.4.1.1]	ko00500 Starch and sucrose metabolism; ko01110 Biosynthesis of secondary metabolites; ko04922 Glucagon signaling pathway; ko01100 Metabolic pathways; ko04931 Insulin resistance; ko04910 Insulin signaling pathway;
comp52708_c0_seq1	438	K	"Alpha-1,4 glucan phosphorylase"	118.87	MSLIEEDGEK(1)R	-2.4519	2	1.04	cytosol	metabolic process; carbohydrate metabolic process; primary metabolic process; organic substance metabolic process;		organic cyclic compound binding; heterocyclic compound binding; transferase activity, transferring hexosyl groups; catalytic activity; binding; ion binding; phosphorylase activity; anion binding; transferase activity, transferring glycosyl groups; cofactor binding; transferase activity; pyridoxal phosphate binding; glycogen phosphorylase activity;	K00688	PYG; glycogen phosphorylase [EC:2.4.1.1]	ko00500 Starch and sucrose metabolism; ko01110 Biosynthesis of secondary metabolites; ko04922 Glucagon signaling pathway; ko01100 Metabolic pathways; ko04931 Insulin resistance; ko04910 Insulin signaling pathway;
comp52708_c0_seq1	618	K	"Alpha-1,4 glucan phosphorylase"	94.363	AAPGYYTAK(1)K	-2.0238	2	1.04	cytosol	metabolic process; carbohydrate metabolic process; primary metabolic process; organic substance metabolic process;		organic cyclic compound binding; heterocyclic compound binding; transferase activity, transferring hexosyl groups; catalytic activity; binding; ion binding; phosphorylase activity; anion binding; transferase activity, transferring glycosyl groups; cofactor binding; transferase activity; pyridoxal phosphate binding; glycogen phosphorylase activity;	K00688	PYG; glycogen phosphorylase [EC:2.4.1.1]	ko00500 Starch and sucrose metabolism; ko01110 Biosynthesis of secondary metabolites; ko04922 Glucagon signaling pathway; ko01100 Metabolic pathways; ko04931 Insulin resistance; ko04910 Insulin signaling pathway;
comp52708_c0_seq1	787	K	"Alpha-1,4 glucan phosphorylase"	118.24	VQDK(1)VSETYFNQNK	-0.47911	3		cytosol	metabolic process; carbohydrate metabolic process; primary metabolic process; organic substance metabolic process;		organic cyclic compound binding; heterocyclic compound binding; transferase activity, transferring hexosyl groups; catalytic activity; binding; ion binding; phosphorylase activity; anion binding; transferase activity, transferring glycosyl groups; cofactor binding; transferase activity; pyridoxal phosphate binding; glycogen phosphorylase activity;	K00688	PYG; glycogen phosphorylase [EC:2.4.1.1]	ko00500 Starch and sucrose metabolism; ko01110 Biosynthesis of secondary metabolites; ko04922 Glucagon signaling pathway; ko01100 Metabolic pathways; ko04931 Insulin resistance; ko04910 Insulin signaling pathway;
comp52718_c0_seq11	44	K	Calcium-transporting ATPase	111.79	EYGGVQEVCK(1)K	-0.38164	2		plasma membrane	calcium ion transmembrane transport; divalent inorganic cation transport; ion transmembrane transport; cation transmembrane transport; inorganic ion transmembrane transport; metal ion transport; single-organism cellular process; single-organism process; establishment of localization; transport; transmembrane transport; single-organism localization; cation transport; calcium ion transport; ion tra…	intrinsic component of membrane; membrane; integral component of membrane; membrane part;	ATPase activity, coupled to transmembrane movement of ions; nucleoside phosphate binding; primary active transmembrane transporter activity; substrate-specific transporter activity; hydrolase activity, acting on acid anhydrides; hydrolase activity; substrate-specific transmembrane transporter activity; ATPase activity; organic cyclic compound binding; heterocyclic compound binding; metal ion tran…	K05850	ATP2B; Ca2+ transporting ATPase, plasma membrane [EC:3.6.3.8]"	ko04261 Adrenergic signaling in cardiomyocytes; ko04022 cGMP-PKG signaling pathway; ko04970 Salivary secretion; ko04972 Pancreatic secretion; ko04020 Calcium signaling pathway; ko04024 cAMP signaling pathway;	IPR004014; IPR023298; IPR023299; IPR008250; IPR023214; IPR006068;	Cation-transporting P-type ATPase, N-terminal; P-type ATPase, transmembrane domain; P-type ATPase, cytoplasmic domain N; P-type ATPase, A domain; HAD-like domain; Cation-transporting P-type ATPase, C-terminal;
comp52718_c0_seq11	585	K	Calcium-transporting ATPase	111.61	GASEIVLK(1)K	2.1854	2	1.09	plasma membrane	calcium ion transmembrane transport; divalent inorganic cation transport; ion transmembrane transport; cation transmembrane transport; inorganic ion transmembrane transport; metal ion transport; single-organism cellular process; single-organism process; establishment of localization; transport; transmembrane transport; single-organism localization; cation transport; calcium ion transport; ion tra…	intrinsic component of membrane; membrane; integral component of membrane; membrane part;	ATPase activity, coupled to transmembrane movement of ions; nucleoside phosphate binding; primary active transmembrane transporter activity; substrate-specific transporter activity; hydrolase activity, acting on acid anhydrides; hydrolase activity; substrate-specific transmembrane transporter activity; ATPase activity; organic cyclic compound binding; heterocyclic compound binding; metal ion tran…	K05850	ATP2B; Ca2+ transporting ATPase, plasma membrane [EC:3.6.3.8]"	ko04261 Adrenergic signaling in cardiomyocytes; ko04022 cGMP-PKG signaling pathway; ko04970 Salivary secretion; ko04972 Pancreatic secretion; ko04020 Calcium signaling pathway; ko04024 cAMP signaling pathway;	IPR004014; IPR023298; IPR023299; IPR008250; IPR023214; IPR006068;	Cation-transporting P-type ATPase, N-terminal; P-type ATPase, transmembrane domain; P-type ATPase, cytoplasmic domain N; P-type ATPase, A domain; HAD-like domain; Cation-transporting P-type ATPase, C-terminal;
comp52916_c0_seq1	287	K	ACYPI001292 protein	89.189	EGMQAFVDK(1)R	-2.8041	3	1.01	mitochondria	metabolic process;		catalytic activity;	K07511	ECHS1; enoyl-CoA hydratase [EC:4.2.1.17]	ko00270 Cysteine and methionine metabolism; ko01130 Biosynthesis of antibiotics; ko00062 Fatty acid elongation; ko00380 Tryptophan metabolism; ko01200 Carbon metabolism; ko00410 beta-Alanine metabolism; ko00650 Butanoate metabolism; ko00640 Propanoate metabolism; ko00310 Lysine degradation; ko00930 Caprolactam degradation; ko01110 Biosynthesis of secondary metabolites; ko00071 Fatty acid degradat…	IPR029045;	ClpP/crotonase-like domain;
comp53062_c0_seq1	70	K	Transaldolase	74.415	AVEYGK(1)K	-0.51947	3		cytosol	NADP metabolic process; pyridine nucleotide metabolic process; cellular aromatic compound metabolic process; nicotinamide nucleotide metabolic process; organophosphate catabolic process; nucleotide metabolic process; single-organism process; cellular metabolic process; pyridine-containing compound metabolic process; phosphate-containing compound metabolic process; organic substance metabolic proc…	intracellular part; cell; cell part; intracellular; cytoplasm;	sedoheptulose-7-phosphate:D-glyceraldehyde-3-phosphate glyceronetransferase activity; catalytic activity; transferase activity; transferase activity, transferring aldehyde or ketonic groups;	K00616	E2.2.1.2; transaldolase [EC:2.2.1.2]	ko00030 Pentose phosphate pathway; ko01120 Microbial metabolism in diverse environments; ko01130 Biosynthesis of antibiotics; ko01200 Carbon metabolism; ko01110 Biosynthesis of secondary metabolites; ko01230 Biosynthesis of amino acids; ko01100 Metabolic pathways;	IPR013785;	Aldolase-type TIM barrel;
comp53062_c0_seq1	135	K	Transaldolase	127.76	MYEEAGIK(1)K	1.3773	2	0.95	cytosol	NADP metabolic process; pyridine nucleotide metabolic process; cellular aromatic compound metabolic process; nicotinamide nucleotide metabolic process; organophosphate catabolic process; nucleotide metabolic process; single-organism process; cellular metabolic process; pyridine-containing compound metabolic process; phosphate-containing compound metabolic process; organic substance metabolic proc…	intracellular part; cell; cell part; intracellular; cytoplasm;	sedoheptulose-7-phosphate:D-glyceraldehyde-3-phosphate glyceronetransferase activity; catalytic activity; transferase activity; transferase activity, transferring aldehyde or ketonic groups;	K00616	E2.2.1.2; transaldolase [EC:2.2.1.2]	ko00030 Pentose phosphate pathway; ko01120 Microbial metabolism in diverse environments; ko01130 Biosynthesis of antibiotics; ko01200 Carbon metabolism; ko01110 Biosynthesis of secondary metabolites; ko01230 Biosynthesis of amino acids; ko01100 Metabolic pathways;	IPR013785;	Aldolase-type TIM barrel;
comp53062_c0_seq1	225	K	Transaldolase	70.912	IYSYYK(1)K	0.42059	3		cytosol	NADP metabolic process; pyridine nucleotide metabolic process; cellular aromatic compound metabolic process; nicotinamide nucleotide metabolic process; organophosphate catabolic process; nucleotide metabolic process; single-organism process; cellular metabolic process; pyridine-containing compound metabolic process; phosphate-containing compound metabolic process; organic substance metabolic proc…	intracellular part; cell; cell part; intracellular; cytoplasm;	sedoheptulose-7-phosphate:D-glyceraldehyde-3-phosphate glyceronetransferase activity; catalytic activity; transferase activity; transferase activity, transferring aldehyde or ketonic groups;	K00616	E2.2.1.2; transaldolase [EC:2.2.1.2]	ko00030 Pentose phosphate pathway; ko01120 Microbial metabolism in diverse environments; ko01130 Biosynthesis of antibiotics; ko01200 Carbon metabolism; ko01110 Biosynthesis of secondary metabolites; ko01230 Biosynthesis of amino acids; ko01100 Metabolic pathways;	IPR013785;	Aldolase-type TIM barrel;
comp53062_c0_seq1	332	K	Transaldolase	63.624	ILQDAISK(1)K	0.861	3	1.08	cytosol	NADP metabolic process; pyridine nucleotide metabolic process; cellular aromatic compound metabolic process; nicotinamide nucleotide metabolic process; organophosphate catabolic process; nucleotide metabolic process; single-organism process; cellular metabolic process; pyridine-containing compound metabolic process; phosphate-containing compound metabolic process; organic substance metabolic proc…	intracellular part; cell; cell part; intracellular; cytoplasm;	sedoheptulose-7-phosphate:D-glyceraldehyde-3-phosphate glyceronetransferase activity; catalytic activity; transferase activity; transferase activity, transferring aldehyde or ketonic groups;	K00616	E2.2.1.2; transaldolase [EC:2.2.1.2]	ko00030 Pentose phosphate pathway; ko01120 Microbial metabolism in diverse environments; ko01130 Biosynthesis of antibiotics; ko01200 Carbon metabolism; ko01110 Biosynthesis of secondary metabolites; ko01230 Biosynthesis of amino acids; ko01100 Metabolic pathways;	IPR013785;	Aldolase-type TIM barrel;
comp53171_c0_seq6	531	K	Unknown	110.39	VVEAETK(1)LK	-0.33048	2	1.11	nuclear		intracellular organelle; intracellular non-membrane-bounded organelle; cytoskeletal part; intracellular organelle part; macromolecular complex; intracellular part; cell; actin cytoskeleton; organelle part; non-membrane-bounded organelle; organelle; cytoskeleton; cell part; intracellular; myosin complex; protein complex;	motor activity; pyrophosphatase activity; catalytic activity; hydrolase activity, acting on acid anhydrides; hydrolase activity; hydrolase activity, acting on acid anhydrides, in phosphorus-containing anhydrides; nucleoside-triphosphatase activity;				IPR002928;	Myosin tail;
comp53171_c0_seq6	633	K	Unknown	103.91	QASDDFGK(1)K	-0.57678	2		nuclear		intracellular organelle; intracellular non-membrane-bounded organelle; cytoskeletal part; intracellular organelle part; macromolecular complex; intracellular part; cell; actin cytoskeleton; organelle part; non-membrane-bounded organelle; organelle; cytoskeleton; cell part; intracellular; myosin complex; protein complex;	motor activity; pyrophosphatase activity; catalytic activity; hydrolase activity, acting on acid anhydrides; hydrolase activity; hydrolase activity, acting on acid anhydrides, in phosphorus-containing anhydrides; nucleoside-triphosphatase activity;				IPR002928;	Myosin tail;
comp53280_c0_seq5	96	K	Unknown	47.082	ETLQLDK(0.004)PESTASNVK(0.996)R	1.7149	3	1.11	nuclear							IPR005607;	BSD domain;
comp53373_c0_seq1	151	K	Unknown	69.825	SLTPFK(1)PK	1.0255	3		nuclear
comp53419_c1_seq1	440	K	Putative ATP-binding cassette sub-family E member 1 (Fragment)	72.928	QLLHEK(1)IK	0.24874	3		cytosol			ATP binding; nucleoside phosphate binding; nucleoside binding; ion binding; hydrolase activity, acting on acid anhydrides; hydrolase activity; nucleotide binding; nucleoside-triphosphatase activity; ATPase activity; organic cyclic compound binding; heterocyclic compound binding; ribonucleoside binding; carbohydrate derivative binding; pyrophosphatase activity; catalytic activity; ribonucleotide b…	K06174			IPR003593; IPR017896; IPR003439; IPR027417; IPR007209;	AAA+ ATPase domain; 4Fe-4S ferredoxin-type, iron-sulphur binding domain; ABC transporter-like; P-loop containing nucleoside triphosphate hydrolase; RNase L inhibitor RLI, possible metal-binding domain;
comp53465_c0_seq5	294	K	ACYPI001738 protein	64.224	SIPIGHLPEK(1)R	1.6892	3		cytosol	oxidation-reduction process; small molecule metabolic process; single-organism cellular process; single-organism process; cellular lipid metabolic process; fatty acid metabolic process; primary metabolic process; cellular metabolic process; organic substance metabolic process; metabolic process; single-organism metabolic process; carboxylic acid metabolic process; monocarboxylic acid metabolic pr…		nucleoside phosphate binding; ion binding; NAD+ binding; nucleotide binding; cofactor binding; oxidoreductase activity; heterocyclic compound binding; organic cyclic compound binding; oxidoreductase activity, acting on CH-OH group of donors; oxidoreductase activity, acting on the CH-OH group of donors, NAD or NADP as acceptor; NAD binding; catalytic activity; binding; anion binding; 3-hydroxyacyl…	K13247	CRYL1; L-gulonate 3-dehydrogenase [EC:1.1.1.45]	ko01100 Metabolic pathways; ko00040 Pentose and glucuronate interconversions;	IPR008927; IPR013328; IPR016040; IPR006176; IPR006108;	6-phosphogluconate dehydrogenase C-terminal domain-like; 6-phosphogluconate dehydrogenase, domain 2; NAD(P)-binding domain; 3-hydroxyacyl-CoA dehydrogenase, NAD binding; 3-hydroxyacyl-CoA dehydrogenase, C-terminal;
comp53517_c0_seq1	114	K	Arylalkylamine N-acetyltransferase 3	66.246	TKPGELPFFEK(1)FK	-1.2922	3		nuclear							IPR016181;	Acyl-CoA N-acyltransferase;
comp53521_c0_seq1	62	K	"Aconitate hydratase, mitochondrial"	121.02	LESNINIVK(1)K	0.083101	2	0.99	mitochondria	tricarboxylic acid metabolic process; oxidation-reduction process; small molecule metabolic process; single-organism cellular process; tricarboxylic acid cycle; single-organism process; primary metabolic process; cellular respiration; cellular metabolic process; organic substance metabolic process; citrate metabolic process; metabolic process; generation of precursor metabolites and energy; aerob…		catalytic activity; binding; iron-sulfur cluster binding; aconitate hydratase activity; lyase activity; hydro-lyase activity; 4 iron, 4 sulfur cluster binding; carbon-oxygen lyase activity; metal cluster binding;	K01681	ACO; aconitate hydratase [EC:4.2.1.3]	ko00720 Carbon fixation pathways in prokaryotes; ko01130 Biosynthesis of antibiotics; ko01110 Biosynthesis of secondary metabolites; ko01230 Biosynthesis of amino acids; ko01100 Metabolic pathways; ko01210 2-Oxocarboxylic acid metabolism; ko00020 Citrate cycle (TCA cycle); ko01120 Microbial metabolism in diverse environments; ko01200 Carbon metabolism; ko00630 Glyoxylate and dicarboxylate metabol…	IPR001030; IPR000573; IPR015932; IPR015928; IPR015931;	Aconitase/3-isopropylmalate dehydratase large subunit, alpha/beta/alpha domain; Aconitase A/isopropylmalate dehydratase small subunit, swivel domain; Aconitase/3-isopropylmalate dehydratase large subunit, alpha/beta/alpha, subdomain 2; Aconitase/3-isopropylmalate dehydratase, swivel; Aconitase/3-isopropylmalate dehydratase large subunit, alpha/beta/alpha, subdomain 1/3;
comp53521_c0_seq1	741	K	"Aconitate hydratase, mitochondrial"	72.928	NLAPGK(1)PVK	1.8887	3	0.93	mitochondria	tricarboxylic acid metabolic process; oxidation-reduction process; small molecule metabolic process; single-organism cellular process; tricarboxylic acid cycle; single-organism process; primary metabolic process; cellular respiration; cellular metabolic process; organic substance metabolic process; citrate metabolic process; metabolic process; generation of precursor metabolites and energy; aerob…		catalytic activity; binding; iron-sulfur cluster binding; aconitate hydratase activity; lyase activity; hydro-lyase activity; 4 iron, 4 sulfur cluster binding; carbon-oxygen lyase activity; metal cluster binding;	K01681	ACO; aconitate hydratase [EC:4.2.1.3]	ko00720 Carbon fixation pathways in prokaryotes; ko01130 Biosynthesis of antibiotics; ko01110 Biosynthesis of secondary metabolites; ko01230 Biosynthesis of amino acids; ko01100 Metabolic pathways; ko01210 2-Oxocarboxylic acid metabolism; ko00020 Citrate cycle (TCA cycle); ko01120 Microbial metabolism in diverse environments; ko01200 Carbon metabolism; ko00630 Glyoxylate and dicarboxylate metabol…	IPR001030; IPR000573; IPR015932; IPR015928; IPR015931;	Aconitase/3-isopropylmalate dehydratase large subunit, alpha/beta/alpha domain; Aconitase A/isopropylmalate dehydratase small subunit, swivel domain; Aconitase/3-isopropylmalate dehydratase large subunit, alpha/beta/alpha, subdomain 2; Aconitase/3-isopropylmalate dehydratase, swivel; Aconitase/3-isopropylmalate dehydratase large subunit, alpha/beta/alpha, subdomain 1/3;
comp53570_c1_seq1	66	K	ACYPI005885 protein	103.74	AAEELK(1)K	-0.095744	2	1.16	nuclear		intracellular organelle; intracellular non-membrane-bounded organelle; cytoskeletal part; myofibril; intracellular organelle part; cytoplasm; macromolecular complex; intracellular part; cell; actin cytoskeleton; organelle part; myofilament; troponin complex; non-membrane-bounded organelle; cytoskeleton; organelle; intracellular; cell part; contractile fiber; sarcomere; contractile fiber part; str…
comp53579_c0_seq1	602	K	Argonaute2	104.22	ADTYAAIK(1)K	0.6797	2	1.17	nuclear			organic cyclic compound binding; heterocyclic compound binding; protein binding; binding; nucleic acid binding;	K02156	AUB; aubergine	ko04320 Dorso-ventral axis formation;	IPR032474; IPR003165; IPR003100; IPR012337;	Protein argonaute, N-terminal; Piwi domain; PAZ domain; Ribonuclease H-like domain;
comp53606_c0_seq6	294	K	Dihydrolipoyl dehydrogenase	153.05	VQVENVK(1)K	-0.5764	3	0.93	mitochondria	regulation of cellular process; homeostatic process; regulation of biological quality; metabolic process; regulation of biological process; oxidation-reduction process; single-organism metabolic process; cell redox homeostasis; single-organism cellular process; cellular homeostasis; single-organism process; cellular process; biological regulation;		dihydrolipoyl dehydrogenase activity; oxidoreductase activity, acting on NAD(P)H; nucleoside phosphate binding; flavin adenine dinucleotide binding; ion binding; nucleotide binding; cofactor binding; oxidoreductase activity, acting on a sulfur group of donors, NAD(P) as acceptor; oxidoreductase activity; heterocyclic compound binding; organic cyclic compound binding; catalytic activity; binding; …	K00382	DLD; dihydrolipoamide dehydrogenase [EC:1.8.1.4]	ko00270 Cysteine and methionine metabolism; ko01130 Biosynthesis of antibiotics; ko01110 Biosynthesis of secondary metabolites; ko01100 Metabolic pathways; ko00020 Citrate cycle (TCA cycle); ko04114 Oocyte meiosis; ko01120 Microbial metabolism in diverse environments; ko01200 Carbon metabolism; ko00010 Glycolysis / Gluconeogenesis; ko00620 Pyruvate metabolism; ko00630 Glyoxylate and dicarboxylate…	IPR016156; IPR004099; IPR023753;	FAD/NAD-linked reductase, dimerisation domain; Pyridine nucleotide-disulphide oxidoreductase, dimerisation domain; FAD/NAD(P)-binding domain;
comp53606_c0_seq6	331	K	Dihydrolipoyl dehydrogenase	100.59	RPYTNNLGLEELGIERDEK(1)GR	0.64911	4		mitochondria	regulation of cellular process; homeostatic process; regulation of biological quality; metabolic process; regulation of biological process; oxidation-reduction process; single-organism metabolic process; cell redox homeostasis; single-organism cellular process; cellular homeostasis; single-organism process; cellular process; biological regulation;		dihydrolipoyl dehydrogenase activity; oxidoreductase activity, acting on NAD(P)H; nucleoside phosphate binding; flavin adenine dinucleotide binding; ion binding; nucleotide binding; cofactor binding; oxidoreductase activity, acting on a sulfur group of donors, NAD(P) as acceptor; oxidoreductase activity; heterocyclic compound binding; organic cyclic compound binding; catalytic activity; binding; …	K00382	DLD; dihydrolipoamide dehydrogenase [EC:1.8.1.4]	ko00270 Cysteine and methionine metabolism; ko01130 Biosynthesis of antibiotics; ko01110 Biosynthesis of secondary metabolites; ko01100 Metabolic pathways; ko00020 Citrate cycle (TCA cycle); ko04114 Oocyte meiosis; ko01120 Microbial metabolism in diverse environments; ko01200 Carbon metabolism; ko00010 Glycolysis / Gluconeogenesis; ko00620 Pyruvate metabolism; ko00630 Glyoxylate and dicarboxylate…	IPR016156; IPR004099; IPR023753;	FAD/NAD-linked reductase, dimerisation domain; Pyridine nucleotide-disulphide oxidoreductase, dimerisation domain; FAD/NAD(P)-binding domain;
comp53606_c0_seq6	417	K	Dihydrolipoyl dehydrogenase	82.85	VGK(1)FPFAANSR	1.6996	2		mitochondria	regulation of cellular process; homeostatic process; regulation of biological quality; metabolic process; regulation of biological process; oxidation-reduction process; single-organism metabolic process; cell redox homeostasis; single-organism cellular process; cellular homeostasis; single-organism process; cellular process; biological regulation;		dihydrolipoyl dehydrogenase activity; oxidoreductase activity, acting on NAD(P)H; nucleoside phosphate binding; flavin adenine dinucleotide binding; ion binding; nucleotide binding; cofactor binding; oxidoreductase activity, acting on a sulfur group of donors, NAD(P) as acceptor; oxidoreductase activity; heterocyclic compound binding; organic cyclic compound binding; catalytic activity; binding; …	K00382	DLD; dihydrolipoamide dehydrogenase [EC:1.8.1.4]	ko00270 Cysteine and methionine metabolism; ko01130 Biosynthesis of antibiotics; ko01110 Biosynthesis of secondary metabolites; ko01100 Metabolic pathways; ko00020 Citrate cycle (TCA cycle); ko04114 Oocyte meiosis; ko01120 Microbial metabolism in diverse environments; ko01200 Carbon metabolism; ko00010 Glycolysis / Gluconeogenesis; ko00620 Pyruvate metabolism; ko00630 Glyoxylate and dicarboxylate…	IPR016156; IPR004099; IPR023753;	FAD/NAD-linked reductase, dimerisation domain; Pyridine nucleotide-disulphide oxidoreductase, dimerisation domain; FAD/NAD(P)-binding domain;
comp53758_c0_seq2	235	K	Unknown	89.561	YWPHK(1)FEGSK	1.6084	3		cytosol			transferase activity, transferring acyl groups; N-acetyltransferase activity; catalytic activity; transferase activity; transferase activity, transferring acyl groups other than amino-acyl groups; acetyltransferase activity; N-acyltransferase activity;				IPR000182; IPR013653; IPR016181;	GNAT domain; FR47-like; Acyl-CoA N-acyltransferase;
comp53921_c0_seq2	40	K	Polyadenylate-binding protein	142.89	FNNAGFGGGK(1)GR	1.5594	2	1.02	cytosol, nuclear			organic cyclic compound binding; heterocyclic compound binding; nucleoside phosphate binding; binding; nucleic acid binding; nucleotide binding; small molecule binding;	K13219			IPR012975; IPR000504; IPR012677;	NOPS; RNA recognition motif domain; Nucleotide-binding alpha-beta plait domain;
comp53946_c0_seq1	132	K	Arylalkylamine N-acetyltransferase 1	205.18	SSDPCSENDEECSHPK(1)FR	-0.57154	2	0.66	nuclear			transferase activity, transferring acyl groups; N-acetyltransferase activity; catalytic activity; transferase activity; transferase activity, transferring acyl groups other than amino-acyl groups; acetyltransferase activity; N-acyltransferase activity;				IPR000182; IPR016181;	GNAT domain; Acyl-CoA N-acyltransferase;
comp54008_c0_seq6	955	K	ACYPI008258 protein	65.224	AGK(1)NINQIR	2.3439	2		cytosol, nuclear			organic cyclic compound binding; heterocyclic compound binding; RNA binding; binding; nucleic acid binding;				IPR004087; IPR004088;	K Homology domain; K Homology domain, type 1;
comp54038_c0_seq1	224	K	ACYPI007651 protein	137.44	FFGLFK(1)R	0.16883	2	0.81	mitochondria	metabolic process;		catalytic activity;	K13238	DCI; 3,2-trans-enoyl-CoA isomerase, mitochondrial [EC:5.3.3.8]"	ko00071 Fatty acid degradation;	IPR029045;	ClpP/crotonase-like domain;
comp54041_c0_seq7	59	K	ACYPI009972 protein	59.84	MAVHLPEFEK(1)R	-0.54218	3	1.13	cytosol	regulation of cellular process; homeostatic process; regulation of biological quality; metabolic process; regulation of biological process; oxidation-reduction process; single-organism metabolic process; cell redox homeostasis; single-organism cellular process; cellular homeostasis; single-organism process; cellular process; biological regulation;		antioxidant activity; catalytic activity; peroxiredoxin activity; oxidoreductase activity; oxidoreductase activity, acting on peroxide as acceptor;	K00430	E1.11.1.7; peroxidase [EC:1.11.1.7]	ko01110 Biosynthesis of secondary metabolites; ko01100 Metabolic pathways; ko00940 Phenylpropanoid biosynthesis;	IPR019479; IPR000866; IPR012336; IPR013766;	Peroxiredoxin, C-terminal; Alkyl hydroperoxide reductase subunit C/ Thiol specific antioxidant; Thioredoxin-like fold; Thioredoxin domain;
comp54079_c0_seq3	496	K	Unknown	73.665	LAGK(1)K(1)K(1)K	1.9367	2		nuclear							IPR031794;	Hyaluronan-mediated motility receptor, C-terminal;
comp54079_c0_seq3	497	K	Unknown	73.665	LAGK(1)K(1)K(1)K	1.9367	2		nuclear							IPR031794;	Hyaluronan-mediated motility receptor, C-terminal;
comp54079_c0_seq3	498	K	Unknown	73.665	LAGK(1)K(1)K(1)K	1.9367	2		nuclear							IPR031794;	Hyaluronan-mediated motility receptor, C-terminal;
comp54163_c0_seq57	385	K	Unknown	151.13	DNSIQDEIK(1)R	-1.6469	2	1.16	cytosol		cytoskeleton; organelle; intracellular organelle; intracellular non-membrane-bounded organelle; cell part; intracellular; intracellular part; cell; non-membrane-bounded organelle;	cytoskeletal protein binding; microtubule binding; binding; macromolecular complex binding; ion binding; tubulin binding; metal ion binding; cation binding; protein binding; calcium ion binding; protein complex binding;	K10382			IPR003108; IPR002048; IPR011992; IPR001715;	Gas2-related domain; EF-hand domain; EF-hand domain pair; Calponin homology domain;
comp54163_c0_seq57	1172	K	Unknown	126.77	GGAHHDLDRLDNDVK(1)R	1.1962	4	1	cytosol		cytoskeleton; organelle; intracellular organelle; intracellular non-membrane-bounded organelle; cell part; intracellular; intracellular part; cell; non-membrane-bounded organelle;	cytoskeletal protein binding; microtubule binding; binding; macromolecular complex binding; ion binding; tubulin binding; metal ion binding; cation binding; protein binding; calcium ion binding; protein complex binding;	K10382			IPR003108; IPR002048; IPR011992; IPR001715;	Gas2-related domain; EF-hand domain; EF-hand domain pair; Calponin homology domain;
comp54163_c0_seq57	2327	K	Unknown	107.35	QTELDQIREEVK(1)R	-0.37958	3	1.08	cytosol		cytoskeleton; organelle; intracellular organelle; intracellular non-membrane-bounded organelle; cell part; intracellular; intracellular part; cell; non-membrane-bounded organelle;	cytoskeletal protein binding; microtubule binding; binding; macromolecular complex binding; ion binding; tubulin binding; metal ion binding; cation binding; protein binding; calcium ion binding; protein complex binding;	K10382			IPR003108; IPR002048; IPR011992; IPR001715;	Gas2-related domain; EF-hand domain; EF-hand domain pair; Calponin homology domain;
comp54163_c0_seq57	2737	K	Unknown	58.754	DLDK(1)IQQHWDK	-0.24915	3		cytosol		cytoskeleton; organelle; intracellular organelle; intracellular non-membrane-bounded organelle; cell part; intracellular; intracellular part; cell; non-membrane-bounded organelle;	cytoskeletal protein binding; microtubule binding; binding; macromolecular complex binding; ion binding; tubulin binding; metal ion binding; cation binding; protein binding; calcium ion binding; protein complex binding;	K10382			IPR003108; IPR002048; IPR011992; IPR001715;	Gas2-related domain; EF-hand domain; EF-hand domain pair; Calponin homology domain;
comp54163_c0_seq57	2793	K	Unknown	89.301	LDALRPDSFK(1)R	0.66676	3	1.07	cytosol		cytoskeleton; organelle; intracellular organelle; intracellular non-membrane-bounded organelle; cell part; intracellular; intracellular part; cell; non-membrane-bounded organelle;	cytoskeletal protein binding; microtubule binding; binding; macromolecular complex binding; ion binding; tubulin binding; metal ion binding; cation binding; protein binding; calcium ion binding; protein complex binding;	K10382			IPR003108; IPR002048; IPR011992; IPR001715;	Gas2-related domain; EF-hand domain; EF-hand domain pair; Calponin homology domain;
comp54163_c0_seq57	3691	K	Unknown	99.815	DVLSTAK(1)K	-2.1281	2	0.97	cytosol		cytoskeleton; organelle; intracellular organelle; intracellular non-membrane-bounded organelle; cell part; intracellular; intracellular part; cell; non-membrane-bounded organelle;	cytoskeletal protein binding; microtubule binding; binding; macromolecular complex binding; ion binding; tubulin binding; metal ion binding; cation binding; protein binding; calcium ion binding; protein complex binding;	K10382			IPR003108; IPR002048; IPR011992; IPR001715;	Gas2-related domain; EF-hand domain; EF-hand domain pair; Calponin homology domain;
comp54163_c0_seq57	3906	K	Unknown	123.79	EEAFQAVK(1)K	1.0979	2	0.99	cytosol		cytoskeleton; organelle; intracellular organelle; intracellular non-membrane-bounded organelle; cell part; intracellular; intracellular part; cell; non-membrane-bounded organelle;	cytoskeletal protein binding; microtubule binding; binding; macromolecular complex binding; ion binding; tubulin binding; metal ion binding; cation binding; protein binding; calcium ion binding; protein complex binding;	K10382			IPR003108; IPR002048; IPR011992; IPR001715;	Gas2-related domain; EF-hand domain; EF-hand domain pair; Calponin homology domain;
comp54163_c0_seq57	3914	K	Unknown	98.048	AANDVIK(1)K	-0.27674	2	1.01	cytosol		cytoskeleton; organelle; intracellular organelle; intracellular non-membrane-bounded organelle; cell part; intracellular; intracellular part; cell; non-membrane-bounded organelle;	cytoskeletal protein binding; microtubule binding; binding; macromolecular complex binding; ion binding; tubulin binding; metal ion binding; cation binding; protein binding; calcium ion binding; protein complex binding;	K10382			IPR003108; IPR002048; IPR011992; IPR001715;	Gas2-related domain; EF-hand domain; EF-hand domain pair; Calponin homology domain;
comp54163_c0_seq57	4037	K	Unknown	51.726	VCGEPDK(0.004)PEVK(0.996)K	-0.26266	3	0.94	cytosol		cytoskeleton; organelle; intracellular organelle; intracellular non-membrane-bounded organelle; cell part; intracellular; intracellular part; cell; non-membrane-bounded organelle;	cytoskeletal protein binding; microtubule binding; binding; macromolecular complex binding; ion binding; tubulin binding; metal ion binding; cation binding; protein binding; calcium ion binding; protein complex binding;	K10382			IPR003108; IPR002048; IPR011992; IPR001715;	Gas2-related domain; EF-hand domain; EF-hand domain pair; Calponin homology domain;
comp54163_c0_seq57	4110	K	Unknown	141.88	QISQLK(1)QFK	-0.75536	2	1.07	cytosol		cytoskeleton; organelle; intracellular organelle; intracellular non-membrane-bounded organelle; cell part; intracellular; intracellular part; cell; non-membrane-bounded organelle;	cytoskeletal protein binding; microtubule binding; binding; macromolecular complex binding; ion binding; tubulin binding; metal ion binding; cation binding; protein binding; calcium ion binding; protein complex binding;	K10382			IPR003108; IPR002048; IPR011992; IPR001715;	Gas2-related domain; EF-hand domain; EF-hand domain pair; Calponin homology domain;
comp54163_c0_seq57	4461	K	Unknown	126.19	ETMLQLDK(1)K	0.19887	2	1.02	cytosol		cytoskeleton; organelle; intracellular organelle; intracellular non-membrane-bounded organelle; cell part; intracellular; intracellular part; cell; non-membrane-bounded organelle;	cytoskeletal protein binding; microtubule binding; binding; macromolecular complex binding; ion binding; tubulin binding; metal ion binding; cation binding; protein binding; calcium ion binding; protein complex binding;	K10382			IPR003108; IPR002048; IPR011992; IPR001715;	Gas2-related domain; EF-hand domain; EF-hand domain pair; Calponin homology domain;
comp54163_c0_seq57	4549	K	Unknown	71.98	EASSMGNNPEQIK(1)QR	-0.11379	3		cytosol		cytoskeleton; organelle; intracellular organelle; intracellular non-membrane-bounded organelle; cell part; intracellular; intracellular part; cell; non-membrane-bounded organelle;	cytoskeletal protein binding; microtubule binding; binding; macromolecular complex binding; ion binding; tubulin binding; metal ion binding; cation binding; protein binding; calcium ion binding; protein complex binding;	K10382			IPR003108; IPR002048; IPR011992; IPR001715;	Gas2-related domain; EF-hand domain; EF-hand domain pair; Calponin homology domain;
comp54163_c0_seq57	4599	K	Unknown	108.35	QMMNELK(1)EK	-1.1937	2	1.11	cytosol		cytoskeleton; organelle; intracellular organelle; intracellular non-membrane-bounded organelle; cell part; intracellular; intracellular part; cell; non-membrane-bounded organelle;	cytoskeletal protein binding; microtubule binding; binding; macromolecular complex binding; ion binding; tubulin binding; metal ion binding; cation binding; protein binding; calcium ion binding; protein complex binding;	K10382			IPR003108; IPR002048; IPR011992; IPR001715;	Gas2-related domain; EF-hand domain; EF-hand domain pair; Calponin homology domain;
comp54163_c0_seq57	4903	K	Unknown	54.199	QHEVDSVCK(1)AR	-0.17064	3		cytosol		cytoskeleton; organelle; intracellular organelle; intracellular non-membrane-bounded organelle; cell part; intracellular; intracellular part; cell; non-membrane-bounded organelle;	cytoskeletal protein binding; microtubule binding; binding; macromolecular complex binding; ion binding; tubulin binding; metal ion binding; cation binding; protein binding; calcium ion binding; protein complex binding;	K10382			IPR003108; IPR002048; IPR011992; IPR001715;	Gas2-related domain; EF-hand domain; EF-hand domain pair; Calponin homology domain;
comp54163_c0_seq57	5027	K	Unknown	84.083	FLNFMNHK(1)K	0.74797	3	1.66	cytosol		cytoskeleton; organelle; intracellular organelle; intracellular non-membrane-bounded organelle; cell part; intracellular; intracellular part; cell; non-membrane-bounded organelle;	cytoskeletal protein binding; microtubule binding; binding; macromolecular complex binding; ion binding; tubulin binding; metal ion binding; cation binding; protein binding; calcium ion binding; protein complex binding;	K10382			IPR003108; IPR002048; IPR011992; IPR001715;	Gas2-related domain; EF-hand domain; EF-hand domain pair; Calponin homology domain;
comp54163_c0_seq57	5110	K	Unknown	113.89	IHDEVK(1)R	-0.51223	3	1	cytosol		cytoskeleton; organelle; intracellular organelle; intracellular non-membrane-bounded organelle; cell part; intracellular; intracellular part; cell; non-membrane-bounded organelle;	cytoskeletal protein binding; microtubule binding; binding; macromolecular complex binding; ion binding; tubulin binding; metal ion binding; cation binding; protein binding; calcium ion binding; protein complex binding;	K10382			IPR003108; IPR002048; IPR011992; IPR001715;	Gas2-related domain; EF-hand domain; EF-hand domain pair; Calponin homology domain;
comp54244_c0_seq10	832	K	Unknown	167.61	LTTPLDTLSHFLSK(1)K	-1.7081	3		mitochondria	single-organism process; metabolic process; oxidation-reduction process; single-organism metabolic process;		catalytic activity; oxidoreductase activity;	K14157	AASS; alpha-aminoadipic semialdehyde synthase [EC:1.5.1.8 1.5.1.9]	ko00310 Lysine degradation; ko01130 Biosynthesis of antibiotics; ko01110 Biosynthesis of secondary metabolites; ko01100 Metabolic pathways;	IPR007698; IPR005097; IPR007886; IPR016040; IPR032095;	Alanine dehydrogenase/pyridine nucleotide transhydrogenase, NAD(H)-binding domain; Saccharopine dehydrogenase, NADP binding domain; Alanine dehydrogenase/pyridine nucleotide transhydrogenase, N-terminal; NAD(P)-binding domain; Saccharopine dehydrogenase, C-terminal;
comp54277_c2_seq1	77	K	Cytochrome c-like protein	96.604	DTLFEYLENPK(1)K	-0.48122	3	0.99	mitochondria			organic cyclic compound binding; heterocyclic compound binding; electron carrier activity; heme binding; tetrapyrrole binding; binding;	K08738	CYC; cytochrome c	ko04115 p53 signaling pathway; ko05164 Influenza A; ko05161 Hepatitis B; ko05145 Toxoplasmosis; ko05200 Pathways in cancer; ko05010 Alzheimer's disease; ko05210 Colorectal cancer; ko01524 Platinum drug resistance; ko05152 Tuberculosis; ko04215 Apoptosis - multiple species; ko05012 Parkinson's disease; ko01100 Metabolic pathways; ko05416 Viral myocarditis; ko00920 Sulfur metabolism; ko05014 Amyotr…	IPR009056;	Cytochrome c-like domain;
comp54416_c0_seq1	52	K	Diazepam binding inhibitor-like protein	146.6	QGTVGDVNTDRPGMFDLK(1)GK	-2.8787	3	0.89	cytosol			fatty-acyl-CoA binding; binding; ion binding; anion binding; cofactor binding; sulfur compound binding; coenzyme binding;	K08762	DBI; diazepam-binding inhibitor (GABA receptor modulator, acyl-CoA-binding protein)"	ko03320 PPAR signaling pathway;	IPR000582; IPR014352;	Acyl-CoA-binding protein, ACBP; FERM/acyl-CoA-binding protein, 3-helical bundle;
comp54416_c0_seq1	56	K	Diazepam binding inhibitor-like protein	68.536	AK(1)WDAWNGKK	-1.4756	3	0.91	cytosol			fatty-acyl-CoA binding; binding; ion binding; anion binding; cofactor binding; sulfur compound binding; coenzyme binding;	K08762	DBI; diazepam-binding inhibitor (GABA receptor modulator, acyl-CoA-binding protein)"	ko03320 PPAR signaling pathway;	IPR000582; IPR014352;	Acyl-CoA-binding protein, ACBP; FERM/acyl-CoA-binding protein, 3-helical bundle;
comp54454_c0_seq1	352	K	Unknown	126.07	AIQEGEK(1)K	-1.0009	2		endoplasmic reticulum	protein folding; metabolic process; cellular protein metabolic process; cellular macromolecule metabolic process; macromolecule metabolic process; protein metabolic process; primary metabolic process; cellular process; cellular metabolic process; organic substance metabolic process;	organelle; intracellular membrane-bounded organelle; intracellular organelle; endoplasmic reticulum; cell part; intracellular; cytoplasm; endomembrane system; intracellular part; membrane-bounded organelle; cell; cytoplasmic part;	binding; ion binding; metal ion binding; cation binding; protein binding; calcium ion binding; unfolded protein binding;	K08057	CALR; calreticulin	ko04612 Antigen processing and presentation; ko04141 Protein processing in endoplasmic reticulum; ko05142 Chagas disease (American trypanosomiasis); ko04145 Phagosome; ko05166 HTLV-I infection;	IPR009033; IPR013320;	Calreticulin/calnexin, P domain; Concanavalin A-like lectin/glucanase domain;
comp54497_c0_seq1	287	K	Unknown	66.826	AIVIINPGNPTGQVLK(1)R	0.80654	3		cytosol	biosynthetic process; metabolic process;		organic cyclic compound binding; heterocyclic compound binding; catalytic activity; binding; ion binding; anion binding; cofactor binding; pyridoxal phosphate binding;	K00814	GPT; alanine transaminase [EC:2.6.1.2]	ko01120 Microbial metabolism in diverse environments; ko00220 Arginine biosynthesis; ko01200 Carbon metabolism; ko00710 Carbon fixation in photosynthetic organisms; ko01230 Biosynthesis of amino acids; ko01100 Metabolic pathways; ko01210 2-Oxocarboxylic acid metabolism;	IPR015424; IPR004839; IPR015422; IPR015421;	Pyridoxal phosphate-dependent transferase; Aminotransferase, class I/classII; Pyridoxal phosphate-dependent transferase, major region, subdomain 2; Pyridoxal phosphate-dependent transferase, major region, subdomain 1;
comp54497_c0_seq1	511	K	Unknown	152.4	TTILPQTEK(1)LK	1.5825	3	1.1	cytosol	biosynthetic process; metabolic process;		organic cyclic compound binding; heterocyclic compound binding; catalytic activity; binding; ion binding; anion binding; cofactor binding; pyridoxal phosphate binding;	K00814	GPT; alanine transaminase [EC:2.6.1.2]	ko01120 Microbial metabolism in diverse environments; ko00220 Arginine biosynthesis; ko01200 Carbon metabolism; ko00710 Carbon fixation in photosynthetic organisms; ko01230 Biosynthesis of amino acids; ko01100 Metabolic pathways; ko01210 2-Oxocarboxylic acid metabolism;	IPR015424; IPR004839; IPR015422; IPR015421;	Pyridoxal phosphate-dependent transferase; Aminotransferase, class I/classII; Pyridoxal phosphate-dependent transferase, major region, subdomain 2; Pyridoxal phosphate-dependent transferase, major region, subdomain 1;
comp54525_c2_seq3	27	K	ATP-citrate synthase	150.11	NLAAGTAAAK(1)CK	1.1953	2	1.04	cytosol	sulfur compound metabolic process; cofactor biosynthetic process; tricarboxylic acid metabolic process; acyl-CoA biosynthetic process; small molecule metabolic process; single-organism cellular process; thioester metabolic process; single-organism process; biosynthetic process; coenzyme metabolic process; acetyl-CoA metabolic process; organic substance biosynthetic process; cellular metabolic pro…		ATP binding; nucleoside phosphate binding; transferase activity, transferring acyl groups, acyl groups converted into alkyl on transfer; nucleoside binding; ion binding; nucleotide binding; cofactor binding; ATP citrate synthase activity; organic cyclic compound binding; heterocyclic compound binding; ribonucleoside binding; transferase activity, transferring acyl groups; carbohydrate derivative …	K01648	ACLY; ATP citrate (pro-S)-lyase [EC:2.3.3.8]	ko00020 Citrate cycle (TCA cycle); ko00720 Carbon fixation pathways in prokaryotes; ko01120 Microbial metabolism in diverse environments; ko01130 Biosynthesis of antibiotics; ko01110 Biosynthesis of secondary metabolites; ko01100 Metabolic pathways;	IPR013650; IPR016143; IPR016142; IPR032263; IPR005811; IPR016040; IPR013816; IPR003781; IPR016102;	ATP-grasp fold, succinyl-CoA synthetase-type; Citrate synthase-like, small alpha subdomain; Citrate synthase-like, large alpha subdomain; ATP-citrate synthase, citrate-binding domain; ATP-citrate lyase/succinyl-CoA ligase; NAD(P)-binding domain; ATP-grasp fold, subdomain 2; CoA-binding; Succinyl-CoA synthetase-like;
comp54525_c2_seq3	166	K	ATP-citrate synthase	75.483	SITADEIQK(1)HLLK	-0.28978	3		cytosol	sulfur compound metabolic process; cofactor biosynthetic process; tricarboxylic acid metabolic process; acyl-CoA biosynthetic process; small molecule metabolic process; single-organism cellular process; thioester metabolic process; single-organism process; biosynthetic process; coenzyme metabolic process; acetyl-CoA metabolic process; organic substance biosynthetic process; cellular metabolic pro…		ATP binding; nucleoside phosphate binding; transferase activity, transferring acyl groups, acyl groups converted into alkyl on transfer; nucleoside binding; ion binding; nucleotide binding; cofactor binding; ATP citrate synthase activity; organic cyclic compound binding; heterocyclic compound binding; ribonucleoside binding; transferase activity, transferring acyl groups; carbohydrate derivative …	K01648	ACLY; ATP citrate (pro-S)-lyase [EC:2.3.3.8]	ko00020 Citrate cycle (TCA cycle); ko00720 Carbon fixation pathways in prokaryotes; ko01120 Microbial metabolism in diverse environments; ko01130 Biosynthesis of antibiotics; ko01110 Biosynthesis of secondary metabolites; ko01100 Metabolic pathways;	IPR013650; IPR016143; IPR016142; IPR032263; IPR005811; IPR016040; IPR013816; IPR003781; IPR016102;	ATP-grasp fold, succinyl-CoA synthetase-type; Citrate synthase-like, small alpha subdomain; Citrate synthase-like, large alpha subdomain; ATP-citrate synthase, citrate-binding domain; ATP-citrate lyase/succinyl-CoA ligase; NAD(P)-binding domain; ATP-grasp fold, subdomain 2; CoA-binding; Succinyl-CoA synthetase-like;
comp54525_c2_seq3	170	K	ATP-citrate synthase	60.398	HLLK(1)NVVPAK	-0.93153	3		cytosol	sulfur compound metabolic process; cofactor biosynthetic process; tricarboxylic acid metabolic process; acyl-CoA biosynthetic process; small molecule metabolic process; single-organism cellular process; thioester metabolic process; single-organism process; biosynthetic process; coenzyme metabolic process; acetyl-CoA metabolic process; organic substance biosynthetic process; cellular metabolic pro…		ATP binding; nucleoside phosphate binding; transferase activity, transferring acyl groups, acyl groups converted into alkyl on transfer; nucleoside binding; ion binding; nucleotide binding; cofactor binding; ATP citrate synthase activity; organic cyclic compound binding; heterocyclic compound binding; ribonucleoside binding; transferase activity, transferring acyl groups; carbohydrate derivative …	K01648	ACLY; ATP citrate (pro-S)-lyase [EC:2.3.3.8]	ko00020 Citrate cycle (TCA cycle); ko00720 Carbon fixation pathways in prokaryotes; ko01120 Microbial metabolism in diverse environments; ko01130 Biosynthesis of antibiotics; ko01110 Biosynthesis of secondary metabolites; ko01100 Metabolic pathways;	IPR013650; IPR016143; IPR016142; IPR032263; IPR005811; IPR016040; IPR013816; IPR003781; IPR016102;	ATP-grasp fold, succinyl-CoA synthetase-type; Citrate synthase-like, small alpha subdomain; Citrate synthase-like, large alpha subdomain; ATP-citrate synthase, citrate-binding domain; ATP-citrate lyase/succinyl-CoA ligase; NAD(P)-binding domain; ATP-grasp fold, subdomain 2; CoA-binding; Succinyl-CoA synthetase-like;
comp54525_c2_seq3	176	K	ATP-citrate synthase	123.72	NVVPAK(1)QK	0.76119	3	1.42	cytosol	sulfur compound metabolic process; cofactor biosynthetic process; tricarboxylic acid metabolic process; acyl-CoA biosynthetic process; small molecule metabolic process; single-organism cellular process; thioester metabolic process; single-organism process; biosynthetic process; coenzyme metabolic process; acetyl-CoA metabolic process; organic substance biosynthetic process; cellular metabolic pro…		ATP binding; nucleoside phosphate binding; transferase activity, transferring acyl groups, acyl groups converted into alkyl on transfer; nucleoside binding; ion binding; nucleotide binding; cofactor binding; ATP citrate synthase activity; organic cyclic compound binding; heterocyclic compound binding; ribonucleoside binding; transferase activity, transferring acyl groups; carbohydrate derivative …	K01648	ACLY; ATP citrate (pro-S)-lyase [EC:2.3.3.8]	ko00020 Citrate cycle (TCA cycle); ko00720 Carbon fixation pathways in prokaryotes; ko01120 Microbial metabolism in diverse environments; ko01130 Biosynthesis of antibiotics; ko01110 Biosynthesis of secondary metabolites; ko01100 Metabolic pathways;	IPR013650; IPR016143; IPR016142; IPR032263; IPR005811; IPR016040; IPR013816; IPR003781; IPR016102;	ATP-grasp fold, succinyl-CoA synthetase-type; Citrate synthase-like, small alpha subdomain; Citrate synthase-like, large alpha subdomain; ATP-citrate synthase, citrate-binding domain; ATP-citrate lyase/succinyl-CoA ligase; NAD(P)-binding domain; ATP-grasp fold, subdomain 2; CoA-binding; Succinyl-CoA synthetase-like;
comp54525_c2_seq3	524	K	ATP-citrate synthase	113.33	RPEPSVACIVYPFTGDHK(1)LK	1.0533	3	0.94	cytosol	sulfur compound metabolic process; cofactor biosynthetic process; tricarboxylic acid metabolic process; acyl-CoA biosynthetic process; small molecule metabolic process; single-organism cellular process; thioester metabolic process; single-organism process; biosynthetic process; coenzyme metabolic process; acetyl-CoA metabolic process; organic substance biosynthetic process; cellular metabolic pro…		ATP binding; nucleoside phosphate binding; transferase activity, transferring acyl groups, acyl groups converted into alkyl on transfer; nucleoside binding; ion binding; nucleotide binding; cofactor binding; ATP citrate synthase activity; organic cyclic compound binding; heterocyclic compound binding; ribonucleoside binding; transferase activity, transferring acyl groups; carbohydrate derivative …	K01648	ACLY; ATP citrate (pro-S)-lyase [EC:2.3.3.8]	ko00020 Citrate cycle (TCA cycle); ko00720 Carbon fixation pathways in prokaryotes; ko01120 Microbial metabolism in diverse environments; ko01130 Biosynthesis of antibiotics; ko01110 Biosynthesis of secondary metabolites; ko01100 Metabolic pathways;	IPR013650; IPR016143; IPR016142; IPR032263; IPR005811; IPR016040; IPR013816; IPR003781; IPR016102;	ATP-grasp fold, succinyl-CoA synthetase-type; Citrate synthase-like, small alpha subdomain; Citrate synthase-like, large alpha subdomain; ATP-citrate synthase, citrate-binding domain; ATP-citrate lyase/succinyl-CoA ligase; NAD(P)-binding domain; ATP-grasp fold, subdomain 2; CoA-binding; Succinyl-CoA synthetase-like;
comp54525_c2_seq3	526	K	ATP-citrate synthase	87.639	LK(1)FYWGHK	0.85306	3	0.9	cytosol	sulfur compound metabolic process; cofactor biosynthetic process; tricarboxylic acid metabolic process; acyl-CoA biosynthetic process; small molecule metabolic process; single-organism cellular process; thioester metabolic process; single-organism process; biosynthetic process; coenzyme metabolic process; acetyl-CoA metabolic process; organic substance biosynthetic process; cellular metabolic pro…		ATP binding; nucleoside phosphate binding; transferase activity, transferring acyl groups, acyl groups converted into alkyl on transfer; nucleoside binding; ion binding; nucleotide binding; cofactor binding; ATP citrate synthase activity; organic cyclic compound binding; heterocyclic compound binding; ribonucleoside binding; transferase activity, transferring acyl groups; carbohydrate derivative …	K01648	ACLY; ATP citrate (pro-S)-lyase [EC:2.3.3.8]	ko00020 Citrate cycle (TCA cycle); ko00720 Carbon fixation pathways in prokaryotes; ko01120 Microbial metabolism in diverse environments; ko01130 Biosynthesis of antibiotics; ko01110 Biosynthesis of secondary metabolites; ko01100 Metabolic pathways;	IPR013650; IPR016143; IPR016142; IPR032263; IPR005811; IPR016040; IPR013816; IPR003781; IPR016102;	ATP-grasp fold, succinyl-CoA synthetase-type; Citrate synthase-like, small alpha subdomain; Citrate synthase-like, large alpha subdomain; ATP-citrate synthase, citrate-binding domain; ATP-citrate lyase/succinyl-CoA ligase; NAD(P)-binding domain; ATP-grasp fold, subdomain 2; CoA-binding; Succinyl-CoA synthetase-like;
comp54525_c2_seq3	540	K	ATP-citrate synthase	90.15	EVLIPVYK(1)K	-2.6558	3	0.83	cytosol	sulfur compound metabolic process; cofactor biosynthetic process; tricarboxylic acid metabolic process; acyl-CoA biosynthetic process; small molecule metabolic process; single-organism cellular process; thioester metabolic process; single-organism process; biosynthetic process; coenzyme metabolic process; acetyl-CoA metabolic process; organic substance biosynthetic process; cellular metabolic pro…		ATP binding; nucleoside phosphate binding; transferase activity, transferring acyl groups, acyl groups converted into alkyl on transfer; nucleoside binding; ion binding; nucleotide binding; cofactor binding; ATP citrate synthase activity; organic cyclic compound binding; heterocyclic compound binding; ribonucleoside binding; transferase activity, transferring acyl groups; carbohydrate derivative …	K01648	ACLY; ATP citrate (pro-S)-lyase [EC:2.3.3.8]	ko00020 Citrate cycle (TCA cycle); ko00720 Carbon fixation pathways in prokaryotes; ko01120 Microbial metabolism in diverse environments; ko01130 Biosynthesis of antibiotics; ko01110 Biosynthesis of secondary metabolites; ko01100 Metabolic pathways;	IPR013650; IPR016143; IPR016142; IPR032263; IPR005811; IPR016040; IPR013816; IPR003781; IPR016102;	ATP-grasp fold, succinyl-CoA synthetase-type; Citrate synthase-like, small alpha subdomain; Citrate synthase-like, large alpha subdomain; ATP-citrate synthase, citrate-binding domain; ATP-citrate lyase/succinyl-CoA ligase; NAD(P)-binding domain; ATP-grasp fold, subdomain 2; CoA-binding; Succinyl-CoA synthetase-like;
comp54525_c2_seq3	548	K	ATP-citrate synthase	58.699	MEDAMNK(1)HK	0.53709	3	0.76	cytosol	sulfur compound metabolic process; cofactor biosynthetic process; tricarboxylic acid metabolic process; acyl-CoA biosynthetic process; small molecule metabolic process; single-organism cellular process; thioester metabolic process; single-organism process; biosynthetic process; coenzyme metabolic process; acetyl-CoA metabolic process; organic substance biosynthetic process; cellular metabolic pro…		ATP binding; nucleoside phosphate binding; transferase activity, transferring acyl groups, acyl groups converted into alkyl on transfer; nucleoside binding; ion binding; nucleotide binding; cofactor binding; ATP citrate synthase activity; organic cyclic compound binding; heterocyclic compound binding; ribonucleoside binding; transferase activity, transferring acyl groups; carbohydrate derivative …	K01648	ACLY; ATP citrate (pro-S)-lyase [EC:2.3.3.8]	ko00020 Citrate cycle (TCA cycle); ko00720 Carbon fixation pathways in prokaryotes; ko01120 Microbial metabolism in diverse environments; ko01130 Biosynthesis of antibiotics; ko01110 Biosynthesis of secondary metabolites; ko01100 Metabolic pathways;	IPR013650; IPR016143; IPR016142; IPR032263; IPR005811; IPR016040; IPR013816; IPR003781; IPR016102;	ATP-grasp fold, succinyl-CoA synthetase-type; Citrate synthase-like, small alpha subdomain; Citrate synthase-like, large alpha subdomain; ATP-citrate synthase, citrate-binding domain; ATP-citrate lyase/succinyl-CoA ligase; NAD(P)-binding domain; ATP-grasp fold, subdomain 2; CoA-binding; Succinyl-CoA synthetase-like;
comp54525_c2_seq3	600	K	ATP-citrate synthase	94.363	KLILLAK(1)EK	-0.45343	3		cytosol	sulfur compound metabolic process; cofactor biosynthetic process; tricarboxylic acid metabolic process; acyl-CoA biosynthetic process; small molecule metabolic process; single-organism cellular process; thioester metabolic process; single-organism process; biosynthetic process; coenzyme metabolic process; acetyl-CoA metabolic process; organic substance biosynthetic process; cellular metabolic pro…		ATP binding; nucleoside phosphate binding; transferase activity, transferring acyl groups, acyl groups converted into alkyl on transfer; nucleoside binding; ion binding; nucleotide binding; cofactor binding; ATP citrate synthase activity; organic cyclic compound binding; heterocyclic compound binding; ribonucleoside binding; transferase activity, transferring acyl groups; carbohydrate derivative …	K01648	ACLY; ATP citrate (pro-S)-lyase [EC:2.3.3.8]	ko00020 Citrate cycle (TCA cycle); ko00720 Carbon fixation pathways in prokaryotes; ko01120 Microbial metabolism in diverse environments; ko01130 Biosynthesis of antibiotics; ko01110 Biosynthesis of secondary metabolites; ko01100 Metabolic pathways;	IPR013650; IPR016143; IPR016142; IPR032263; IPR005811; IPR016040; IPR013816; IPR003781; IPR016102;	ATP-grasp fold, succinyl-CoA synthetase-type; Citrate synthase-like, small alpha subdomain; Citrate synthase-like, large alpha subdomain; ATP-citrate synthase, citrate-binding domain; ATP-citrate lyase/succinyl-CoA ligase; NAD(P)-binding domain; ATP-grasp fold, subdomain 2; CoA-binding; Succinyl-CoA synthetase-like;
comp54525_c2_seq3	1063	K	ATP-citrate synthase	137.62	TIGFVGHFMDQK(1)R	2.8395	2	1.06	cytosol	sulfur compound metabolic process; cofactor biosynthetic process; tricarboxylic acid metabolic process; acyl-CoA biosynthetic process; small molecule metabolic process; single-organism cellular process; thioester metabolic process; single-organism process; biosynthetic process; coenzyme metabolic process; acetyl-CoA metabolic process; organic substance biosynthetic process; cellular metabolic pro…		ATP binding; nucleoside phosphate binding; transferase activity, transferring acyl groups, acyl groups converted into alkyl on transfer; nucleoside binding; ion binding; nucleotide binding; cofactor binding; ATP citrate synthase activity; organic cyclic compound binding; heterocyclic compound binding; ribonucleoside binding; transferase activity, transferring acyl groups; carbohydrate derivative …	K01648	ACLY; ATP citrate (pro-S)-lyase [EC:2.3.3.8]	ko00020 Citrate cycle (TCA cycle); ko00720 Carbon fixation pathways in prokaryotes; ko01120 Microbial metabolism in diverse environments; ko01130 Biosynthesis of antibiotics; ko01110 Biosynthesis of secondary metabolites; ko01100 Metabolic pathways;	IPR013650; IPR016143; IPR016142; IPR032263; IPR005811; IPR016040; IPR013816; IPR003781; IPR016102;	ATP-grasp fold, succinyl-CoA synthetase-type; Citrate synthase-like, small alpha subdomain; Citrate synthase-like, large alpha subdomain; ATP-citrate synthase, citrate-binding domain; ATP-citrate lyase/succinyl-CoA ligase; NAD(P)-binding domain; ATP-grasp fold, subdomain 2; CoA-binding; Succinyl-CoA synthetase-like;
comp54532_c0_seq2	624	K	Glycerol-3-phosphate dehydrogenase	115.78	EEIQMYIK(1)R	-0.49435	2	0.97	mitochondria	metabolic process; phosphorus metabolic process; oxidation-reduction process; single-organism metabolic process; alditol phosphate metabolic process; single-organism process; carbohydrate derivative metabolic process; organophosphate metabolic process; glycerol-3-phosphate metabolic process; cellular metabolic process; cellular process; phosphate-containing compound metabolic process; organic sub…	catalytic complex; cell part; intracellular; oxidoreductase complex; cytoplasm; macromolecular complex; intracellular part; glycerol-3-phosphate dehydrogenase complex; cell; protein complex; cytoplasmic part;	oxidoreductase activity, acting on CH-OH group of donors; oxidoreductase activity, acting on the CH-OH group of donors, quinone or similar compound as acceptor; catalytic activity; binding; ion binding; metal ion binding; cation binding; calcium ion binding; glycerol-3-phosphate dehydrogenase activity; oxidoreductase activity;	K00111	glpA; glycerol-3-phosphate dehydrogenase [EC:1.1.5.3]	ko00564 Glycerophospholipid metabolism; ko01110 Biosynthesis of secondary metabolites;	IPR006076; IPR011992; IPR002048; IPR031656; IPR023753;	FAD dependent oxidoreductase; EF-hand domain pair; EF-hand domain; Alpha-glycerophosphate oxidase, C-terminal; FAD/NAD(P)-binding domain;
comp54532_c0_seq2	631	K	Glycerol-3-phosphate dehydrogenase	113.93	FGIIDK(1)ENK	2.2767	2	1.01	mitochondria	metabolic process; phosphorus metabolic process; oxidation-reduction process; single-organism metabolic process; alditol phosphate metabolic process; single-organism process; carbohydrate derivative metabolic process; organophosphate metabolic process; glycerol-3-phosphate metabolic process; cellular metabolic process; cellular process; phosphate-containing compound metabolic process; organic sub…	catalytic complex; cell part; intracellular; oxidoreductase complex; cytoplasm; macromolecular complex; intracellular part; glycerol-3-phosphate dehydrogenase complex; cell; protein complex; cytoplasmic part;	oxidoreductase activity, acting on CH-OH group of donors; oxidoreductase activity, acting on the CH-OH group of donors, quinone or similar compound as acceptor; catalytic activity; binding; ion binding; metal ion binding; cation binding; calcium ion binding; glycerol-3-phosphate dehydrogenase activity; oxidoreductase activity;	K00111	glpA; glycerol-3-phosphate dehydrogenase [EC:1.1.5.3]	ko00564 Glycerophospholipid metabolism; ko01110 Biosynthesis of secondary metabolites;	IPR006076; IPR011992; IPR002048; IPR031656; IPR023753;	FAD dependent oxidoreductase; EF-hand domain pair; EF-hand domain; Alpha-glycerophosphate oxidase, C-terminal; FAD/NAD(P)-binding domain;
comp54532_c0_seq2	711	K	Glycerol-3-phosphate dehydrogenase	66.246	MAEMEEEQHEADK(1)LK	0.4234	3	0.93	mitochondria	metabolic process; phosphorus metabolic process; oxidation-reduction process; single-organism metabolic process; alditol phosphate metabolic process; single-organism process; carbohydrate derivative metabolic process; organophosphate metabolic process; glycerol-3-phosphate metabolic process; cellular metabolic process; cellular process; phosphate-containing compound metabolic process; organic sub…	catalytic complex; cell part; intracellular; oxidoreductase complex; cytoplasm; macromolecular complex; intracellular part; glycerol-3-phosphate dehydrogenase complex; cell; protein complex; cytoplasmic part;	oxidoreductase activity, acting on CH-OH group of donors; oxidoreductase activity, acting on the CH-OH group of donors, quinone or similar compound as acceptor; catalytic activity; binding; ion binding; metal ion binding; cation binding; calcium ion binding; glycerol-3-phosphate dehydrogenase activity; oxidoreductase activity;	K00111	glpA; glycerol-3-phosphate dehydrogenase [EC:1.1.5.3]	ko00564 Glycerophospholipid metabolism; ko01110 Biosynthesis of secondary metabolites;	IPR006076; IPR011992; IPR002048; IPR031656; IPR023753;	FAD dependent oxidoreductase; EF-hand domain pair; EF-hand domain; Alpha-glycerophosphate oxidase, C-terminal; FAD/NAD(P)-binding domain;
comp54680_c0_seq1	171	K	Adenosylmethionine-8-amino-7-oxononanoate transaminase	83.456	KIPENK(1)AK	-1.081	3		mitochondria			organic cyclic compound binding; heterocyclic compound binding; transferase activity, transferring nitrogenous groups; catalytic activity; binding; ion binding; anion binding; transaminase activity; transferase activity; cofactor binding; pyridoxal phosphate binding;	K00819	rocD; ornithine--oxo-acid transaminase [EC:2.6.1.13]	ko01130 Biosynthesis of antibiotics; ko00330 Arginine and proline metabolism; ko01110 Biosynthesis of secondary metabolites; ko01100 Metabolic pathways;	IPR015424; IPR015422; IPR015421;	Pyridoxal phosphate-dependent transferase; Pyridoxal phosphate-dependent transferase, major region, subdomain 2; Pyridoxal phosphate-dependent transferase, major region, subdomain 1;
comp54728_c0_seq1	285	K	"Putative acyl-coenzyme A dehydrogenase, short chain (Fragment)"	115.91	DFGGVTSGPPEK(1)K	0.04669	2	0.86	cytosol	single-organism process; metabolic process; oxidation-reduction process; single-organism metabolic process;		nucleoside phosphate binding; flavin adenine dinucleotide binding; ion binding; nucleotide binding; cofactor binding; oxidoreductase activity; oxidoreductase activity, acting on the CH-CH group of donors; heterocyclic compound binding; organic cyclic compound binding; catalytic activity; binding; anion binding; acyl-CoA dehydrogenase activity; coenzyme binding; small molecule binding;	K09479	ACADVL; very long chain acyl-CoA dehydrogenase [EC:1.3.8.9]	ko00071 Fatty acid degradation; ko01212 Fatty acid metabolism; ko01100 Metabolic pathways;	IPR009100; IPR013786; IPR006091; IPR009075;	Acyl-CoA dehydrogenase/oxidase, N-terminal and middle domain; Acyl-CoA dehydrogenase/oxidase, N-terminal; Acyl-CoA oxidase/dehydrogenase, central domain; Acyl-CoA dehydrogenase/oxidase C-terminal;
comp54768_c0_seq2	221	K	ACYPI003934 protein	93.614	VENFIQK(1)AER	-1.2156	2		cytosol	transport; localization; establishment of localization;	cell; intracellular; cell part;					IPR023393;	START-like domain;
comp54800_c0_seq27	550	K	Unknown	101.39	KHLWCSEK(1)K	0.57411	4	0.69	mitochondria			catalytic activity;				IPR012341; IPR004879; IPR008928; IPR012336;	Six-hairpin glycosidase; Domain of unknown function DUF255; Six-hairpin glycosidase-like; Thioredoxin-like fold;
comp54885_c0_seq1	740	K	Heat shock protein	57.174	NLHHWCEEK(1)R	0.25199	4		cytosol				K09485	HSP110; heat shock protein 110kDa	ko04141 Protein processing in endoplasmic reticulum;	IPR029048; IPR029047;	Heat shock protein 70kD, C-terminal domain; Heat shock protein 70kD, peptide-binding domain;
comp55008_c1_seq1	89	K	Aspartate aminotransferase	169.52	TAEENIIQK(1)K	-0.54864	2	0.91	mitochondria	small molecule metabolic process; single-organism cellular process; nitrogen compound metabolic process; single-organism process; biosynthetic process; primary metabolic process; cellular metabolic process; organic substance metabolic process; metabolic process; cellular amino acid metabolic process; single-organism metabolic process; carboxylic acid metabolic process; organic acid metabolic proc…		organic cyclic compound binding; heterocyclic compound binding; transferase activity, transferring nitrogenous groups; catalytic activity; binding; ion binding; anion binding; transaminase activity; transferase activity; cofactor binding; pyridoxal phosphate binding;	K14455	GOT2; aspartate aminotransferase, mitochondrial [EC:2.6.1.1]"	ko00270 Cysteine and methionine metabolism; ko01130 Biosynthesis of antibiotics; ko04975 Fat digestion and absorption; ko00710 Carbon fixation in photosynthetic organisms; ko00350 Tyrosine metabolism; ko00360 Phenylalanine metabolism; ko01210 2-Oxocarboxylic acid metabolism; ko05120 Epithelial cell signaling in Helicobacter pylori infection; ko01200 Carbon metabolism; ko00330 Arginine and proline…	IPR015424; IPR004839; IPR015421;	Pyridoxal phosphate-dependent transferase; Aminotransferase, class I/classII; Pyridoxal phosphate-dependent transferase, major region, subdomain 1;
comp55008_c1_seq1	233	K	Aspartate aminotransferase	101.65	ELSEVVK(1)K	-0.873	2		mitochondria	small molecule metabolic process; single-organism cellular process; nitrogen compound metabolic process; single-organism process; biosynthetic process; primary metabolic process; cellular metabolic process; organic substance metabolic process; metabolic process; cellular amino acid metabolic process; single-organism metabolic process; carboxylic acid metabolic process; organic acid metabolic proc…		organic cyclic compound binding; heterocyclic compound binding; transferase activity, transferring nitrogenous groups; catalytic activity; binding; ion binding; anion binding; transaminase activity; transferase activity; cofactor binding; pyridoxal phosphate binding;	K14455	GOT2; aspartate aminotransferase, mitochondrial [EC:2.6.1.1]"	ko00270 Cysteine and methionine metabolism; ko01130 Biosynthesis of antibiotics; ko04975 Fat digestion and absorption; ko00710 Carbon fixation in photosynthetic organisms; ko00350 Tyrosine metabolism; ko00360 Phenylalanine metabolism; ko01210 2-Oxocarboxylic acid metabolism; ko05120 Epithelial cell signaling in Helicobacter pylori infection; ko01200 Carbon metabolism; ko00330 Arginine and proline…	IPR015424; IPR004839; IPR015421;	Pyridoxal phosphate-dependent transferase; Aminotransferase, class I/classII; Pyridoxal phosphate-dependent transferase, major region, subdomain 1;
comp55082_c0_seq4	6	K	Unknown	58.167	MAGTAK(1)R	-2.6387	2	0.84	extracellular
comp55086_c1_seq4	364	K	Cytochrome P450 (Fragment)	58.079	GQTLNDISYEDLK(1)K	0.72457	3		endoplasmic reticulum	single-organism process; metabolic process; oxidation-reduction process; single-organism metabolic process;		organic cyclic compound binding; heterocyclic compound binding; heme binding; iron ion binding; transition metal ion binding; catalytic activity; binding; ion binding; cation binding; metal ion binding; oxidoreductase activity, acting on paired donors, with incorporation or reduction of molecular oxygen; tetrapyrrole binding; oxidoreductase activity;	K14999
comp551757_c0_seq1	49	K	Hsp65 (Fragment)	121.45	NVAAGANPMDIK(1)R	-0.64949	2	3	cytosol			ATP binding; nucleoside phosphate binding; nucleoside binding; ion binding; nucleotide binding; organic cyclic compound binding; heterocyclic compound binding; ribonucleoside binding; carbohydrate derivative binding; ribonucleotide binding; binding; purine ribonucleoside binding; anion binding; purine ribonucleotide binding; adenyl ribonucleotide binding; adenyl nucleotide binding; purine nucleos…				IPR027413;	GroEL-like equatorial domain;
comp551757_c0_seq1	61	K	Hsp65 (Fragment)	105.52	GVTAVVK(1)K	0.98586	3	3.9	cytosol			ATP binding; nucleoside phosphate binding; nucleoside binding; ion binding; nucleotide binding; organic cyclic compound binding; heterocyclic compound binding; ribonucleoside binding; carbohydrate derivative binding; ribonucleotide binding; binding; purine ribonucleoside binding; anion binding; purine ribonucleotide binding; adenyl ribonucleotide binding; adenyl nucleotide binding; purine nucleos…				IPR027413;	GroEL-like equatorial domain;
comp55216_c2_seq1	280	K	ACYPI006760 protein	55.04	RDTGRPSPTK(1)K	-0.11993	4		nuclear			protein binding; binding;				IPR027353; IPR001487;	NET domain; Bromodomain;
comp55462_c0_seq1	47	K	ACYPI004130 protein	101.65	LATIAPPK(1)K	0.38341	3	0.97	cytosol, mitochondria
comp55500_c1_seq1	119	K	V-type proton ATPase subunit a	98.337	EVNQNAEALK(1)R	-0.30137	2	1.15	plasma membrane	ion transmembrane transport; cation transmembrane transport; inorganic ion transmembrane transport; single-organism cellular process; energy coupled proton transmembrane transport, against electrochemical gradient; single-organism process; hydrogen transport; proton transport; establishment of localization; transport; transmembrane transport; single-organism localization; cation transport; ion tr…	intracellular organelle; proton-transporting V-type ATPase, V0 domain; membrane; vacuolar proton-transporting V-type ATPase, V0 domain; bounding membrane of organelle; organelle membrane; cytoplasm; intracellular organelle part; macromolecular complex; intracellular part; proton-transporting V-type ATPase complex; cell; organelle part; vacuolar proton-transporting V-type ATPase complex; organelle…	ion transmembrane transporter activity; substrate-specific transporter activity; monovalent inorganic cation transmembrane transporter activity; inorganic cation transmembrane transporter activity; hydrogen ion transmembrane transporter activity; cation transmembrane transporter activity; substrate-specific transmembrane transporter activity; transporter activity; transmembrane transporter activi…	K02154	ATPeV0A; V-type H+-transporting ATPase subunit a	ko04721 Synaptic vesicle cycle; ko04145 Phagosome; ko01100 Metabolic pathways; ko05120 Epithelial cell signaling in Helicobacter pylori infection; ko05323 Rheumatoid arthritis; ko04966 Collecting duct acid secretion; ko00190 Oxidative phosphorylation; ko04142 Lysosome; ko05152 Tuberculosis; ko05110 Vibrio cholerae infection;
comp55637_c0_seq1	64	K	Isocitrate dehydrogenase [NADP]	98.062	DQTDDKVTFECAEAIK(1)K	1.6833	3	0.95	cytosol	tricarboxylic acid metabolic process; metabolic process; oxidation-reduction process; single-organism metabolic process; small molecule metabolic process; single-organism cellular process; carboxylic acid metabolic process; single-organism process; isocitrate metabolic process; organic acid metabolic process; cellular metabolic process; cellular process; oxoacid metabolic process; organic substan…		magnesium ion binding; nucleoside phosphate binding; ion binding; isocitrate dehydrogenase activity; nucleotide binding; cofactor binding; oxidoreductase activity; oxidoreductase activity, acting on CH-OH group of donors; heterocyclic compound binding; organic cyclic compound binding; oxidoreductase activity, acting on the CH-OH group of donors, NAD or NADP as acceptor; catalytic activity; NAD bi…	K00031	IDH1; isocitrate dehydrogenase [EC:1.1.1.42]	ko00720 Carbon fixation pathways in prokaryotes; ko01130 Biosynthesis of antibiotics; ko01110 Biosynthesis of secondary metabolites; ko01230 Biosynthesis of amino acids; ko01100 Metabolic pathways; ko01210 2-Oxocarboxylic acid metabolism; ko00020 Citrate cycle (TCA cycle); ko04146 Peroxisome; ko01120 Microbial metabolism in diverse environments; ko01200 Carbon metabolism; ko00480 Glutathione meta…	IPR024084;	Isopropylmalate dehydrogenase-like domain;
comp55637_c0_seq1	351	K	Isocitrate dehydrogenase [NADP]	126.19	LDNNEALK(1)K	0.03792	3	0.92	cytosol	tricarboxylic acid metabolic process; metabolic process; oxidation-reduction process; single-organism metabolic process; small molecule metabolic process; single-organism cellular process; carboxylic acid metabolic process; single-organism process; isocitrate metabolic process; organic acid metabolic process; cellular metabolic process; cellular process; oxoacid metabolic process; organic substan…		magnesium ion binding; nucleoside phosphate binding; ion binding; isocitrate dehydrogenase activity; nucleotide binding; cofactor binding; oxidoreductase activity; oxidoreductase activity, acting on CH-OH group of donors; heterocyclic compound binding; organic cyclic compound binding; oxidoreductase activity, acting on the CH-OH group of donors, NAD or NADP as acceptor; catalytic activity; NAD bi…	K00031	IDH1; isocitrate dehydrogenase [EC:1.1.1.42]	ko00720 Carbon fixation pathways in prokaryotes; ko01130 Biosynthesis of antibiotics; ko01110 Biosynthesis of secondary metabolites; ko01230 Biosynthesis of amino acids; ko01100 Metabolic pathways; ko01210 2-Oxocarboxylic acid metabolism; ko00020 Citrate cycle (TCA cycle); ko04146 Peroxisome; ko01120 Microbial metabolism in diverse environments; ko01200 Carbon metabolism; ko00480 Glutathione meta…	IPR024084;	Isopropylmalate dehydrogenase-like domain;
comp55662_c3_seq9	152	K	Cytochrome P450 YP6CM1vQ	134.56	TATAFSTAK(1)LK	1.364	2	0.92	endoplasmic reticulum	single-organism process; metabolic process; oxidation-reduction process; single-organism metabolic process;		organic cyclic compound binding; heterocyclic compound binding; heme binding; iron ion binding; transition metal ion binding; catalytic activity; binding; ion binding; cation binding; metal ion binding; oxidoreductase activity, acting on paired donors, with incorporation or reduction of molecular oxygen; tetrapyrrole binding; oxidoreductase activity;	K14999
comp55662_c3_seq9	154	K	Cytochrome P450 YP6CM1vQ	136.02	LK(1)NMFHSLK	-1.8444	3	0.84	endoplasmic reticulum	single-organism process; metabolic process; oxidation-reduction process; single-organism metabolic process;		organic cyclic compound binding; heterocyclic compound binding; heme binding; iron ion binding; transition metal ion binding; catalytic activity; binding; ion binding; cation binding; metal ion binding; oxidoreductase activity, acting on paired donors, with incorporation or reduction of molecular oxygen; tetrapyrrole binding; oxidoreductase activity;	K14999
comp55662_c3_seq9	248	K	Cytochrome P450 YP6CM1vQ	119.29	LPVLLK(1)WK	1.6696	2		endoplasmic reticulum	single-organism process; metabolic process; oxidation-reduction process; single-organism metabolic process;		organic cyclic compound binding; heterocyclic compound binding; heme binding; iron ion binding; transition metal ion binding; catalytic activity; binding; ion binding; cation binding; metal ion binding; oxidoreductase activity, acting on paired donors, with incorporation or reduction of molecular oxygen; tetrapyrrole binding; oxidoreductase activity;	K14999
comp55662_c3_seq9	356	K	Cytochrome P450 YP6CM1vQ	103.91	LHEEILAVK(1)EK	-1.3529	3	1.3	endoplasmic reticulum	single-organism process; metabolic process; oxidation-reduction process; single-organism metabolic process;		organic cyclic compound binding; heterocyclic compound binding; heme binding; iron ion binding; transition metal ion binding; catalytic activity; binding; ion binding; cation binding; metal ion binding; oxidoreductase activity, acting on paired donors, with incorporation or reduction of molecular oxygen; tetrapyrrole binding; oxidoreductase activity;	K14999
comp55662_c3_seq9	369	K	Cytochrome P450 YP6CM1vQ	98.942	LGDDIEYETLK(1)EFK	-0.12506	3	0.86	endoplasmic reticulum	single-organism process; metabolic process; oxidation-reduction process; single-organism metabolic process;		organic cyclic compound binding; heterocyclic compound binding; heme binding; iron ion binding; transition metal ion binding; catalytic activity; binding; ion binding; cation binding; metal ion binding; oxidoreductase activity, acting on paired donors, with incorporation or reduction of molecular oxygen; tetrapyrrole binding; oxidoreductase activity;	K14999
comp55662_c3_seq9	444	K	Cytochrome P450 YP6CM1vQ	68.016	FSEENK(1)EK	-0.85975	3		endoplasmic reticulum	single-organism process; metabolic process; oxidation-reduction process; single-organism metabolic process;		organic cyclic compound binding; heterocyclic compound binding; heme binding; iron ion binding; transition metal ion binding; catalytic activity; binding; ion binding; cation binding; metal ion binding; oxidoreductase activity, acting on paired donors, with incorporation or reduction of molecular oxygen; tetrapyrrole binding; oxidoreductase activity;	K14999
comp55662_c3_seq9	473	K	Cytochrome P450 YP6CM1vQ	115.34	LALMDVK(1)MMMVR	-2.6976	3	1.08	endoplasmic reticulum	single-organism process; metabolic process; oxidation-reduction process; single-organism metabolic process;		organic cyclic compound binding; heterocyclic compound binding; heme binding; iron ion binding; transition metal ion binding; catalytic activity; binding; ion binding; cation binding; metal ion binding; oxidoreductase activity, acting on paired donors, with incorporation or reduction of molecular oxygen; tetrapyrrole binding; oxidoreductase activity;	K14999
comp55737_c1_seq1	64	K	Adenylate kinase	111.79	AEVASGSPLGK(1)K	-0.84916	2	0.96	cytosol	nucleoside metabolic process; purine nucleoside metabolic process; purine nucleoside diphosphate biosynthetic process; ADP metabolic process; purine ribonucleoside monophosphate metabolic process; ADP biosynthetic process; nucleotide metabolic process; single-organism process; purine ribonucleoside diphosphate biosynthetic process; biosynthetic process; ribonucleoside diphosphate metabolic proces…		ATP binding; nucleoside phosphate binding; adenylate kinase activity; nucleobase-containing compound kinase activity; nucleoside binding; ion binding; nucleotide binding; nucleotide kinase activity; phosphotransferase activity, phosphate group as acceptor; organic cyclic compound binding; heterocyclic compound binding; ribonucleoside binding; carbohydrate derivative binding; kinase activity; cata…	K00939	adk; adenylate kinase [EC:2.7.4.3]	ko00230 Purine metabolism; ko01130 Biosynthesis of antibiotics; ko01110 Biosynthesis of secondary metabolites; ko01100 Metabolic pathways; ko00730 Thiamine metabolism;	IPR007862; IPR027417;	Adenylate kinase, active site lid domain; P-loop containing nucleoside triphosphate hydrolase;
comp55752_c0_seq3	186	K	Inosine-5'-monophosphate dehydrogenase	135.8	DVDFLDIDK(1)HR	1.1938	3	0.95	cytosol	nucleotide biosynthetic process; cellular aromatic compound metabolic process; nucleotide metabolic process; single-organism process; biosynthetic process; organonitrogen compound biosynthetic process; cellular metabolic process; phosphate-containing compound metabolic process; organic substance metabolic process; metabolic process; heterocycle metabolic process; aromatic compound biosynthetic pr…		oxidoreductase activity, acting on CH-OH group of donors; oxidoreductase activity, acting on the CH-OH group of donors, NAD or NADP as acceptor; IMP dehydrogenase activity; catalytic activity; oxidoreductase activity;	K00088	IMPDH; IMP dehydrogenase [EC:1.1.1.205]	ko00230 Purine metabolism; ko01110 Biosynthesis of secondary metabolites; ko00983 Drug metabolism - other enzymes; ko01100 Metabolic pathways;	IPR013785; IPR001093; IPR000644;	Aldolase-type TIM barrel; IMP dehydrogenase/GMP reductase; CBS domain;
comp55752_c0_seq3	457	K	Inosine-5'-monophosphate dehydrogenase	140.24	YFHNEMDK(1)LK	-0.5184	4	0.76	cytosol	nucleotide biosynthetic process; cellular aromatic compound metabolic process; nucleotide metabolic process; single-organism process; biosynthetic process; organonitrogen compound biosynthetic process; cellular metabolic process; phosphate-containing compound metabolic process; organic substance metabolic process; metabolic process; heterocycle metabolic process; aromatic compound biosynthetic pr…		oxidoreductase activity, acting on CH-OH group of donors; oxidoreductase activity, acting on the CH-OH group of donors, NAD or NADP as acceptor; IMP dehydrogenase activity; catalytic activity; oxidoreductase activity;	K00088	IMPDH; IMP dehydrogenase [EC:1.1.1.205]	ko00230 Purine metabolism; ko01110 Biosynthesis of secondary metabolites; ko00983 Drug metabolism - other enzymes; ko01100 Metabolic pathways;	IPR013785; IPR001093; IPR000644;	Aldolase-type TIM barrel; IMP dehydrogenase/GMP reductase; CBS domain;
comp55821_c0_seq2	415	K	Adenylosuccinate synthetase	60.074	YIGVGK(1)GR	0.73048	2		cytosol	nucleotide biosynthetic process; cellular aromatic compound metabolic process; nucleotide metabolic process; single-organism process; biosynthetic process; organonitrogen compound biosynthetic process; cellular metabolic process; phosphate-containing compound metabolic process; organic substance metabolic process; metabolic process; heterocycle metabolic process; aromatic compound biosynthetic pr…		nucleoside phosphate binding; ligase activity; nucleoside binding; ion binding; nucleotide binding; ligase activity, forming carbon-nitrogen bonds; organic cyclic compound binding; heterocyclic compound binding; ribonucleoside binding; carbohydrate derivative binding; catalytic activity; ribonucleotide binding; binding; purine ribonucleoside binding; anion binding; purine ribonucleotide binding; …	K01939	purA; adenylosuccinate synthase [EC:6.3.4.4]	ko00230 Purine metabolism; ko00710 Carbon fixation in photosynthetic organisms; ko01100 Metabolic pathways;	IPR027417;	P-loop containing nucleoside triphosphate hydrolase;
comp56033_c0_seq1	908	K	Acetyl-CoA carboxylase	113.62	IPISVEK(1)K	0.575	3	1.15	nuclear	single-organism biosynthetic process; organic acid biosynthetic process; small molecule metabolic process; single-organism cellular process; single-organism process; biosynthetic process; cellular lipid metabolic process; fatty acid metabolic process; primary metabolic process; cellular metabolic process; fatty acid biosynthetic process; organic substance biosynthetic process; cellular biosynthet…		ATP binding; nucleoside phosphate binding; ligase activity, forming carbon-carbon bonds; nucleoside binding; ion binding; ligase activity; nucleotide binding; heterocyclic compound binding; acetyl-CoA carboxylase activity; ligase activity, forming carbon-nitrogen bonds; organic cyclic compound binding; ribonucleoside binding; biotin carboxylase activity; carbohydrate derivative binding; CoA carbo…	K11262	ACACA; acetyl-CoA carboxylase / biotin carboxylase 1 [EC:6.4.1.2 6.3.4.14]	ko01110 Biosynthesis of secondary metabolites; ko01100 Metabolic pathways; ko00254 Aflatoxin biosynthesis; ko00061 Fatty acid biosynthesis; ko01212 Fatty acid metabolism; ko04922 Glucagon signaling pathway; ko00620 Pyruvate metabolism; ko04152 AMPK signaling pathway; ko00640 Propanoate metabolism; ko04910 Insulin signaling pathway;	IPR000022; IPR011053; IPR029045; IPR005481; IPR000089; IPR005479; IPR013815; IPR013537; IPR016185; IPR011764; IPR011761; IPR005482; IPR013816; IPR011763; IPR011054;	Carboxyl transferase; Single hybrid motif; ClpP/crotonase-like domain; Biotin carboxylase-like, N-terminal domain; Biotin/lipoyl attachment; Carbamoyl-phosphate synthetase large subunit-like, ATP-binding domain; ATP-grasp fold, subdomain 1; Acetyl-CoA carboxylase, central domain; Pre-ATP-grasp domain; Biotin carboxylation domain; ATP-grasp fold; Biotin carboxylase, C-terminal; ATP-grasp fold, sub…
comp56033_c0_seq1	1307	K	Acetyl-CoA carboxylase	88.561	DNGDLEDDK(1)LSK	0.47684	2	0.99	nuclear	single-organism biosynthetic process; organic acid biosynthetic process; small molecule metabolic process; single-organism cellular process; single-organism process; biosynthetic process; cellular lipid metabolic process; fatty acid metabolic process; primary metabolic process; cellular metabolic process; fatty acid biosynthetic process; organic substance biosynthetic process; cellular biosynthet…		ATP binding; nucleoside phosphate binding; ligase activity, forming carbon-carbon bonds; nucleoside binding; ion binding; ligase activity; nucleotide binding; heterocyclic compound binding; acetyl-CoA carboxylase activity; ligase activity, forming carbon-nitrogen bonds; organic cyclic compound binding; ribonucleoside binding; biotin carboxylase activity; carbohydrate derivative binding; CoA carbo…	K11262	ACACA; acetyl-CoA carboxylase / biotin carboxylase 1 [EC:6.4.1.2 6.3.4.14]	ko01110 Biosynthesis of secondary metabolites; ko01100 Metabolic pathways; ko00254 Aflatoxin biosynthesis; ko00061 Fatty acid biosynthesis; ko01212 Fatty acid metabolism; ko04922 Glucagon signaling pathway; ko00620 Pyruvate metabolism; ko04152 AMPK signaling pathway; ko00640 Propanoate metabolism; ko04910 Insulin signaling pathway;	IPR000022; IPR011053; IPR029045; IPR005481; IPR000089; IPR005479; IPR013815; IPR013537; IPR016185; IPR011764; IPR011761; IPR005482; IPR013816; IPR011763; IPR011054;	Carboxyl transferase; Single hybrid motif; ClpP/crotonase-like domain; Biotin carboxylase-like, N-terminal domain; Biotin/lipoyl attachment; Carbamoyl-phosphate synthetase large subunit-like, ATP-binding domain; ATP-grasp fold, subdomain 1; Acetyl-CoA carboxylase, central domain; Pre-ATP-grasp domain; Biotin carboxylation domain; ATP-grasp fold; Biotin carboxylase, C-terminal; ATP-grasp fold, sub…
comp56033_c0_seq1	1324	K	Acetyl-CoA carboxylase	76.943	NRDELK(1)EK	-0.054689	3		nuclear	single-organism biosynthetic process; organic acid biosynthetic process; small molecule metabolic process; single-organism cellular process; single-organism process; biosynthetic process; cellular lipid metabolic process; fatty acid metabolic process; primary metabolic process; cellular metabolic process; fatty acid biosynthetic process; organic substance biosynthetic process; cellular biosynthet…		ATP binding; nucleoside phosphate binding; ligase activity, forming carbon-carbon bonds; nucleoside binding; ion binding; ligase activity; nucleotide binding; heterocyclic compound binding; acetyl-CoA carboxylase activity; ligase activity, forming carbon-nitrogen bonds; organic cyclic compound binding; ribonucleoside binding; biotin carboxylase activity; carbohydrate derivative binding; CoA carbo…	K11262	ACACA; acetyl-CoA carboxylase / biotin carboxylase 1 [EC:6.4.1.2 6.3.4.14]	ko01110 Biosynthesis of secondary metabolites; ko01100 Metabolic pathways; ko00254 Aflatoxin biosynthesis; ko00061 Fatty acid biosynthesis; ko01212 Fatty acid metabolism; ko04922 Glucagon signaling pathway; ko00620 Pyruvate metabolism; ko04152 AMPK signaling pathway; ko00640 Propanoate metabolism; ko04910 Insulin signaling pathway;	IPR000022; IPR011053; IPR029045; IPR005481; IPR000089; IPR005479; IPR013815; IPR013537; IPR016185; IPR011764; IPR011761; IPR005482; IPR013816; IPR011763; IPR011054;	Carboxyl transferase; Single hybrid motif; ClpP/crotonase-like domain; Biotin carboxylase-like, N-terminal domain; Biotin/lipoyl attachment; Carbamoyl-phosphate synthetase large subunit-like, ATP-binding domain; ATP-grasp fold, subdomain 1; Acetyl-CoA carboxylase, central domain; Pre-ATP-grasp domain; Biotin carboxylation domain; ATP-grasp fold; Biotin carboxylase, C-terminal; ATP-grasp fold, sub…
comp56033_c0_seq1	1396	K	Acetyl-CoA carboxylase	87.476	MYLYLGK(1)AK	-1.6475	2	0.97	nuclear	single-organism biosynthetic process; organic acid biosynthetic process; small molecule metabolic process; single-organism cellular process; single-organism process; biosynthetic process; cellular lipid metabolic process; fatty acid metabolic process; primary metabolic process; cellular metabolic process; fatty acid biosynthetic process; organic substance biosynthetic process; cellular biosynthet…		ATP binding; nucleoside phosphate binding; ligase activity, forming carbon-carbon bonds; nucleoside binding; ion binding; ligase activity; nucleotide binding; heterocyclic compound binding; acetyl-CoA carboxylase activity; ligase activity, forming carbon-nitrogen bonds; organic cyclic compound binding; ribonucleoside binding; biotin carboxylase activity; carbohydrate derivative binding; CoA carbo…	K11262	ACACA; acetyl-CoA carboxylase / biotin carboxylase 1 [EC:6.4.1.2 6.3.4.14]	ko01110 Biosynthesis of secondary metabolites; ko01100 Metabolic pathways; ko00254 Aflatoxin biosynthesis; ko00061 Fatty acid biosynthesis; ko01212 Fatty acid metabolism; ko04922 Glucagon signaling pathway; ko00620 Pyruvate metabolism; ko04152 AMPK signaling pathway; ko00640 Propanoate metabolism; ko04910 Insulin signaling pathway;	IPR000022; IPR011053; IPR029045; IPR005481; IPR000089; IPR005479; IPR013815; IPR013537; IPR016185; IPR011764; IPR011761; IPR005482; IPR013816; IPR011763; IPR011054;	Carboxyl transferase; Single hybrid motif; ClpP/crotonase-like domain; Biotin carboxylase-like, N-terminal domain; Biotin/lipoyl attachment; Carbamoyl-phosphate synthetase large subunit-like, ATP-binding domain; ATP-grasp fold, subdomain 1; Acetyl-CoA carboxylase, central domain; Pre-ATP-grasp domain; Biotin carboxylation domain; ATP-grasp fold; Biotin carboxylase, C-terminal; ATP-grasp fold, sub…
comp56033_c0_seq1	2116	K	Acetyl-CoA carboxylase	159.12	GGVLEPEGIVEIK(1)FR	-1.3353	3	1.02	nuclear	single-organism biosynthetic process; organic acid biosynthetic process; small molecule metabolic process; single-organism cellular process; single-organism process; biosynthetic process; cellular lipid metabolic process; fatty acid metabolic process; primary metabolic process; cellular metabolic process; fatty acid biosynthetic process; organic substance biosynthetic process; cellular biosynthet…		ATP binding; nucleoside phosphate binding; ligase activity, forming carbon-carbon bonds; nucleoside binding; ion binding; ligase activity; nucleotide binding; heterocyclic compound binding; acetyl-CoA carboxylase activity; ligase activity, forming carbon-nitrogen bonds; organic cyclic compound binding; ribonucleoside binding; biotin carboxylase activity; carbohydrate derivative binding; CoA carbo…	K11262	ACACA; acetyl-CoA carboxylase / biotin carboxylase 1 [EC:6.4.1.2 6.3.4.14]	ko01110 Biosynthesis of secondary metabolites; ko01100 Metabolic pathways; ko00254 Aflatoxin biosynthesis; ko00061 Fatty acid biosynthesis; ko01212 Fatty acid metabolism; ko04922 Glucagon signaling pathway; ko00620 Pyruvate metabolism; ko04152 AMPK signaling pathway; ko00640 Propanoate metabolism; ko04910 Insulin signaling pathway;	IPR000022; IPR011053; IPR029045; IPR005481; IPR000089; IPR005479; IPR013815; IPR013537; IPR016185; IPR011764; IPR011761; IPR005482; IPR013816; IPR011763; IPR011054;	Carboxyl transferase; Single hybrid motif; ClpP/crotonase-like domain; Biotin carboxylase-like, N-terminal domain; Biotin/lipoyl attachment; Carbamoyl-phosphate synthetase large subunit-like, ATP-binding domain; ATP-grasp fold, subdomain 1; Acetyl-CoA carboxylase, central domain; Pre-ATP-grasp domain; Biotin carboxylation domain; ATP-grasp fold; Biotin carboxylase, C-terminal; ATP-grasp fold, sub…
comp56082_c0_seq1	317	K	Sideroflexin	120.87	TLDSAAYEEIK(1)K	2.3405	2	0.96	plasma membrane	transport; transmembrane transport; single-organism localization; ion transport; single-organism cellular process; single-organism process; localization; cellular process; single-organism transport; establishment of localization;	membrane;	substrate-specific transporter activity; ion transmembrane transporter activity; transporter activity; transmembrane transporter activity; substrate-specific transmembrane transporter activity;
comp56235_c0_seq12	341	K	Vitellogenin	96.229	TYGLQYSK(1)K	0.30289	2	1.01	mitochondria	transport; lipid transport; single-organism localization; single-organism process; lipid localization; organic substance transport; macromolecule localization; localization; single-organism transport; establishment of localization;		lipid transporter activity; substrate-specific transporter activity; transporter activity;				IPR011030; IPR015819; IPR015817; IPR015818; IPR001747; IPR001846; IPR015255;	Vitellinogen, superhelical; Lipid transport protein, beta-sheet shell; Vitellinogen, open beta-sheet, subdomain 1; Vitellinogen, open beta-sheet, subdomain 2; Lipid transport protein, N-terminal; von Willebrand factor, type D domain; Vitellinogen, open beta-sheet;
comp56235_c0_seq12	350	K	Vitellogenin	119.96	DYIVK(1)EENLAYR	3.4337	2		mitochondria	transport; lipid transport; single-organism localization; single-organism process; lipid localization; organic substance transport; macromolecule localization; localization; single-organism transport; establishment of localization;		lipid transporter activity; substrate-specific transporter activity; transporter activity;				IPR011030; IPR015819; IPR015817; IPR015818; IPR001747; IPR001846; IPR015255;	Vitellinogen, superhelical; Lipid transport protein, beta-sheet shell; Vitellinogen, open beta-sheet, subdomain 1; Vitellinogen, open beta-sheet, subdomain 2; Lipid transport protein, N-terminal; von Willebrand factor, type D domain; Vitellinogen, open beta-sheet;
comp56299_c0_seq2	199	K	ACYPI24700 protein	100.19	LAIHAK(1)YK	0.87358	3	0.84	cytosol		organelle; intracellular membrane-bounded organelle; intracellular organelle; nucleus; cell part; intracellular; intracellular part; membrane-bounded organelle; cell;					IPR015021;	Domain of unknown function DUF1907;
comp56354_c1_seq1	16	K	"Putative 5'-nucleotidase, cytosolic II (Fragment)"	116.96	ENLITK(1)YKYPEEVR	0.098045	3	0.89	cytosol							IPR023214;	HAD-like domain;
comp56484_c0_seq2	1287	K	Histone acetyltransferase	105.65	ESMNEAAIK(1)K	0.98108	2		nuclear			cation binding; metal ion binding; protein binding; zinc ion binding; transition metal ion binding; binding; ion binding;	K09188	MLL3; histone-lysine N-methyltransferase MLL3 [EC:2.1.1.43]	ko00310 Lysine degradation;	IPR001841; IPR001965; IPR013083; IPR011011; IPR019787;	Zinc finger, RING-type; Zinc finger, PHD-type; Zinc finger, RING/FYVE/PHD-type; Zinc finger, FYVE/PHD-type; Zinc finger, PHD-finger;
comp56484_c0_seq2	1583	K	Histone acetyltransferase	94.407	ALPAEK(1)K	-0.25948	3		nuclear			cation binding; metal ion binding; protein binding; zinc ion binding; transition metal ion binding; binding; ion binding;	K09188	MLL3; histone-lysine N-methyltransferase MLL3 [EC:2.1.1.43]	ko00310 Lysine degradation;	IPR001841; IPR001965; IPR013083; IPR011011; IPR019787;	Zinc finger, RING-type; Zinc finger, PHD-type; Zinc finger, RING/FYVE/PHD-type; Zinc finger, FYVE/PHD-type; Zinc finger, PHD-finger;
comp56501_c0_seq3	482	K	Reticulon-like protein	65.219	TQIDQNWGIAK(1)AK	-1.3392	3		plasma membrane				K20721			IPR003388;	Reticulon;
comp56501_c0_seq3	484	K	Reticulon-like protein	97.734	AK(1)IAEITSK	-0.07799	2	1.25	plasma membrane				K20721			IPR003388;	Reticulon;
comp56501_c0_seq3	501	K	Reticulon-like protein	99.5	LTAALPVGGK(1)K	1.3995	2	1.19	plasma membrane				K20721			IPR003388;	Reticulon;
comp56525_c0_seq1	531	K	Unknown	100.74	YMIYGK(1)K	0.30858	2		extracellular			organic cyclic compound binding; heterocyclic compound binding; nucleoside phosphate binding; binding; nucleic acid binding; nucleotide binding; small molecule binding;	K14947			IPR000504; IPR012677; IPR012337;	RNA recognition motif domain; Nucleotide-binding alpha-beta plait domain; Ribonuclease H-like domain;
comp56527_c0_seq2	394	K	Acetyl-coenzyme A synthetase	112.08	ALMK(1)FGDEPVKK	-0.093903	3	1.32	cytosol	acetyl-CoA biosynthetic process from acetate; cofactor biosynthetic process; single-organism process; biosynthetic process; cellular metabolic process; thioester biosynthetic process; sulfur compound biosynthetic process; organic substance metabolic process; acetyl-CoA biosynthetic process; metabolic process; monocarboxylic acid metabolic process; coenzyme biosynthetic process; cellular process; …		nucleoside phosphate binding; CoA-ligase activity; nucleoside binding; ion binding; ligase activity; ligase activity, forming carbon-sulfur bonds; nucleotide binding; organic cyclic compound binding; heterocyclic compound binding; acetate-CoA ligase activity; ribonucleoside binding; carbohydrate derivative binding; AMP binding; ribonucleotide binding; catalytic activity; binding; purine ribonucle…	K01895	ACSS; acetyl-CoA synthetase [EC:6.2.1.1]	ko00720 Carbon fixation pathways in prokaryotes; ko01130 Biosynthesis of antibiotics; ko01110 Biosynthesis of secondary metabolites; ko01100 Metabolic pathways; ko00680 Methane metabolism; ko01120 Microbial metabolism in diverse environments; ko01200 Carbon metabolism; ko00010 Glycolysis / Gluconeogenesis; ko00620 Pyruvate metabolism; ko00640 Propanoate metabolism;	IPR032387; IPR025110; IPR000873;	Acetyl-coenzyme A synthetase, N-terminal domain; AMP-binding enzyme C-terminal domain; AMP-dependent synthetase/ligase;
comp56561_c0_seq3	1148	K	Serine/threonine-protein kinase PLK	69.383	FPHAK(1)LK	0.84164	3		cytosol	phosphorylation; cellular protein metabolic process; primary metabolic process; cellular metabolic process; phosphate-containing compound metabolic process; organic substance metabolic process; metabolic process; protein phosphorylation; phosphorus metabolic process; cellular macromolecule metabolic process; cellular protein modification process; protein metabolic process; macromolecule metabolic…		ATP binding; nucleoside phosphate binding; phosphotransferase activity, alcohol group as acceptor; nucleoside binding; ion binding; protein binding; protein kinase activity; nucleotide binding; organic cyclic compound binding; heterocyclic compound binding; ribonucleoside binding; carbohydrate derivative binding; kinase activity; catalytic activity; ribonucleotide binding; binding; purine ribonuc…				IPR003598; IPR007110; IPR000719; IPR013783; IPR003599; IPR003961; IPR013098; IPR011009;	Immunoglobulin subtype 2; Immunoglobulin-like domain; Protein kinase domain; Immunoglobulin-like fold; Immunoglobulin subtype; Fibronectin type III; Immunoglobulin I-set; Protein kinase-like domain;
comp56624_c1_seq2	233	K	ACYPI000743 protein	62.166	VCIATTHLK(1)AR	-3.1347	3		cytosol				K18764			IPR005135;	Endonuclease/exonuclease/phosphatase;
comp56645_c0_seq2	53	K	Unknown	112.13	ADLDGVEK(1)K	0.42044	2	0.91	cytosol	glutamine family amino acid metabolic process; cellular amino acid biosynthetic process; arginine biosynthetic process; organic acid biosynthetic process; single-organism biosynthetic process; small molecule metabolic process; single-organism cellular process; arginine metabolic process; single-organism process; nitrogen compound metabolic process; biosynthetic process; alpha-amino acid metabolic…		ATP binding; argininosuccinate synthase activity; nucleoside phosphate binding; ligase activity; nucleoside binding; ion binding; nucleotide binding; ligase activity, forming carbon-nitrogen bonds; organic cyclic compound binding; heterocyclic compound binding; ribonucleoside binding; carbohydrate derivative binding; catalytic activity; ribonucleotide binding; binding; purine ribonucleoside bindi…	K01940	argG; argininosuccinate synthase [EC:6.3.4.5]	ko01130 Biosynthesis of antibiotics; ko00220 Arginine biosynthesis; ko01110 Biosynthesis of secondary metabolites; ko00710 Carbon fixation in photosynthetic organisms; ko01230 Biosynthesis of amino acids; ko01100 Metabolic pathways;	IPR014729; IPR024074;	Rossmann-like alpha/beta/alpha sandwich fold; Argininosuccinate synthetase, catalytic/multimerisation domain body;
comp56648_c0_seq6	200	K	Unknown	104.2	LAAHPNIVAVK(1)DGDVSK	-0.1348	3	1.16	mitochondria	metabolic process;		lyase activity; catalytic activity;	K18123	HOGA1; 4-hydroxy-2-oxoglutarate aldolase [EC:4.1.3.16]	ko00330 Arginine and proline metabolism; ko01100 Metabolic pathways; ko00630 Glyoxylate and dicarboxylate metabolism;	IPR013785;	Aldolase-type TIM barrel;
comp56705_c0_seq2	236	K	Succinyl-CoA ligase subunit beta	105.52	LYDLFLK(1)K	0.44346	2	1.04	mitochondria	metabolic process;		ATP binding; nucleoside phosphate binding; nucleoside binding; ion binding; nucleotide binding; organic cyclic compound binding; heterocyclic compound binding; ribonucleoside binding; carbohydrate derivative binding; catalytic activity; ribonucleotide binding; binding; purine ribonucleoside binding; anion binding; purine ribonucleotide binding; adenyl ribonucleotide binding; adenyl nucleotide bin…	K01900	LSC2; succinyl-CoA synthetase beta subunit [EC:6.2.1.4 6.2.1.5]	ko00020 Citrate cycle (TCA cycle); ko01120 Microbial metabolism in diverse environments; ko01130 Biosynthesis of antibiotics; ko01200 Carbon metabolism; ko01110 Biosynthesis of secondary metabolites; ko01100 Metabolic pathways; ko00640 Propanoate metabolism;	IPR005811; IPR013816; IPR013650; IPR013815; IPR016102;	ATP-citrate lyase/succinyl-CoA ligase; ATP-grasp fold, subdomain 2; ATP-grasp fold, succinyl-CoA synthetase-type; ATP-grasp fold, subdomain 1; Succinyl-CoA synthetase-like;
comp56720_c2_seq1	392	K	Glucose-6-phosphate 1-dehydrogenase	126.14	IQYNDVPGDIFEGK(0.006)PK(0.994)R	1.8923	3	0.94	cytosol	glucose metabolic process; single-organism carbohydrate metabolic process; metabolic process; oxidation-reduction process; single-organism metabolic process; monosaccharide metabolic process; single-organism process; primary metabolic process; carbohydrate metabolic process; organic substance metabolic process; hexose metabolic process;		oxidoreductase activity, acting on CH-OH group of donors; organic cyclic compound binding; heterocyclic compound binding; oxidoreductase activity, acting on the CH-OH group of donors, NAD or NADP as acceptor; nucleoside phosphate binding; catalytic activity; binding; glucose-6-phosphate dehydrogenase activity; NADP binding; nucleotide binding; cofactor binding; oxidoreductase activity; coenzyme b…	K00036	G6PD; glucose-6-phosphate 1-dehydrogenase [EC:1.1.1.49 1.1.1.363]	ko00030 Pentose phosphate pathway; ko01130 Biosynthesis of antibiotics; ko01110 Biosynthesis of secondary metabolites; ko01100 Metabolic pathways; ko01120 Microbial metabolism in diverse environments; ko01200 Carbon metabolism; ko00480 Glutathione metabolism; ko05230 Central carbon metabolism in cancer;	IPR022675; IPR016040; IPR022674;	Glucose-6-phosphate dehydrogenase, C-terminal; NAD(P)-binding domain; Glucose-6-phosphate dehydrogenase, NAD-binding;
comp56781_c0_seq2	572	K	ATP-dependent 6-phosphofructokinase	92.732	QSAQGTK(1)R	-0.060152	2	0.8	cytosol	single-organism carbohydrate catabolic process; glycolytic process; single-organism catabolic process; small molecule metabolic process; single-organism cellular process; single-organism process; fructose 6-phosphate metabolic process; primary metabolic process; carbohydrate metabolic process; cellular metabolic process; phosphate-containing compound metabolic process; carbohydrate catabolic proc…	intracellular part; cell; cell part; intracellular; cytoplasm;	6-phosphofructokinase activity; ATP binding; nucleoside phosphate binding; phosphotransferase activity, alcohol group as acceptor; nucleoside binding; ion binding; nucleotide binding; organic cyclic compound binding; heterocyclic compound binding; ribonucleoside binding; carbohydrate derivative binding; carbohydrate kinase activity; kinase activity; ribonucleotide binding; catalytic activity; bin…	K00850	pfkA; 6-phosphofructokinase 1 [EC:2.7.1.11]	ko00051 Fructose and mannose metabolism; ko00030 Pentose phosphate pathway; ko01130 Biosynthesis of antibiotics; ko01110 Biosynthesis of secondary metabolites; ko01230 Biosynthesis of amino acids; ko01100 Metabolic pathways; ko00680 Methane metabolism; ko01120 Microbial metabolism in diverse environments; ko03018 RNA degradation; ko01200 Carbon metabolism; ko00010 Glycolysis / Gluconeogenesis; ko…	IPR000023;	Phosphofructokinase domain;
comp56812_c0_seq7	43	K	Unknown	118.52	NKPIFDQDFHEK(1)FK	-3.4665	4	1.07	cytosol
comp56857_c1_seq1	35	K	ATP synthase subunit gamma (Fragment)	68.214	SVK(1)NIQK	2.533	3		mitochondria	nucleoside metabolic process; purine nucleoside metabolic process; purine ribonucleoside monophosphate metabolic process; nucleotide metabolic process; single-organism process; purine ribonucleoside biosynthetic process; nucleoside biosynthetic process; biosynthetic process; ribonucleoside monophosphate biosynthetic process; cellular metabolic process; phosphate-containing compound metabolic proc…	proton-transporting ATP synthase complex, catalytic core F(1); membrane; membrane part; cell part; intracellular; proton-transporting two-sector ATPase complex; macromolecular complex; proton-transporting two-sector ATPase complex, catalytic domain; intracellular part; protein complex; cell; proton-transporting ATP synthase complex;	active transmembrane transporter activity; ATPase activity, coupled to transmembrane movement of ions; ion transmembrane transporter activity; primary active transmembrane transporter activity; ATPase activity, coupled to transmembrane movement of ions, rotational mechanism; hydrolase activity, acting on acid anhydrides; substrate-specific transporter activity; monovalent inorganic cation transme…	K02136	ATPeF1G; F-type H+-transporting ATPase subunit gamma	ko05010 Alzheimer's disease; ko00190 Oxidative phosphorylation; ko01100 Metabolic pathways; ko05016 Huntington's disease; ko05012 Parkinson's disease;	IPR023633;	ATPase, F1 complex, gamma subunit domain;
[truncated: 65 more rows]
