# Supplementary material for: Novel proteome and acetylome of Bemisia tabaci Q in response to Cardinium infection
Source: BMC Genomics. 2018 Jul 5;19:523. doi: 10.1186/s12864-018-4907-3 (PMC6034306; doi:10.1186/s12864-018-4907-3)
Supplement: Supplementary file 2 — Table S1. List of proteins identified and quantified by the TMT analysis in the experiment. Table S2. List of differential expressed proteins by the TMT analysis in the experiment. Table S3. Subcellular location of differentially expressed proteins compared C*+ to C− strains. Table S4. Gene Ontology classification of differentially expressed proteins compared C*+ to C− strains. Table S5. GO annotation of differentially expressed proteins compared C*+ to C− strains. Table S6. KEGG pathway of differentially expressed proteins compared C*+ to C− strains. Table S7. Detailed information on identified acetylated peptides compared C*+ to C− strains. Table S8. Detailed information of differentially expressed acetylation peptides compared C*+ to C− strains. Table S9. Amino acid sequence analysis from the − 10 to + 10 positions around the acetylated lysine. Table S10. GO functional classification of differentially expressed acetylated proteins compared C*+ to C− strains. Table S11. GO enrichment analysis of differentially expressed lysine acetylated proteins using Blast2GO. Table S12. KEGG pathway enrichment analysis of differentially expressed acetylated proteins compared C*+ to C− strains. Table S13. Domain enrichment analysis of differentially expressed acetylated proteins compared C*+ to C− strains. Table S14. Interaction networks of differentially expressed Kac proteins compared C*+ to C− strains. (ZIP 953 kb) [file 12864_2018_4907_MOESM2_ESM.zip › Table S8 Detailed information.xlsx]

## Sheet: sheet1
Table S8 Detailed information of differentially expressed acetylation peptides between B.tabaci C*+ and C- strains.
Protein accession	Position	C*+/C- Ratio	Regulated Type	Amino acid	Protein names	Score	Modified sequence	Mass error [ppm]	Charge	Subcellular localization	Biological Process	Cellular Component	Molecular Function	KEGG KO No.	KEGG Gene	KEGG pathway	IPR ID	Domain description
comp727236_c0_seq1	15	1.31655	Up	K	Histone H3	130.01	K(1)STGGK(1)APR	-2.3017	2	nucleus		GO:0043229 intracellular organelle; GO:0043232 intracellular non-membrane-bounded organelle; GO:0044446 intracellular organelle part; GO:0032991 macromolecular complex; GO:0044424 intracellular part; GO:0005623 cell; GO:0044422 organelle part; GO:0044427 chromosomal part; GO:0043228 non-membrane-bounded organelle; GO:0000786 nucleosome; GO:0043226 organelle; GO:0000785 chromatin; GO:0044464 cell …	GO:0097159 organic cyclic compound binding; GO:1901363 heterocyclic compound binding; GO:0003677 DNA binding; GO:0046982 protein heterodimerization activity; GO:0005488 binding; GO:0046983 protein dimerization activity; GO:0003676 nucleic acid binding; GO:0005515 protein binding;	K11253	H3; histone H3	ko05034 Alcoholism; ko05322 Systemic lupus erythematosus; ko05202 Transcriptional misregulation in cancer;	IPR009072; IPR007125;	Histone-fold; Histone H2A/H2B/H3;
comp48430_c0_seq1	355	1.22387	Up	K	Heat shock protein	85.536	SK(1)FESLVADLIK	-1.5205	3	mitochondria	GO:0006457 protein folding; GO:0009987 cellular process;		GO:0005524 ATP binding; GO:1901265 nucleoside phosphate binding; GO:0001882 nucleoside binding; GO:0043167 ion binding; GO:0005515 protein binding; GO:0000166 nucleotide binding; GO:0097159 organic cyclic compound binding; GO:1901363 heterocyclic compound binding; GO:0032549 ribonucleoside binding; GO:0097367 carbohydrate derivative binding; GO:0032553 ribonucleotide binding; GO:0005488 binding; …	K04043	dnaK; molecular chaperone DnaK	ko04212 Longevity regulating pathway - worm; ko03018 RNA degradation; ko05152 Tuberculosis;	IPR029048; IPR029047;	Heat shock protein 70kD, C-terminal domain; Heat shock protein 70kD, peptide-binding domain;
comp51689_c0_seq13	480	1.20369	Up	K	Carboxylic ester hydrolase (Fragment)	88.021	K(1)FIDIITDFAK	0.28337	3	extracellular							IPR029058; IPR002018;	Alpha/Beta hydrolase fold; Carboxylesterase, type B;
comp43078_c0_seq1	259	1.20296	Up	K	ATP synthase subunit alpha	125.68	STVAQIVK(1)R	0.21171	3	mitochondria	GO:0009116 nucleoside metabolic process; GO:0042278 purine nucleoside metabolic process; GO:0009167 purine ribonucleoside monophosphate metabolic process; GO:0009117 nucleotide metabolic process; GO:0044699 single-organism process; GO:0046129 purine ribonucleoside biosynthetic process; GO:0009163 nucleoside biosynthetic process; GO:0009058 biosynthetic process; GO:0009156 ribonucleoside monophosp…	GO:0045261 proton-transporting ATP synthase complex, catalytic core F(1); GO:0016020 membrane; GO:0098796 membrane protein complex; GO:0044425 membrane part; GO:0044464 cell part; GO:0005622 intracellular; GO:0016469 proton-transporting two-sector ATPase complex; GO:0032991 macromolecular complex; GO:0033178 proton-transporting two-sector ATPase complex, catalytic domain; GO:0044424 intracellular…	GO:0042625 ATPase coupled ion transmembrane transporter activity; GO:1901265 nucleoside phosphate binding; GO:0015399 primary active transmembrane transporter activity; GO:0022892 substrate-specific transporter activity; GO:0016817 hydrolase activity, acting on acid anhydrides; GO:0044769 ATPase activity, coupled to transmembrane movement of ions, rotational mechanism; GO:0015077 monovalent inorg…	K02132	ATPeF1A; F-type H+-transporting ATPase subunit alpha	ko05010 Alzheimer's disease; ko00190 Oxidative phosphorylation; ko01100 Metabolic pathways; ko05016 Huntington's disease; ko05012 Parkinson's disease;	IPR000793; IPR004100; IPR000194; IPR027417; IPR033732; IPR023366;	ATP synthase, alpha subunit, C-terminal; ATPase, F1/V1/A1 complex, alpha/beta subunit, N-terminal domain; ATPase, F1/V1/A1 complex, alpha/beta subunit, nucleotide-binding domain; P-loop containing nucleoside triphosphate hydrolase; ATP synthase, F1 complex, alpha subunit nucleotide-binding domain; ATP synthase subunit alpha-like domain;
comp45387_c0_seq1	64	1.41391	Up	K	Unknown	110.39	DLGPEAK(1)AK	-0.83521	2	extracellular
comp18760_c0_seq1	36	1.21008	Up	K	ACYPI007365 protein	70.197	SYYYYDTPDGQDLVK(1)K	0.90779	3	cytoplasm				K03956	NDUFA11; NADH dehydrogenase (ubiquinone) 1 alpha subcomplex subunit 11	ko05010 Alzheimer's disease; ko00190 Oxidative phosphorylation; ko01100 Metabolic pathways; ko05016 Huntington's disease; ko04932 Non-alcoholic fatty liver disease (NAFLD); ko05012 Parkinson's disease;
comp51235_c0_seq1	233	1.24425	Up	K	Putative vesicle amine transport protein (Fragment)	134.13	GADYSAEVK(1)K	1.3398	2	cytoplasm,nucleus	GO:0044699 single-organism process; GO:0008152 metabolic process; GO:0055114 oxidation-reduction process; GO:0044710 single-organism metabolic process;		GO:0003824 catalytic activity; GO:0016491 oxidoreductase activity;				IPR011032; IPR020843; IPR016040; IPR013154;	GroES-like; Polyketide synthase, enoylreductase domain; NAD(P)-binding domain; Alcohol dehydrogenase, N-terminal;
comp55662_c3_seq9	356	1.34173	Up	K	Cytochrome P450 YP6CM1vQ	103.91	LHEEILAVK(1)EK	-1.3529	3	endoplasmic reticulum	GO:0044699 single-organism process; GO:0008152 metabolic process; GO:0055114 oxidation-reduction process; GO:0044710 single-organism metabolic process;		GO:0097159 organic cyclic compound binding; GO:1901363 heterocyclic compound binding; GO:0020037 heme binding; GO:0005506 iron ion binding; GO:0046914 transition metal ion binding; GO:0003824 catalytic activity; GO:0005488 binding; GO:0043167 ion binding; GO:0043169 cation binding; GO:0046872 metal ion binding; GO:0016705 oxidoreductase activity, acting on paired donors, with incorporation or red…	K14999
comp56527_c0_seq2	394	1.42703	Up	K	Acetyl-coenzyme A synthetase	112.08	ALMK(1)FGDEPVKK	-0.093903	3	cytoplasm	GO:0019427 acetyl-CoA biosynthetic process from acetate; GO:0051188 cofactor biosynthetic process; GO:0044699 single-organism process; GO:0009058 biosynthetic process; GO:0044237 cellular metabolic process; GO:0035384 thioester biosynthetic process; GO:0044272 sulfur compound biosynthetic process; GO:0071704 organic substance metabolic process; GO:0006085 acetyl-CoA biosynthetic process; GO:00081…		GO:1901265 nucleoside phosphate binding; GO:0016405 CoA-ligase activity; GO:0001882 nucleoside binding; GO:0043167 ion binding; GO:0016874 ligase activity; GO:0016877 ligase activity, forming carbon-sulfur bonds; GO:0000166 nucleotide binding; GO:0097159 organic cyclic compound binding; GO:1901363 heterocyclic compound binding; GO:0003987 acetate-CoA ligase activity; GO:0032549 ribonucleoside bin…	K01895	ACSS; acetyl-CoA synthetase [EC:6.2.1.1]	ko00720 Carbon fixation pathways in prokaryotes; ko01130 Biosynthesis of antibiotics; ko01110 Biosynthesis of secondary metabolites; ko01100 Metabolic pathways; ko00680 Methane metabolism; ko01120 Microbial metabolism in diverse environments; ko01200 Carbon metabolism; ko00010 Glycolysis / Gluconeogenesis; ko00620 Pyruvate metabolism; ko00640 Propanoate metabolism;	IPR032387; IPR025110; IPR000873;	Acetyl-coenzyme A synthetase, N-terminal domain; AMP-binding enzyme C-terminal domain; AMP-dependent synthetase/ligase;
comp727236_c0_seq1	24	1.6899	Up	K	Histone H3	133.91	K(1)QLATK(1)AAR	-0.028732	2	nucleus		GO:0043229 intracellular organelle; GO:0043232 intracellular non-membrane-bounded organelle; GO:0044446 intracellular organelle part; GO:0032991 macromolecular complex; GO:0044424 intracellular part; GO:0005623 cell; GO:0044422 organelle part; GO:0044427 chromosomal part; GO:0043228 non-membrane-bounded organelle; GO:0000786 nucleosome; GO:0043226 organelle; GO:0000785 chromatin; GO:0044464 cell …	GO:0097159 organic cyclic compound binding; GO:1901363 heterocyclic compound binding; GO:0003677 DNA binding; GO:0046982 protein heterodimerization activity; GO:0005488 binding; GO:0046983 protein dimerization activity; GO:0003676 nucleic acid binding; GO:0005515 protein binding;	K11253	H3; histone H3	ko05034 Alcoholism; ko05322 Systemic lupus erythematosus; ko05202 Transcriptional misregulation in cancer;	IPR009072; IPR007125;	Histone-fold; Histone H2A/H2B/H3;
comp43694_c0_seq1	24	1.21322	Up	K	Nucleoside diphosphate kinase	112.36	GLVGK(1)IIER	-1.1818	2	cytoplasm	GO:0042278 purine nucleoside metabolic process; GO:0009116 nucleoside metabolic process; GO:0046132 pyrimidine ribonucleoside biosynthetic process; GO:0006165 nucleoside diphosphate phosphorylation; GO:0009147 pyrimidine nucleoside triphosphate metabolic process; GO:0009117 nucleotide metabolic process; GO:0044699 single-organism process; GO:0046129 purine ribonucleoside biosynthetic process; GO:…		GO:0016301 kinase activity; GO:0003824 catalytic activity; GO:0004550 nucleoside diphosphate kinase activity; GO:0019205 nucleobase-containing compound kinase activity; GO:0016740 transferase activity; GO:0016776 phosphotransferase activity, phosphate group as acceptor; GO:0016772 transferase activity, transferring phosphorus-containing groups;	K00940	ndk; nucleoside-diphosphate kinase [EC:2.7.4.6]	ko00230 Purine metabolism; ko01130 Biosynthesis of antibiotics; ko01110 Biosynthesis of secondary metabolites; ko01100 Metabolic pathways; ko00240 Pyrimidine metabolism; ko04016 MAPK signaling pathway - plant;
comp49738_c0_seq2	271	1.38381	Up	K	Putative myosin heavy chain (Fragment)	148.57	LAGADIETYLLEK(1)AR	1.9016	2	cytoplasm		GO:0043229 intracellular organelle; GO:0043232 intracellular non-membrane-bounded organelle; GO:0044430 cytoskeletal part; GO:0044446 intracellular organelle part; GO:0032991 macromolecular complex; GO:0044424 intracellular part; GO:0005623 cell; GO:0015629 actin cytoskeleton; GO:0044422 organelle part; GO:0043228 non-membrane-bounded organelle; GO:0043226 organelle; GO:0005856 cytoskeleton; GO:0…	GO:0005524 ATP binding; GO:0003774 motor activity; GO:1901265 nucleoside phosphate binding; GO:0001882 nucleoside binding; GO:0043167 ion binding; GO:0016817 hydrolase activity, acting on acid anhydrides; GO:0016787 hydrolase activity; GO:0005515 protein binding; GO:0000166 nucleotide binding; GO:0017111 nucleoside-triphosphatase activity; GO:0097159 organic cyclic compound binding; GO:1901363 he…	K17751	MYH6_7; myosin heavy chain 6/7	ko04261 Adrenergic signaling in cardiomyocytes; ko04260 Cardiac muscle contraction; ko05416 Viral myocarditis; ko04530 Tight junction;	IPR002928; IPR004009; IPR027417; IPR001609; IPR027401;	Myosin tail; Myosin, N-terminal, SH3-like; P-loop containing nucleoside triphosphate hydrolase; Myosin head, motor domain; Myosin-like IQ motif-containing domain;
comp54163_c0_seq57	5027	1.56805	Up	K	Unknown	84.083	FLNFMNHK(1)K	0.74797	3	cytoplasm		GO:0005856 cytoskeleton; GO:0043226 organelle; GO:0043229 intracellular organelle; GO:0043232 intracellular non-membrane-bounded organelle; GO:0044464 cell part; GO:0005622 intracellular; GO:0044424 intracellular part; GO:0005623 cell; GO:0043228 non-membrane-bounded organelle;	GO:0008092 cytoskeletal protein binding; GO:0008017 microtubule binding; GO:0005488 binding; GO:0043167 ion binding; GO:0015631 tubulin binding; GO:0046872 metal ion binding; GO:0043169 cation binding; GO:0005515 protein binding; GO:0005509 calcium ion binding;	K10382			IPR003108; IPR011992; IPR001715; IPR002048;	Gas2-related domain; EF-hand domain pair; Calponin homology domain; EF-hand domain;
comp51307_c0_seq1	171	1.28686	Up	K	Mitochondrial inner membrane protein OXA1L (Fragment)	97.602	LGGNAK(1)R	-1.038	2	plasma membrane	GO:0016043 cellular component organization; GO:0072657 protein localization to membrane; GO:0044763 single-organism cellular process; GO:0044699 single-organism process; GO:0044802 single-organism membrane organization; GO:0051641 cellular localization; GO:0051234 establishment of localization; GO:0045184 establishment of protein localization; GO:0070727 cellular macromolecule localization; GO:00…	GO:0031224 intrinsic component of membrane; GO:0016020 membrane; GO:0016021 integral component of membrane; GO:0044425 membrane part;		K17797
comp54497_c0_seq1	511	1.20887	Up	K	Unknown	152.4	TTILPQTEK(1)LK	1.5825	3	cytoplasm	GO:0009058 biosynthetic process; GO:0008152 metabolic process;		GO:0097159 organic cyclic compound binding; GO:1901363 heterocyclic compound binding; GO:0003824 catalytic activity; GO:0005488 binding; GO:0043167 ion binding; GO:0043168 anion binding; GO:0048037 cofactor binding; GO:0030170 pyridoxal phosphate binding;	K00814	GPT; alanine transaminase [EC:2.6.1.2]	ko01120 Microbial metabolism in diverse environments; ko00220 Arginine biosynthesis; ko01200 Carbon metabolism; ko00710 Carbon fixation in photosynthetic organisms; ko01230 Biosynthesis of amino acids; ko01100 Metabolic pathways; ko01210 2-Oxocarboxylic acid metabolism;	IPR004839; IPR015424; IPR015421; IPR015422;	Aminotransferase, class I/classII; Pyridoxal phosphate-dependent transferase; Pyridoxal phosphate-dependent transferase, major region, subdomain 1; Pyridoxal phosphate-dependent transferase, major region, subdomain 2;
comp47778_c0_seq4	114	1.21344	Up	K	ACYPI004371 protein	102.71	DIEEK(1)RR	-2.6865	3	cytoplasm,nucleus		GO:0043229 intracellular organelle; GO:0043232 intracellular non-membrane-bounded organelle; GO:0044430 cytoskeletal part; GO:0030016 myofibril; GO:0044446 intracellular organelle part; GO:0005737 cytoplasm; GO:0032991 macromolecular complex; GO:0099512 supramolecular fiber; GO:0044424 intracellular part; GO:0005623 cell; GO:0099080 supramolecular complex; GO:0015629 actin cytoskeleton; GO:004442…		K12046
comp727236_c0_seq1	10	1.31655	Up	K	Histone H3	130.01	K(1)STGGK(1)APR	-2.3017	2	nucleus		GO:0043229 intracellular organelle; GO:0043232 intracellular non-membrane-bounded organelle; GO:0044446 intracellular organelle part; GO:0032991 macromolecular complex; GO:0044424 intracellular part; GO:0005623 cell; GO:0044422 organelle part; GO:0044427 chromosomal part; GO:0043228 non-membrane-bounded organelle; GO:0000786 nucleosome; GO:0043226 organelle; GO:0000785 chromatin; GO:0044464 cell …	GO:0097159 organic cyclic compound binding; GO:1901363 heterocyclic compound binding; GO:0003677 DNA binding; GO:0046982 protein heterodimerization activity; GO:0005488 binding; GO:0046983 protein dimerization activity; GO:0003676 nucleic acid binding; GO:0005515 protein binding;	K11253	H3; histone H3	ko05034 Alcoholism; ko05322 Systemic lupus erythematosus; ko05202 Transcriptional misregulation in cancer;	IPR009072; IPR007125;	Histone-fold; Histone H2A/H2B/H3;
comp727236_c0_seq1	19	1.6899	Up	K	Histone H3	133.91	K(1)QLATK(1)AAR	-0.028732	2	nucleus		GO:0043229 intracellular organelle; GO:0043232 intracellular non-membrane-bounded organelle; GO:0044446 intracellular organelle part; GO:0032991 macromolecular complex; GO:0044424 intracellular part; GO:0005623 cell; GO:0044422 organelle part; GO:0044427 chromosomal part; GO:0043228 non-membrane-bounded organelle; GO:0000786 nucleosome; GO:0043226 organelle; GO:0000785 chromatin; GO:0044464 cell …	GO:0097159 organic cyclic compound binding; GO:1901363 heterocyclic compound binding; GO:0003677 DNA binding; GO:0046982 protein heterodimerization activity; GO:0005488 binding; GO:0046983 protein dimerization activity; GO:0003676 nucleic acid binding; GO:0005515 protein binding;	K11253	H3; histone H3	ko05034 Alcoholism; ko05322 Systemic lupus erythematosus; ko05202 Transcriptional misregulation in cancer;	IPR009072; IPR007125;	Histone-fold; Histone H2A/H2B/H3;
comp18544_c0_seq1	241	1.21001	Up	K	60S ribosomal protein L5	89.624	NNISSEQIETIYK(1)K	-0.13499	3	nucleus	GO:0006518 peptide metabolic process; GO:0043043 peptide biosynthetic process; GO:0044267 cellular protein metabolic process; GO:0006807 nitrogen compound metabolic process; GO:0009058 biosynthetic process; GO:0043603 cellular amide metabolic process; GO:0044238 primary metabolic process; GO:1901566 organonitrogen compound biosynthetic process; GO:1901576 organic substance biosynthetic process; G…	GO:0005840 ribosome; GO:0043226 organelle; GO:0043229 intracellular organelle; GO:0043232 intracellular non-membrane-bounded organelle; GO:0044464 cell part; GO:0005622 intracellular; GO:0005737 cytoplasm; GO:0032991 macromolecular complex; GO:0044424 intracellular part; GO:1990904 ribonucleoprotein complex; GO:0005623 cell; GO:0030529 intracellular ribonucleoprotein complex; GO:0044444 cytoplasm…	GO:0097159 organic cyclic compound binding; GO:1901363 heterocyclic compound binding; GO:0003723 RNA binding; GO:0008097 5S rRNA binding; GO:0005488 binding; GO:0003676 nucleic acid binding; GO:0005198 structural molecule activity; GO:0003735 structural constituent of ribosome; GO:0019843 rRNA binding;	K02932	RP-L5e; large subunit ribosomal protein L5e	ko03010 Ribosome;	IPR025607;	Ribosomal protein L5 eukaryotic/L18 archaeal, C-terminal;
comp50984_c0_seq1	294	1.20337	Up	K	Putative translation elongation factor 2	105.98	VFDCIMNFK(1)K	-1.3538	3	cytoplasm			GO:1901265 nucleoside phosphate binding; GO:0001882 nucleoside binding; GO:0043167 ion binding; GO:0016817 hydrolase activity, acting on acid anhydrides; GO:0016787 hydrolase activity; GO:0000166 nucleotide binding; GO:0017111 nucleoside-triphosphatase activity; GO:0097159 organic cyclic compound binding; GO:1901363 heterocyclic compound binding; GO:0032549 ribonucleoside binding; GO:0097367 carb…	K03234	EEF2; elongation factor 2	ko04921 Oxytocin signaling pathway; ko04152 AMPK signaling pathway;	IPR027417; IPR000795; IPR005517; IPR005225; IPR000640; IPR004161; IPR020568; IPR009022; IPR014721; IPR009000;	P-loop containing nucleoside triphosphate hydrolase; Transcription factor, GTP-binding domain; Translation elongation factor EFG/EF2, domain IV; Small GTP-binding protein domain; Translation elongation factor EFG, V domain; Translation elongation factor EFTu-like, domain 2; Ribosomal protein S5 domain 2-type fold; Elongation factor G, III-V domain; Ribosomal protein S5 domain 2-type fold, subgrou…
comp43379_c0_seq1	89	1.2019	Up	K	ACYPI003159 protein	141.88	LQVDQAK(1)YK	-0.30063	2	cytoplasm				K15102			IPR023395;	Mitochondrial carrier domain;
comp54525_c2_seq3	176	1.44352	Up	K	ATP-citrate synthase	123.72	NVVPAK(1)QK	0.76119	3	cytoplasm	GO:0006790 sulfur compound metabolic process; GO:0051188 cofactor biosynthetic process; GO:0072350 tricarboxylic acid metabolic process; GO:0071616 acyl-CoA biosynthetic process; GO:0044281 small molecule metabolic process; GO:0044763 single-organism cellular process; GO:0035383 thioester metabolic process; GO:0044699 single-organism process; GO:0009058 biosynthetic process; GO:0006732 coenzyme m…		GO:0005524 ATP binding; GO:1901265 nucleoside phosphate binding; GO:0046912 transferase activity, transferring acyl groups, acyl groups converted into alkyl on transfer; GO:0001882 nucleoside binding; GO:0043167 ion binding; GO:0000166 nucleotide binding; GO:0048037 cofactor binding; GO:0003878 ATP citrate synthase activity; GO:0097159 organic cyclic compound binding; GO:1901363 heterocyclic comp…	K01648	ACLY; ATP citrate (pro-S)-lyase [EC:2.3.3.8]	ko00020 Citrate cycle (TCA cycle); ko00720 Carbon fixation pathways in prokaryotes; ko01120 Microbial metabolism in diverse environments; ko01130 Biosynthesis of antibiotics; ko01110 Biosynthesis of secondary metabolites; ko01100 Metabolic pathways;	IPR013650; IPR016143; IPR016142; IPR005811; IPR032263; IPR016040; IPR013816; IPR003781; IPR016102;	ATP-grasp fold, succinyl-CoA synthetase-type; Citrate synthase-like, small alpha subdomain; Citrate synthase-like, large alpha subdomain; ATP-citrate lyase/succinyl-CoA ligase; ATP-citrate synthase, citrate-binding domain; NAD(P)-binding domain; ATP-grasp fold, subdomain 2; CoA-binding; Succinyl-CoA synthetase-like;
comp49030_c0_seq1	58	1.36472	Up	K	Vitellogenin	61.161	TYGLQFSK(1)K	1.1185	3	cytoplasm	GO:0006810 transport; GO:0006869 lipid transport; GO:1902578 single-organism localization; GO:0044699 single-organism process; GO:0010876 lipid localization; GO:0071702 organic substance transport; GO:0033036 macromolecule localization; GO:0051179 localization; GO:0044765 single-organism transport; GO:0051234 establishment of localization;		GO:0005319 lipid transporter activity; GO:0022892 substrate-specific transporter activity; GO:0005215 transporter activity;				IPR015819; IPR011030; IPR015255;	Lipid transport protein, beta-sheet shell; Vitellinogen, superhelical; Vitellinogen, open beta-sheet;
comp46319_c0_seq2	44	1.20697	Up	K	ACYPI004371 protein	108.47	TKEQLEEEK(1)K	1.2718	3	nucleus		GO:0043229 intracellular organelle; GO:0043232 intracellular non-membrane-bounded organelle; GO:0044430 cytoskeletal part; GO:0030016 myofibril; GO:0044446 intracellular organelle part; GO:0005737 cytoplasm; GO:0032991 macromolecular complex; GO:0099512 supramolecular fiber; GO:0044424 intracellular part; GO:0005623 cell; GO:0099080 supramolecular complex; GO:0015629 actin cytoskeleton; GO:004442…		K12046
comp727236_c0_seq1	80	1.3755	Up	K	Histone H3	157.56	EIAQDFK(1)TDLR	2.7452	2	nucleus		GO:0043229 intracellular organelle; GO:0043232 intracellular non-membrane-bounded organelle; GO:0044446 intracellular organelle part; GO:0032991 macromolecular complex; GO:0044424 intracellular part; GO:0005623 cell; GO:0044422 organelle part; GO:0044427 chromosomal part; GO:0043228 non-membrane-bounded organelle; GO:0000786 nucleosome; GO:0043226 organelle; GO:0000785 chromatin; GO:0044464 cell …	GO:0097159 organic cyclic compound binding; GO:1901363 heterocyclic compound binding; GO:0003677 DNA binding; GO:0046982 protein heterodimerization activity; GO:0005488 binding; GO:0046983 protein dimerization activity; GO:0003676 nucleic acid binding; GO:0005515 protein binding;	K11253	H3; histone H3	ko05034 Alcoholism; ko05322 Systemic lupus erythematosus; ko05202 Transcriptional misregulation in cancer;	IPR009072; IPR007125;	Histone-fold; Histone H2A/H2B/H3;
comp58159_c0_seq1	2515	1.32585	Up	K	Unknown	93.374	RADELK(1)K	0.30517	3	endoplasmic reticulum	GO:0006810 transport; GO:0006869 lipid transport; GO:1902578 single-organism localization; GO:0044699 single-organism process; GO:0010876 lipid localization; GO:0071702 organic substance transport; GO:0033036 macromolecule localization; GO:0051179 localization; GO:0044765 single-organism transport; GO:0051234 establishment of localization;		GO:0005319 lipid transporter activity; GO:0022892 substrate-specific transporter activity; GO:0005215 transporter activity;				IPR011030; IPR015817; IPR015818; IPR001747; IPR015819; IPR015816; IPR001846; IPR009454; IPR015255;	Vitellinogen, superhelical; Vitellinogen, open beta-sheet, subdomain 1; Vitellinogen, open beta-sheet, subdomain 2; Lipid transport protein, N-terminal; Lipid transport protein, beta-sheet shell; Vitellinogen, beta-sheet N-terminal; von Willebrand factor, type D domain; Lipid transport, open beta-sheet; Vitellinogen, open beta-sheet;
comp30250_c0_seq1	50	1.20617	Up	K	Putative mitochondrial NADH dehydrogenase (Ubiquinone) 1 alpha subcomplex	110.98	NPDVSWTK(1)YR	-0.87569	2	extracellular
comp51772_c1_seq3	545	1.48264	Up	K	Calcium-transporting ATPase	126.03	IGSQKFPLTSSLK(1)NR	1.5254	3	plasma membrane	GO:0006810 transport; GO:0072511 divalent inorganic cation transport; GO:0006816 calcium ion transport; GO:0006812 cation transport; GO:0006811 ion transport; GO:0030001 metal ion transport; GO:0051179 localization; GO:0051234 establishment of localization; GO:0070838 divalent metal ion transport;	GO:0031224 intrinsic component of membrane; GO:0016020 membrane; GO:0016021 integral component of membrane; GO:0044425 membrane part;	GO:0042625 ATPase coupled ion transmembrane transporter activity; GO:1901265 nucleoside phosphate binding; GO:0015399 primary active transmembrane transporter activity; GO:0022892 substrate-specific transporter activity; GO:0016817 hydrolase activity, acting on acid anhydrides; GO:0016787 hydrolase activity; GO:0022891 substrate-specific transmembrane transporter activity; GO:0016887 ATPase activ…	K05853	ATP2A; Ca2+ transporting ATPase, sarcoplasmic/endoplasmic reticulum [EC:3.6.3.8]"	ko04022 cGMP-PKG signaling pathway; ko05010 Alzheimer's disease; ko04972 Pancreatic secretion; ko04020 Calcium signaling pathway;	IPR023298; IPR004014; IPR008250; IPR023299; IPR006068; IPR023214;	P-type ATPase, transmembrane domain; Cation-transporting P-type ATPase, N-terminal; P-type ATPase, A domain; P-type ATPase, cytoplasmic domain N; Cation-transporting P-type ATPase, C-terminal; HAD-like domain;
comp36123_c0_seq1	285	1.32	Up	K	Adenine nucleotide translocase insect1	142.32	TEGTGAFFK(1)GAFSNVLR	-1.7144	3	cytoplasm	GO:0006810 transport; GO:0055085 transmembrane transport; GO:0051179 localization; GO:0051234 establishment of localization;	GO:0016020 membrane; GO:0043229 intracellular organelle; GO:0044429 mitochondrial part; GO:0031090 organelle membrane; GO:0031967 organelle envelope; GO:0044446 intracellular organelle part; GO:0005737 cytoplasm; GO:0044424 intracellular part; GO:0005623 cell; GO:0044422 organelle part; GO:0005739 mitochondrion; GO:0005740 mitochondrial envelope; GO:0043231 intracellular membrane-bounded organell…	GO:0005215 transporter activity;	K05863	SLC25A4S; solute carrier family 25 (mitochondrial adenine nucleotide translocator), member 4/5/6/31"	ko04022 cGMP-PKG signaling pathway; ko04020 Calcium signaling pathway; ko05016 Huntington's disease; ko05166 HTLV-I infection; ko05012 Parkinson's disease;	IPR023395;	Mitochondrial carrier domain;
comp447292_c0_seq1	41	1.32382	Up	K	ACYPI000068 protein	152.07	FLGDEETVK(1)K	0.073289	2	cytoplasm				K01834	PGAM; 2,3-bisphosphoglycerate-dependent phosphoglycerate mutase [EC:5.4.2.11]"	ko01130 Biosynthesis of antibiotics; ko01110 Biosynthesis of secondary metabolites; ko01230 Biosynthesis of amino acids; ko01100 Metabolic pathways; ko00680 Methane metabolism; ko04114 Oocyte meiosis; ko01120 Microbial metabolism in diverse environments; ko01200 Carbon metabolism; ko00010 Glycolysis / Gluconeogenesis; ko05230 Central carbon metabolism in cancer; ko04922 Glucagon signaling pathway;
comp749136_c0_seq1	95	0.332114	Down	K	Unknown	100.69	QFSVCIK(1)NK	0.99692	2	cytoplasm
comp18590_c0_seq1	5	0.766047	Down	K	Histone H2A	124.25	AGGK(1)AGK(1)DSGK(1)SK(1)AK	-0.25228	4	nucleus		GO:0043229 intracellular organelle; GO:0043232 intracellular non-membrane-bounded organelle; GO:0044446 intracellular organelle part; GO:0032991 macromolecular complex; GO:0044424 intracellular part; GO:0005623 cell; GO:0044422 organelle part; GO:0044427 chromosomal part; GO:0000786 nucleosome; GO:0043228 non-membrane-bounded organelle; GO:0043231 intracellular membrane-bounded organelle; GO:0043…	GO:0097159 organic cyclic compound binding; GO:1901363 heterocyclic compound binding; GO:0003677 DNA binding; GO:0046982 protein heterodimerization activity; GO:0005488 binding; GO:0046983 protein dimerization activity; GO:0003676 nucleic acid binding; GO:0005515 protein binding;	K11251	H2A; histone H2A	ko05034 Alcoholism; ko05322 Systemic lupus erythematosus;	IPR032454; IPR009072; IPR007125;	Histone H2A, C-terminal domain; Histone-fold; Histone H2A/H2B/H3;
comp58125_c0_seq5	2005	0.826429	Down	K	Putative actinin (Fragment)	158.01	ANHDQSQAILK(1)R	0.93225	3	cytoplasm			GO:0043169 cation binding; GO:0046872 metal ion binding; GO:0005515 protein binding; GO:0005509 calcium ion binding; GO:0005488 binding; GO:0043167 ion binding;	K06114	SPTA; spectrin alpha	ko04210 Apoptosis;	IPR014837; IPR013315; IPR001452; IPR002048; IPR011992;	EF-hand, Ca insensitive; Spectrin alpha chain, SH3 domain; SH3 domain; EF-hand domain; EF-hand domain pair;
comp56781_c0_seq2	572	0.807222	Down	K	ATP-dependent 6-phosphofructokinase	92.732	QSAQGTK(1)R	-0.060152	2	cytoplasm	GO:0006757 ATP generation from ADP; GO:0009116 nucleoside metabolic process; GO:0042278 purine nucleoside metabolic process; GO:0006165 nucleoside diphosphate phosphorylation; GO:0046031 ADP metabolic process; GO:0019362 pyridine nucleotide metabolic process; GO:0006096 glycolytic process; GO:0009167 purine ribonucleoside monophosphate metabolic process; GO:0009117 nucleotide metabolic process; G…	GO:0044424 intracellular part; GO:0005623 cell; GO:0044464 cell part; GO:0005622 intracellular; GO:0005737 cytoplasm;	GO:0003872 6-phosphofructokinase activity; GO:0005524 ATP binding; GO:1901265 nucleoside phosphate binding; GO:0016773 phosphotransferase activity, alcohol group as acceptor; GO:0001882 nucleoside binding; GO:0043167 ion binding; GO:0000166 nucleotide binding; GO:0097159 organic cyclic compound binding; GO:1901363 heterocyclic compound binding; GO:0032549 ribonucleoside binding; GO:0097367 carboh…	K00850	pfkA; 6-phosphofructokinase 1 [EC:2.7.1.11]	ko00051 Fructose and mannose metabolism; ko00030 Pentose phosphate pathway; ko01130 Biosynthesis of antibiotics; ko01110 Biosynthesis of secondary metabolites; ko01230 Biosynthesis of amino acids; ko01100 Metabolic pathways; ko00680 Methane metabolism; ko01120 Microbial metabolism in diverse environments; ko03018 RNA degradation; ko01200 Carbon metabolism; ko00010 Glycolysis / Gluconeogenesis; ko…	IPR000023;	Phosphofructokinase domain;
comp551757_c0_seq1	49	0.424201	Down	K	Hsp65 (Fragment)	121.45	NVAAGANPMDIK(1)R	-0.64949	2	cytoplasm			GO:0005524 ATP binding; GO:1901265 nucleoside phosphate binding; GO:0001882 nucleoside binding; GO:0043167 ion binding; GO:0000166 nucleotide binding; GO:0097159 organic cyclic compound binding; GO:1901363 heterocyclic compound binding; GO:0032549 ribonucleoside binding; GO:0097367 carbohydrate derivative binding; GO:0032553 ribonucleotide binding; GO:0005488 binding; GO:0032550 purine ribonucleo…				IPR027413;	GroEL-like equatorial domain;
comp18590_c0_seq1	12	0.795893	Down	K	Histone H2A	124.25	AGK(1)DSGK(1)SK(1)AK	-0.62748	2	nucleus		GO:0043229 intracellular organelle; GO:0043232 intracellular non-membrane-bounded organelle; GO:0044446 intracellular organelle part; GO:0032991 macromolecular complex; GO:0044424 intracellular part; GO:0005623 cell; GO:0044422 organelle part; GO:0044427 chromosomal part; GO:0000786 nucleosome; GO:0043228 non-membrane-bounded organelle; GO:0043231 intracellular membrane-bounded organelle; GO:0043…	GO:0097159 organic cyclic compound binding; GO:1901363 heterocyclic compound binding; GO:0003677 DNA binding; GO:0046982 protein heterodimerization activity; GO:0005488 binding; GO:0046983 protein dimerization activity; GO:0003676 nucleic acid binding; GO:0005515 protein binding;	K11251	H2A; histone H2A	ko05034 Alcoholism; ko05322 Systemic lupus erythematosus;	IPR032454; IPR009072; IPR007125;	Histone H2A, C-terminal domain; Histone-fold; Histone H2A/H2B/H3;
comp52191_c0_seq1	6	0.770385	Down	K	Histone H2A	88.021	GK(1)GGK(1)SK(1)TK	0.86093	2	nucleus		GO:0043229 intracellular organelle; GO:0043232 intracellular non-membrane-bounded organelle; GO:0044446 intracellular organelle part; GO:0032991 macromolecular complex; GO:0044424 intracellular part; GO:0005623 cell; GO:0044422 organelle part; GO:0044427 chromosomal part; GO:0000786 nucleosome; GO:0043228 non-membrane-bounded organelle; GO:0043231 intracellular membrane-bounded organelle; GO:0043…	GO:0097159 organic cyclic compound binding; GO:1901363 heterocyclic compound binding; GO:0003677 DNA binding; GO:0046982 protein heterodimerization activity; GO:0005488 binding; GO:0046983 protein dimerization activity; GO:0003676 nucleic acid binding; GO:0005515 protein binding;	K11251	H2A; histone H2A	ko05034 Alcoholism; ko05322 Systemic lupus erythematosus;	IPR032454; IPR009072; IPR007125;	Histone H2A, C-terminal domain; Histone-fold; Histone H2A/H2B/H3;
comp51629_c0_seq1	242	0.822924	Down	K	Putative vesicle amine transport protein (Fragment)	112.13	STQLFK(1)SK	-2.1855	3	mitochondria	GO:0044699 single-organism process; GO:0008152 metabolic process; GO:0055114 oxidation-reduction process; GO:0044710 single-organism metabolic process;		GO:0003824 catalytic activity; GO:0016491 oxidoreductase activity;	K07512	MECR; mitochondrial trans-2-enoyl-CoA reductase [EC:1.3.1.38]	ko01212 Fatty acid metabolism; ko01100 Metabolic pathways; ko00062 Fatty acid elongation;	IPR011032; IPR020843; IPR016040; IPR013154; IPR013149;	GroES-like; Polyketide synthase, enoylreductase domain; NAD(P)-binding domain; Alcohol dehydrogenase, N-terminal; Alcohol dehydrogenase, C-terminal;
comp54525_c2_seq3	548	0.772587	Down	K	ATP-citrate synthase	58.699	MEDAMNK(1)HK	0.53709	3	cytoplasm	GO:0006790 sulfur compound metabolic process; GO:0051188 cofactor biosynthetic process; GO:0072350 tricarboxylic acid metabolic process; GO:0071616 acyl-CoA biosynthetic process; GO:0044281 small molecule metabolic process; GO:0044763 single-organism cellular process; GO:0035383 thioester metabolic process; GO:0044699 single-organism process; GO:0009058 biosynthetic process; GO:0006732 coenzyme m…		GO:0005524 ATP binding; GO:1901265 nucleoside phosphate binding; GO:0046912 transferase activity, transferring acyl groups, acyl groups converted into alkyl on transfer; GO:0001882 nucleoside binding; GO:0043167 ion binding; GO:0000166 nucleotide binding; GO:0048037 cofactor binding; GO:0003878 ATP citrate synthase activity; GO:0097159 organic cyclic compound binding; GO:1901363 heterocyclic comp…	K01648	ACLY; ATP citrate (pro-S)-lyase [EC:2.3.3.8]	ko00020 Citrate cycle (TCA cycle); ko00720 Carbon fixation pathways in prokaryotes; ko01120 Microbial metabolism in diverse environments; ko01130 Biosynthesis of antibiotics; ko01110 Biosynthesis of secondary metabolites; ko01100 Metabolic pathways;	IPR013650; IPR016143; IPR016142; IPR005811; IPR032263; IPR016040; IPR013816; IPR003781; IPR016102;	ATP-grasp fold, succinyl-CoA synthetase-type; Citrate synthase-like, small alpha subdomain; Citrate synthase-like, large alpha subdomain; ATP-citrate lyase/succinyl-CoA ligase; ATP-citrate synthase, citrate-binding domain; NAD(P)-binding domain; ATP-grasp fold, subdomain 2; CoA-binding; Succinyl-CoA synthetase-like;
comp51292_c0_seq1	56	0.700671	Down	K	ACYPI002878 protein	119.96	VEHFEICPDVIDK(1)K	2.6521	4	endoplasmic reticulum
comp52191_c0_seq1	11	0.770385	Down	K	Histone H2A	88.021	GK(1)GGK(1)SK(1)TK	0.86093	2	nucleus		GO:0043229 intracellular organelle; GO:0043232 intracellular non-membrane-bounded organelle; GO:0044446 intracellular organelle part; GO:0032991 macromolecular complex; GO:0044424 intracellular part; GO:0005623 cell; GO:0044422 organelle part; GO:0044427 chromosomal part; GO:0000786 nucleosome; GO:0043228 non-membrane-bounded organelle; GO:0043231 intracellular membrane-bounded organelle; GO:0043…	GO:0097159 organic cyclic compound binding; GO:1901363 heterocyclic compound binding; GO:0003677 DNA binding; GO:0046982 protein heterodimerization activity; GO:0005488 binding; GO:0046983 protein dimerization activity; GO:0003676 nucleic acid binding; GO:0005515 protein binding;	K11251	H2A; histone H2A	ko05034 Alcoholism; ko05322 Systemic lupus erythematosus;	IPR032454; IPR009072; IPR007125;	Histone H2A, C-terminal domain; Histone-fold; Histone H2A/H2B/H3;
comp52310_c0_seq1	38	0.723982	Down	K	Unknown	86.67	GRPAAEK(1)K	-0.54914	2	nucleus			GO:0097159 organic cyclic compound binding; GO:1901363 heterocyclic compound binding; GO:0003677 DNA binding; GO:0005488 binding; GO:0003676 nucleic acid binding;
comp54038_c0_seq1	224	0.802512	Down	K	ACYPI007651 protein	137.44	FFGLFK(1)R	0.16883	2	mitochondria	GO:0008152 metabolic process;		GO:0003824 catalytic activity;	K13238	DCI; 3,2-trans-enoyl-CoA isomerase, mitochondrial [EC:5.3.3.8]"	ko00071 Fatty acid degradation;	IPR029045;	ClpP/crotonase-like domain;
comp50726_c0_seq1	254	0.804903	Down	K	Unknown	101.54	K(1)AGLGAQK	-0.40357	2	cytoplasm			GO:0098772 molecular function regulator; GO:0030234 enzyme regulator activity; GO:0008047 enzyme activator activity; GO:0060589 nucleoside-triphosphatase regulator activity; GO:0005096 GTPase activator activity; GO:0030695 GTPase regulator activity;	K12493	ARFGAP2_3; ADP-ribosylation factor GTPase-activating protein 2/3	ko04144 Endocytosis;
comp19607_c0_seq1	208	0.805408	Down	K	Methionine aminopeptidase 2	52.576	TIIQNPNHMQK(1)K	-0.30536	3	cytoplasm							IPR011991; IPR000994;	Winged helix-turn-helix DNA-binding domain; Peptidase M24;
comp676328_c0_seq1	52	0.742884	Down	K	Heat shock protein (Fragment)	118.28	TVIVHGGGNK(1)K	1.0825	3	cytoplasm							IPR027409;	GroEL-like apical domain;
comp30297_c0_seq1	38	0.748988	Down	K	Unknown	89.507	RPADEK(1)TEDVKK	-0.71762	4	nucleus
comp49738_c0_seq2	36	0.776057	Down	K	Putative myosin heavy chain (Fragment)	82.069	IDQSKPYDAK(1)K	-1.0418	3	cytoplasm		GO:0043229 intracellular organelle; GO:0043232 intracellular non-membrane-bounded organelle; GO:0044430 cytoskeletal part; GO:0044446 intracellular organelle part; GO:0032991 macromolecular complex; GO:0044424 intracellular part; GO:0005623 cell; GO:0015629 actin cytoskeleton; GO:0044422 organelle part; GO:0043228 non-membrane-bounded organelle; GO:0043226 organelle; GO:0005856 cytoskeleton; GO:0…	GO:0005524 ATP binding; GO:0003774 motor activity; GO:1901265 nucleoside phosphate binding; GO:0001882 nucleoside binding; GO:0043167 ion binding; GO:0016817 hydrolase activity, acting on acid anhydrides; GO:0016787 hydrolase activity; GO:0005515 protein binding; GO:0000166 nucleotide binding; GO:0017111 nucleoside-triphosphatase activity; GO:0097159 organic cyclic compound binding; GO:1901363 he…	K17751	MYH6_7; myosin heavy chain 6/7	ko04261 Adrenergic signaling in cardiomyocytes; ko04260 Cardiac muscle contraction; ko05416 Viral myocarditis; ko04530 Tight junction;	IPR002928; IPR004009; IPR027417; IPR001609; IPR027401;	Myosin tail; Myosin, N-terminal, SH3-like; P-loop containing nucleoside triphosphate hydrolase; Myosin head, motor domain; Myosin-like IQ motif-containing domain;
comp551757_c0_seq1	61	0.551462	Down	K	Hsp65 (Fragment)	105.52	GVTAVVK(1)K	0.98586	3	cytoplasm			GO:0005524 ATP binding; GO:1901265 nucleoside phosphate binding; GO:0001882 nucleoside binding; GO:0043167 ion binding; GO:0000166 nucleotide binding; GO:0097159 organic cyclic compound binding; GO:1901363 heterocyclic compound binding; GO:0032549 ribonucleoside binding; GO:0097367 carbohydrate derivative binding; GO:0032553 ribonucleotide binding; GO:0005488 binding; GO:0032550 purine ribonucleo…				IPR027413;	GroEL-like equatorial domain;
comp30203_c0_seq1	466	0.770932	Down	K	Putative NADH dehydrogenase (Ubiquinone) flavoprotein 1 (Fragment)	75.819	K(1)FHEAHGAEK	2.176	4	mitochondria	GO:0044699 single-organism process; GO:0008152 metabolic process; GO:0055114 oxidation-reduction process; GO:0044710 single-organism metabolic process;		GO:0016651 oxidoreductase activity, acting on NAD(P)H; GO:1901265 nucleoside phosphate binding; GO:0043167 ion binding; GO:0050136 NADH dehydrogenase (quinone) activity; GO:0000166 nucleotide binding; GO:0051539 4 iron, 4 sulfur cluster binding; GO:0048037 cofactor binding; GO:0016655 oxidoreductase activity, acting on NAD(P)H, quinone or similar compound as acceptor; GO:0008137 NADH dehydrogenas…	K03942	NDUFV1; NADH dehydrogenase (ubiquinone) flavoprotein 1 [EC:1.6.5.3 1.6.99.3]	ko05010 Alzheimer's disease; ko00190 Oxidative phosphorylation; ko01100 Metabolic pathways; ko05016 Huntington's disease; ko04932 Non-alcoholic fatty liver disease (NAFLD); ko05012 Parkinson's disease;	IPR011538; IPR019575;	NADH-ubiquinone oxidoreductase 51 kDa subunit, FMN-binding domain; NADH-ubiquinone oxidoreductase 51 kDa subunit, iron-sulphur binding domain;
comp57454_c0_seq2	691	0.823995	Down	K	Unknown	122.97	K(0.174)K(0.826)NEQMLNEDLK	0.18216	3	nucleus	GO:0046907 intracellular transport; GO:0072594 establishment of protein localization to organelle; GO:0017038 protein import; GO:1902593 single-organism nuclear import; GO:0044699 single-organism process; GO:0051169 nuclear transport; GO:0071702 organic substance transport; GO:0015031 protein transport; GO:1902582 single-organism intracellular transport; GO:0051234 establishment of localization; …			K09291	TPR; nucleoprotein TPR	ko05216 Thyroid cancer; ko05200 Pathways in cancer; ko03013 RNA transport;	IPR012929;	Nucleoprotein TPR/MLP1;
comp18590_c0_seq1	8	0.785945	Down	K	Histone H2A	124.25	AGK(1)DSGK(1)SK(1)AK	-0.62748	2	nucleus		GO:0043229 intracellular organelle; GO:0043232 intracellular non-membrane-bounded organelle; GO:0044446 intracellular organelle part; GO:0032991 macromolecular complex; GO:0044424 intracellular part; GO:0005623 cell; GO:0044422 organelle part; GO:0044427 chromosomal part; GO:0000786 nucleosome; GO:0043228 non-membrane-bounded organelle; GO:0043231 intracellular membrane-bounded organelle; GO:0043…	GO:0097159 organic cyclic compound binding; GO:1901363 heterocyclic compound binding; GO:0003677 DNA binding; GO:0046982 protein heterodimerization activity; GO:0005488 binding; GO:0046983 protein dimerization activity; GO:0003676 nucleic acid binding; GO:0005515 protein binding;	K11251	H2A; histone H2A	ko05034 Alcoholism; ko05322 Systemic lupus erythematosus;	IPR032454; IPR009072; IPR007125;	Histone H2A, C-terminal domain; Histone-fold; Histone H2A/H2B/H3;
comp52191_c0_seq1	9	0.770385	Down	K	Histone H2A	88.021	GK(1)GGK(1)SK(1)TK	0.86093	2	nucleus		GO:0043229 intracellular organelle; GO:0043232 intracellular non-membrane-bounded organelle; GO:0044446 intracellular organelle part; GO:0032991 macromolecular complex; GO:0044424 intracellular part; GO:0005623 cell; GO:0044422 organelle part; GO:0044427 chromosomal part; GO:0000786 nucleosome; GO:0043228 non-membrane-bounded organelle; GO:0043231 intracellular membrane-bounded organelle; GO:0043…	GO:0097159 organic cyclic compound binding; GO:1901363 heterocyclic compound binding; GO:0003677 DNA binding; GO:0046982 protein heterodimerization activity; GO:0005488 binding; GO:0046983 protein dimerization activity; GO:0003676 nucleic acid binding; GO:0005515 protein binding;	K11251	H2A; histone H2A	ko05034 Alcoholism; ko05322 Systemic lupus erythematosus;	IPR032454; IPR009072; IPR007125;	Histone H2A, C-terminal domain; Histone-fold; Histone H2A/H2B/H3;
comp45070_c0_seq1	30	0.803917	Down	K	Unknown	141.58	ESILGPQDAK(1)K	1.7208	2	nucleus	GO:0050794 regulation of cellular process; GO:0060255 regulation of macromolecule metabolic process; GO:0019219 regulation of nucleobase-containing compound metabolic process; GO:0048523 negative regulation of cellular process; GO:0031324 negative regulation of cellular metabolic process; GO:0048519 negative regulation of biological process; GO:0051253 negative regulation of RNA metabolic process…	GO:0043226 organelle; GO:0043231 intracellular membrane-bounded organelle; GO:0043229 intracellular organelle; GO:0005634 nucleus; GO:0044464 cell part; GO:0005622 intracellular; GO:0044424 intracellular part; GO:0043227 membrane-bounded organelle; GO:0005623 cell;		K11324			IPR008468; IPR032563;	DNA methyltransferase 1-associated 1; DAMP1, SANT/Myb-like domain;
comp51689_c0_seq13	417	0.806355	Down	K	Carboxylic ester hydrolase (Fragment)	125.97	WFLHGAVEAAK(1)K	0.29715	3	extracellular							IPR029058; IPR002018;	Alpha/Beta hydrolase fold; Carboxylesterase, type B;
comp52708_c0_seq1	81	0.782043	Down	K	"Alpha-1,4 glucan phosphorylase"	60.157	TQQYYHEK(0.008)DPK(0.992)R	2.4419	3	cytoplasm	GO:0008152 metabolic process; GO:0005975 carbohydrate metabolic process; GO:0044238 primary metabolic process; GO:0071704 organic substance metabolic process;		GO:0097159 organic cyclic compound binding; GO:1901363 heterocyclic compound binding; GO:0016758 transferase activity, transferring hexosyl groups; GO:0003824 catalytic activity; GO:0005488 binding; GO:0004645 phosphorylase activity; GO:0043167 ion binding; GO:0016757 transferase activity, transferring glycosyl groups; GO:0043168 anion binding; GO:0016740 transferase activity; GO:0048037 cofactor…	K00688	PYG; glycogen phosphorylase [EC:2.4.1.1]	ko00500 Starch and sucrose metabolism; ko01110 Biosynthesis of secondary metabolites; ko04922 Glucagon signaling pathway; ko01100 Metabolic pathways; ko04931 Insulin resistance; ko04910 Insulin signaling pathway;
comp30261_c0_seq1	533	0.733791	Down	K	70 kDa heat shock protein	110.38	YKHEDEK(1)QR	0.33803	4	cytoplasm				K03283	HSPA1_8; heat shock 70kDa protein 1/8	ko04612 Antigen processing and presentation; ko04915 Estrogen signaling pathway; ko05164 Influenza A; ko04144 Endocytosis; ko05145 Toxoplasmosis; ko04141 Protein processing in endoplasmic reticulum; ko03040 Spliceosome; ko05169 Epstein-Barr virus infection; ko05162 Measles; ko05134 Legionellosis; ko04213 Longevity regulating pathway - multiple species; ko04010 MAPK signaling pathway;	IPR029048; IPR029047;	Heat shock protein 70kD, C-terminal domain; Heat shock protein 70kD, peptide-binding domain;
comp18552_c0_seq1	193	0.823526	Down	K	Putative mitochondrial acetyl-coenzyme A acyltransferase 2 (Fragment)	124.98	SQQQWK(1)K	-2.9789	3	mitochondria	GO:0008152 metabolic process;		GO:0016746 transferase activity, transferring acyl groups; GO:0016747 transferase activity, transferring acyl groups other than amino-acyl groups; GO:0016740 transferase activity; GO:0003824 catalytic activity;	K07508	ACAA2; acetyl-CoA acyltransferase 2 [EC:2.3.1.16]	ko00270 Cysteine and methionine metabolism; ko01130 Biosynthesis of antibiotics; ko00071 Fatty acid degradation; ko01110 Biosynthesis of secondary metabolites; ko01212 Fatty acid metabolism; ko01100 Metabolic pathways; ko00062 Fatty acid elongation;	IPR016039; IPR020616; IPR020617;	Thiolase-like; Thiolase, N-terminal; Thiolase, C-terminal;
comp55752_c0_seq3	457	0.820707	Down	K	Inosine-5'-monophosphate dehydrogenase	140.24	YFHNEMDK(1)LK	-0.5184	4	cytoplasm	GO:0009165 nucleotide biosynthetic process; GO:0006725 cellular aromatic compound metabolic process; GO:0009117 nucleotide metabolic process; GO:0044699 single-organism process; GO:0009058 biosynthetic process; GO:1901566 organonitrogen compound biosynthetic process; GO:0044237 cellular metabolic process; GO:0006796 phosphate-containing compound metabolic process; GO:0071704 organic substance met…		GO:0016614 oxidoreductase activity, acting on CH-OH group of donors; GO:0016616 oxidoreductase activity, acting on the CH-OH group of donors, NAD or NADP as acceptor; GO:0003938 IMP dehydrogenase activity; GO:0003824 catalytic activity; GO:0016491 oxidoreductase activity;	K00088	IMPDH; IMP dehydrogenase [EC:1.1.1.205]	ko00230 Purine metabolism; ko01110 Biosynthesis of secondary metabolites; ko00983 Drug metabolism - other enzymes; ko01100 Metabolic pathways;	IPR013785; IPR001093; IPR000644;	Aldolase-type TIM barrel; IMP dehydrogenase/GMP reductase; CBS domain;
comp50841_c0_seq1	239	0.477772	Down	K	ACYPI004546 protein	175.38	YQIHVK(1)CR	-1.9566	2	cytoplasm				K11205	GCLM; glutamate--cysteine ligase regulatory subunit	ko00270 Cysteine and methionine metabolism; ko00480 Glutathione metabolism; ko01100 Metabolic pathways;	IPR023210;	NADP-dependent oxidoreductase domain;
comp50964_c1_seq1	296	0.832727	Down	K	ACYPI010176 protein	104.2	DKIFGK(1)AK	-1.471	3	cytoplasm	GO:0034440 lipid oxidation; GO:0044699 single-organism process; GO:0044255 cellular lipid metabolic process; GO:0044237 cellular metabolic process; GO:0071704 organic substance metabolic process; GO:0008152 metabolic process; GO:0030258 lipid modification; GO:0044248 cellular catabolic process; GO:0032787 monocarboxylic acid metabolic process; GO:0009987 cellular process; GO:0006629 lipid metabol…	GO:0043229 intracellular organelle; GO:0005759 mitochondrial matrix; GO:0044429 mitochondrial part; GO:0036125 fatty acid beta-oxidation multienzyme complex; GO:0005737 cytoplasm; GO:0044446 intracellular organelle part; GO:0032991 macromolecular complex; GO:0044424 intracellular part; GO:0005623 cell; GO:0005739 mitochondrion; GO:0044422 organelle part; GO:0031974 membrane-enclosed lumen; GO:004…	GO:0016614 oxidoreductase activity, acting on CH-OH group of donors; GO:0016616 oxidoreductase activity, acting on the CH-OH group of donors, NAD or NADP as acceptor; GO:0003824 catalytic activity; GO:0016829 lyase activity; GO:0016836 hydro-lyase activity; GO:0003857 3-hydroxyacyl-CoA dehydrogenase activity; GO:0016835 carbon-oxygen lyase activity; GO:0016491 oxidoreductase activity; GO:0004300 …	K07515	HADHA; enoyl-CoA hydratase / long-chain 3-hydroxyacyl-CoA dehydrogenase [EC:4.2.1.17 1.1.1.211]	ko00270 Cysteine and methionine metabolism; ko01130 Biosynthesis of antibiotics; ko00062 Fatty acid elongation; ko00380 Tryptophan metabolism; ko01200 Carbon metabolism; ko00410 beta-Alanine metabolism; ko00650 Butanoate metabolism; ko01040 Biosynthesis of unsaturated fatty acids; ko00640 Propanoate metabolism; ko00310 Lysine degradation; ko00930 Caprolactam degradation; ko01110 Biosynthesis of s…	IPR029045; IPR008927; IPR013328; IPR016040; IPR006176; IPR006108;	ClpP/crotonase-like domain; 6-phosphogluconate dehydrogenase C-terminal domain-like; 6-phosphogluconate dehydrogenase, domain 2; NAD(P)-binding domain; 3-hydroxyacyl-CoA dehydrogenase, NAD binding; 3-hydroxyacyl-CoA dehydrogenase, C-terminal;
comp30255_c0_seq1	220	0.817164	Down	K	Putative ATP synthase-like protein	132.32	RANEVYQQVK(1)R	-1.9779	3	mitochondria	GO:0009116 nucleoside metabolic process; GO:0042278 purine nucleoside metabolic process; GO:0009167 purine ribonucleoside monophosphate metabolic process; GO:0009117 nucleotide metabolic process; GO:0044699 single-organism process; GO:0046129 purine ribonucleoside biosynthetic process; GO:0009163 nucleoside biosynthetic process; GO:0009058 biosynthetic process; GO:0009156 ribonucleoside monophosp…	GO:0016020 membrane; GO:0098800 inner mitochondrial membrane protein complex; GO:0031090 organelle membrane; GO:0098796 membrane protein complex; GO:0005737 cytoplasm; GO:0032991 macromolecular complex; GO:0098798 mitochondrial protein complex; GO:0044424 intracellular part; GO:0005623 cell; GO:0044455 mitochondrial membrane part; GO:0044422 organelle part; GO:0005740 mitochondrial envelope; GO:0…	GO:0015075 ion transmembrane transporter activity; GO:0022892 substrate-specific transporter activity; GO:0015077 monovalent inorganic cation transmembrane transporter activity; GO:0022890 inorganic cation transmembrane transporter activity; GO:0015078 hydrogen ion transmembrane transporter activity; GO:0008324 cation transmembrane transporter activity; GO:0022891 substrate-specific transmembrane…	K02127	ATPeF0B; F-type H+-transporting ATPase subunit b	ko05010 Alzheimer's disease; ko00190 Oxidative phosphorylation; ko01100 Metabolic pathways; ko05016 Huntington's disease; ko05012 Parkinson's disease;
comp54800_c0_seq27	550	0.704624	Down	K	Unknown	101.39	KHLWCSEK(1)K	0.57411	4	mitochondria			GO:0003824 catalytic activity;				IPR004879; IPR012341; IPR008928; IPR012336;	Domain of unknown function DUF255; Six-hairpin glycosidase; Six-hairpin glycosidase-like; Thioredoxin-like fold;
comp30256_c0_seq1	199	0.737377	Down	K	Peptidyl-prolyl cis-trans isomerase	83.758	KLESYGSQSGK(1)TSK	0.3045	3	mitochondria	GO:0044267 cellular protein metabolic process; GO:0044238 primary metabolic process; GO:0018208 peptidyl-proline modification; GO:0000413 protein peptidyl-prolyl isomerization; GO:0044237 cellular metabolic process; GO:0071704 organic substance metabolic process; GO:0006457 protein folding; GO:0018193 peptidyl-amino acid modification; GO:0008152 metabolic process; GO:0044260 cellular macromolecul…		GO:0003755 peptidyl-prolyl cis-trans isomerase activity; GO:0016853 isomerase activity; GO:0003824 catalytic activity; GO:0016859 cis-trans isomerase activity;	K09565	PPIF; peptidyl-prolyl isomerase F (cyclophilin D) [EC:5.2.1.8]	ko05145 Toxoplasmosis; ko04022 cGMP-PKG signaling pathway; ko04020 Calcium signaling pathway; ko05016 Huntington's disease; ko05012 Parkinson's disease;	IPR002130; IPR029000;	Cyclophilin-type peptidyl-prolyl cis-trans isomerase domain; Cyclophilin-like domain;
comp30297_c0_seq1	43	0.697687	Down	K	Unknown	95.264	RPADEKTEDVK(1)K	0.60471	4	nucleus
